# Supplementary material for: Dantrolene corrects cellular disease features of Darier disease and may be a novel treatment
Source: EMBO Mol Med. 2024 Jul 26;16(9):1986–2001. doi: 10.1038/s44321-024-00104-3 (PMC11392931; doi:10.1038/s44321-024-00104-3)
Supplement: Supplementary file 3 — Source data (part 1) Fig. 1 [file 44321_2024_104_MOESM3_ESM.zip]

Archive with 32 entries (29 files):
- 1B/
- __MACOSX/._1B
- 1B/RNAseq L vs NL DEG.csv
- __MACOSX/1B/._RNAseq L vs NL DEG.csv
- 1C/
- __MACOSX/._1C
- 1C/L vs NL GSEA contrast.csv
- __MACOSX/1C/._L vs NL GSEA contrast.csv
- 1D/
- __MACOSX/._1D
- 1D/DDK + Dl Tg Free.tif
- __MACOSX/1D/._DDK + Dl Tg Free.tif
- 1D/Thumbs.db
- __MACOSX/1D/._Thumbs.db
- 1D/DDK + Dl Tg Saturated.tif
- __MACOSX/1D/._DDK + Dl Tg Saturated.tif
- 1D/DDK baseline Free.tif
- __MACOSX/1D/._DDK baseline Free.tif
- 1D/Note.txt
- __MACOSX/1D/._Note.txt
- 1D/DDK + Dl baseline Free.tif
- __MACOSX/1D/._DDK + Dl baseline Free.tif
- 1D/DDK + Dl baseline Saturated.tif
- __MACOSX/1D/._DDK + Dl baseline Saturated.tif
- 1D/DDK Tg Saturated.tif
- __MACOSX/1D/._DDK Tg Saturated.tif
- 1D/DDK baseline Saturated.tif
- __MACOSX/1D/._DDK baseline Saturated.tif
- 1D/DDK Tg Free.tif
- __MACOSX/1D/._DDK Tg Free.tif
- Source_data_Figure_1D-G_Fura_Red.xlsx
- __MACOSX/._Source_data_Figure_1D-G_Fura_Red.xlsx
