# Supplementary material for: Dantrolene corrects cellular disease features of Darier disease and may be a novel treatment
Source: EMBO Mol Med. 2024 Jul 26;16(9):1986–2001. doi: 10.1038/s44321-024-00104-3 (PMC11392931; doi:10.1038/s44321-024-00104-3)
Supplement: Supplementary file 3 — Source data (part 1) Fig. 1 [file 44321_2024_104_MOESM3_ESM.zip › 1B/RNAseq L vs NL DEG.csv]

gene	gene_name	log2FoldChange	pvalue	padj	log10(padj)	mins log10(padj)
ENSG00000151012.13	SLC7A11	2.465154472	2.05E-22	3.69E-18	-17.43239216	17.43239216
ENSG00000167656.4	LY6D	-2.335565504	9.23E-16	8.30E-12	-11.08100527	11.08100527
ENSG00000196154.11	S100A4	-1.321411753	9.93E-14	5.95E-10	-9.225404379	9.225404379
ENSG00000070669.16	ASNS	1.823764076	1.48E-13	6.64E-10	-9.177834062	9.177834062
ENSG00000139508.14	SLC46A3	-1.909540496	4.75E-13	1.71E-09	-8.767239159	8.767239159
ENSG00000127129.9	EDN2	4.500619646	2.35E-12	7.03E-09	-8.152930676	8.152930676
ENSG00000075223.13	SEMA3C	1.725481437	3.78E-12	9.71E-09	-8.012631626	8.012631626
ENSG00000187837.3	HIST1H1C	2.488177014	1.15E-11	2.50E-08	-7.601771103	7.601771103
ENSG00000093010.11	COMT	-1.137469369	1.33E-11	2.50E-08	-7.601771103	7.601771103
ENSG00000179271.2	GADD45GIP1	-0.914794181	1.39E-11	2.50E-08	-7.601771103	7.601771103
ENSG00000143653.9	SCCPDH	-2.144226115	2.46E-11	3.66E-08	-7.435933381	7.435933381
ENSG00000053438.8	NNAT	-2.632725212	2.59E-11	3.66E-08	-7.435933381	7.435933381
ENSG00000198821.10	CD247	2.570523972	2.74E-11	3.66E-08	-7.435933381	7.435933381
ENSG00000204897.6	KRT25	29.52861114	2.85E-11	3.66E-08	-7.435933381	7.435933381
ENSG00000168003.16	SLC3A2	1.640302157	3.16E-11	3.68E-08	-7.433885492	7.433885492
ENSG00000281453.1	TGFB2-OT1	29.56308829	3.53E-11	3.68E-08	-7.433885492	7.433885492
ENSG00000198431.15	TXNRD1	2.268411108	3.60E-11	3.68E-08	-7.433885492	7.433885492
ENSG00000104998.3	IL27RA	-1.547279865	3.69E-11	3.68E-08	-7.433885492	7.433885492
ENSG00000162520.14	SYNC	-1.935563646	3.90E-11	3.69E-08	-7.432504653	7.432504653
ENSG00000115107.19	STEAP3	-1.26430733	4.70E-11	4.11E-08	-7.386364115	7.386364115
ENSG00000169220.17	RGS14	-1.511542776	4.97E-11	4.11E-08	-7.386364115	7.386364115
ENSG00000244437.1	IGKV3-15	29.23804175	5.03E-11	4.11E-08	-7.386364115	7.386364115
ENSG00000280133.1	RP4-789D17.3	29.26166141	5.65E-11	4.42E-08	-7.354844863	7.354844863
ENSG00000203804.4	ADAMTSL4-AS1	3.117482035	7.85E-11	5.88E-08	-7.230773321	7.230773321
ENSG00000090861.15	AARS	1.264671939	1.01E-10	7.27E-08	-7.138249021	7.138249021
ENSG00000165272.14	AQP3	-1.6130976	1.06E-10	7.30E-08	-7.136808266	7.136808266
ENSG00000170482.16	SLC23A1	-2.222335691	1.96E-10	1.30E-07	-6.885267721	6.885267721
ENSG00000185340.15	GAS2L1	-0.903643533	2.05E-10	1.32E-07	-6.880278518	6.880278518
ENSG00000102057.9	KCND1	2.023109279	2.95E-10	1.83E-07	-6.737670768	6.737670768
ENSG00000134278.14	SPIRE1	1.004339221	3.16E-10	1.89E-07	-6.722851087	6.722851087
ENSG00000148426.12	PROSER2	2.076474976	6.20E-10	3.60E-07	-6.443834299	6.443834299
ENSG00000067221.13	STOML1	-1.327819738	9.37E-10	5.26E-07	-6.278715339	6.278715339
ENSG00000175287.18	PHYHD1	-1.470650175	1.11E-09	5.97E-07	-6.223805064	6.223805064
ENSG00000275757.1	RNA5-8S5	27.10578406	1.13E-09	5.97E-07	-6.223805064	6.223805064
ENSG00000169826.7	CSGALNACT2	1.355846097	1.18E-09	6.04E-07	-6.218783974	6.218783974
ENSG00000013563.13	DNASE1L1	-1.035389696	1.36E-09	6.81E-07	-6.166654156	6.166654156
ENSG00000090530.9	P3H2	1.30253651	1.45E-09	7.02E-07	-6.153495517	6.153495517
ENSG00000167799.9	NUDT8	-1.487288909	1.55E-09	7.32E-07	-6.135764676	6.135764676
ENSG00000006652.13	IFRD1	1.602812737	1.66E-09	7.59E-07	-6.119990812	6.119990812
ENSG00000115234.10	SNX17	-0.733840567	1.69E-09	7.59E-07	-6.119990812	6.119990812
ENSG00000231971.5	RP11-557H15.3	-1.814733667	2.11E-09	9.24E-07	-6.034154357	6.034154357
ENSG00000198380.12	GFPT1	1.469042824	2.42E-09	1.03E-06	-5.985210527	5.985210527
ENSG00000166833.19	NAV2	1.221024802	2.53E-09	1.06E-06	-5.975983368	5.975983368
ENSG00000116883.8	RP11-268J15.5	1.884927509	2.65E-09	1.08E-06	-5.964856722	5.964856722
ENSG00000083896.12	YTHDC1	1.248804163	2.84E-09	1.13E-06	-5.946331314	5.946331314
ENSG00000107566.13	ERLIN1	-0.695396438	2.89E-09	1.13E-06	-5.946331314	5.946331314
ENSG00000008128.22	CDK11A	0.794498189	2.96E-09	1.13E-06	-5.946218403	5.946218403
ENSG00000233429.9	HOTAIRM1	2.806715184	3.09E-09	1.16E-06	-5.936503722	5.936503722
ENSG00000085563.14	ABCB1	2.611074815	3.23E-09	1.18E-06	-5.926354136	5.926354136
ENSG00000170175.10	CHRNB1	1.217758582	3.60E-09	1.29E-06	-5.888187201	5.888187201
ENSG00000073150.13	PANX2	2.266828326	3.87E-09	1.36E-06	-5.865533875	5.865533875
ENSG00000107201.9	DDX58	-1.271164048	4.13E-09	1.43E-06	-5.845747708	5.845747708
ENSG00000140941.12	MAP1LC3B	1.134154602	4.64E-09	1.57E-06	-5.803222084	5.803222084
ENSG00000198408.13	MGEA5	0.966948994	4.75E-09	1.58E-06	-5.800740428	5.800740428
ENSG00000164976.8	KIAA1161	-0.755821636	4.86E-09	1.59E-06	-5.799321428	5.799321428
ENSG00000156298.12	TSPAN7	2.226464037	5.39E-09	1.73E-06	-5.762062481	5.762062481
ENSG00000166483.10	WEE1	1.430109916	5.48E-09	1.73E-06	-5.762062481	5.762062481
ENSG00000171617.13	ENC1	1.679742955	5.62E-09	1.74E-06	-5.759064592	5.759064592
ENSG00000279283.1	RP11-417L19.5	2.096155976	5.77E-09	1.76E-06	-5.755165933	5.755165933
ENSG00000143178.12	TBX19	1.368642301	5.93E-09	1.78E-06	-5.750119744	5.750119744
ENSG00000222009.8	BTBD19	1.603715934	6.60E-09	1.95E-06	-5.711032991	5.711032991
ENSG00000205268.10	PDE7A	1.347610417	7.26E-09	2.09E-06	-5.679996119	5.679996119
ENSG00000178149.16	DALRD3	-0.70401217	7.32E-09	2.09E-06	-5.679996119	5.679996119
ENSG00000215769.8	RP13-104F24.2	0.947245392	7.59E-09	2.13E-06	-5.671340934	5.671340934
ENSG00000162344.3	FGF19	5.028743367	7.77E-09	2.15E-06	-5.667432508	5.667432508
ENSG00000180667.10	YOD1	1.666217049	8.54E-09	2.33E-06	-5.633457617	5.633457617
ENSG00000213626.11	LBH	2.058262509	8.69E-09	2.33E-06	-5.632222172	5.632222172
ENSG00000166532.15	RIMKLB	1.532371604	1.02E-08	2.69E-06	-5.569567075	5.569567075
ENSG00000241280.1	RP11-221J22.2	4.054239707	1.05E-08	2.74E-06	-5.562859599	5.562859599
ENSG00000013364.18	MVP	-0.699774557	1.09E-08	2.79E-06	-5.553990207	5.553990207
ENSG00000151689.12	INPP1	-1.092564494	1.12E-08	2.79E-06	-5.553990207	5.553990207
ENSG00000159648.11	TEPP	2.371159497	1.13E-08	2.79E-06	-5.553990207	5.553990207
ENSG00000188293.5	IGFL1	3.283740861	1.13E-08	2.79E-06	-5.553990207	5.553990207
ENSG00000174938.14	SEZ6L2	1.478922799	1.21E-08	2.92E-06	-5.535143377	5.535143377
ENSG00000175352.10	NRIP3	2.198452971	1.22E-08	2.92E-06	-5.535143377	5.535143377
ENSG00000164463.12	CREBRF	1.355227316	1.33E-08	3.15E-06	-5.501937616	5.501937616
ENSG00000138780.14	GSTCD	-1.053321855	1.36E-08	3.16E-06	-5.500047364	5.500047364
ENSG00000001084.10	GCLC	1.275468376	1.37E-08	3.16E-06	-5.500047364	5.500047364
ENSG00000213088.9	ACKR1	3.766233823	1.40E-08	3.19E-06	-5.495952706	5.495952706
ENSG00000276900.1	RP11-467L13.7	2.414317688	1.53E-08	3.44E-06	-5.46327734	5.46327734
ENSG00000276248.1	RP11-230F18.5	1.774343292	1.65E-08	3.65E-06	-5.437415111	5.437415111
ENSG00000184117.11	NIPSNAP1	-0.927377404	1.73E-08	3.79E-06	-5.421726397	5.421726397
ENSG00000138670.16	RASGEF1B	2.286448582	1.75E-08	3.79E-06	-5.421128516	5.421128516
ENSG00000182898.3	TCHHL1	-6.373317341	1.93E-08	4.14E-06	-5.382921184	5.382921184
ENSG00000249007.1	RP11-510N19.5	2.691722541	1.97E-08	4.16E-06	-5.380747113	5.380747113
ENSG00000214357.8	NEURL1B	1.487204789	1.99E-08	4.16E-06	-5.380747113	5.380747113
ENSG00000179532.12	DNHD1	1.331878888	2.18E-08	4.51E-06	-5.345593713	5.345593713
ENSG00000095303.14	PTGS1	-1.900777763	2.23E-08	4.55E-06	-5.342000675	5.342000675
ENSG00000188747.8	NOXA1	-1.880319099	2.26E-08	4.57E-06	-5.340146077	5.340146077
ENSG00000243175.1	RP11-58H15.1	3.271069183	2.40E-08	4.79E-06	-5.31944087	5.31944087
ENSG00000150961.14	SEC24D	1.345577158	2.45E-08	4.83E-06	-5.316401717	5.316401717
ENSG00000259820.1	AC083843.1	1.198974273	2.47E-08	4.83E-06	-5.316401717	5.316401717
ENSG00000255150.1	EID3	2.359417493	2.99E-08	5.70E-06	-5.24419427	5.24419427
ENSG00000075239.13	ACAT1	-1.049238627	3.00E-08	5.70E-06	-5.24419427	5.24419427
ENSG00000145029.11	NICN1	-1.026031087	3.01E-08	5.70E-06	-5.24419427	5.24419427
ENSG00000274322.1	RP11-314N13.10	1.405710685	3.39E-08	6.27E-06	-5.202711112	5.202711112
ENSG00000101577.9	LPIN2	1.456093312	3.42E-08	6.27E-06	-5.202711112	5.202711112
ENSG00000141959.16	PFKL	-0.63082629	3.43E-08	6.27E-06	-5.202711112	5.202711112
ENSG00000143369.14	ECM1	1.547923788	3.45E-08	6.27E-06	-5.202711112	5.202711112
ENSG00000128590.4	DNAJB9	1.481000077	3.50E-08	6.30E-06	-5.200736743	5.200736743
ENSG00000013588.5	GPRC5A	2.473725413	3.67E-08	6.54E-06	-5.184658192	5.184658192
ENSG00000132823.10	OSER1	1.733996408	3.83E-08	6.75E-06	-5.170541396	5.170541396
ENSG00000107105.14	ELAVL2	3.715897898	3.88E-08	6.75E-06	-5.170541396	5.170541396
ENSG00000087086.13	FTL	2.234663589	3.91E-08	6.75E-06	-5.170541396	5.170541396
ENSG00000164430.15	MB21D1	1.614750232	4.11E-08	7.04E-06	-5.152534118	5.152534118
ENSG00000258667.1	HIF1A-AS2	3.142154279	4.24E-08	7.20E-06	-5.142914846	5.142914846
ENSG00000066468.20	FGFR2	-0.952892997	4.29E-08	7.21E-06	-5.141854614	5.141854614
ENSG00000242193.9	RP11-568K15.1	-1.650472408	4.65E-08	7.74E-06	-5.111327666	5.111327666
ENSG00000277067.4	CH507-254M2.1	-16.51472123	4.97E-08	8.17E-06	-5.087969541	5.087969541
ENSG00000233276.3	GPX1	-0.870480819	5.00E-08	8.17E-06	-5.087969541	5.087969541
ENSG00000128298.16	BAIAP2L2	1.632830258	5.28E-08	8.49E-06	-5.07113976	5.07113976
ENSG00000123612.15	ACVR1C	2.749846829	5.29E-08	8.49E-06	-5.07113976	5.07113976
ENSG00000258890.6	CEP95	0.922836631	5.36E-08	8.53E-06	-5.069270385	5.069270385
ENSG00000181804.14	SLC9A9	-1.834569945	5.48E-08	8.64E-06	-5.063285475	5.063285475
ENSG00000092148.12	HECTD1	1.13500556	5.85E-08	9.04E-06	-5.043824854	5.043824854
ENSG00000099860.8	GADD45B	2.436094397	5.85E-08	9.04E-06	-5.043824854	5.043824854
ENSG00000250771.2	RP11-153M7.3	2.704236043	5.88E-08	9.04E-06	-5.043824854	5.043824854
ENSG00000149823.7	VPS51	-0.819532416	6.08E-08	9.26E-06	-5.033472389	5.033472389
ENSG00000132182.11	NUP210	-1.216845435	6.17E-08	9.26E-06	-5.033472389	5.033472389
ENSG00000138375.12	SMARCAL1	-1.301682708	6.18E-08	9.26E-06	-5.033472389	5.033472389
ENSG00000088882.7	CPXM1	2.912514837	6.56E-08	9.61E-06	-5.017142655	5.017142655
ENSG00000202198.1	RN7SK	1.880080843	6.59E-08	9.61E-06	-5.017142655	5.017142655
ENSG00000149582.15	TMEM25	-1.12175135	6.61E-08	9.61E-06	-5.017142655	5.017142655
ENSG00000260708.1	CTA-29F11.1	1.818021668	6.63E-08	9.61E-06	-5.017142655	5.017142655
ENSG00000110013.12	SIAE	-1.36912229	6.97E-08	1.00E-05	-4.999088926	4.999088926
ENSG00000177169.9	ULK1	1.114975646	7.27E-08	1.04E-05	-4.984063695	4.984063695
ENSG00000211455.7	STK38L	0.888087854	7.98E-08	1.13E-05	-4.946895395	4.946895395
ENSG00000169509.5	CRCT1	1.802831168	8.11E-08	1.14E-05	-4.944644061	4.944644061
ENSG00000105647.14	PIK3R2	-0.900839047	8.21E-08	1.14E-05	-4.944644061	4.944644061
ENSG00000198130.14	HIBCH	-1.745825128	8.27E-08	1.14E-05	-4.944644061	4.944644061
ENSG00000087494.15	PTHLH	2.250860176	8.28E-08	1.14E-05	-4.944644061	4.944644061
ENSG00000181991.15	MRPS11	-0.771222229	8.78E-08	1.20E-05	-4.922139377	4.922139377
ENSG00000204228.3	HSD17B8	-1.085297553	8.86E-08	1.20E-05	-4.921607946	4.921607946
ENSG00000227051.5	C14orf132	-0.857103334	8.97E-08	1.20E-05	-4.919491842	4.919491842
ENSG00000116717.11	GADD45A	1.65686406	9.05E-08	1.21E-05	-4.918716956	4.918716956
ENSG00000164307.12	ERAP1	-1.020044073	9.14E-08	1.21E-05	-4.91778262	4.91778262
ENSG00000105364.13	MRPL4	-0.612686442	9.22E-08	1.21E-05	-4.917153217	4.917153217
ENSG00000059728.10	MXD1	2.272337377	9.47E-08	1.23E-05	-4.908831807	4.908831807
ENSG00000175264.7	CHST1	1.901494128	9.89E-08	1.28E-05	-4.892868276	4.892868276
ENSG00000273559.4	CWC25	0.948819593	1.01E-07	1.30E-05	-4.887463094	4.887463094
ENSG00000139291.13	TMEM19	-1.561916442	1.03E-07	1.32E-05	-4.879705677	4.879705677
ENSG00000277972.1	CISD3	-0.868333222	1.08E-07	1.36E-05	-4.865199053	4.865199053
ENSG00000115963.13	RND3	1.848151545	1.08E-07	1.36E-05	-4.865199053	4.865199053
ENSG00000144824.19	PHLDB2	1.202787881	1.11E-07	1.38E-05	-4.861628966	4.861628966
ENSG00000024862.16	CCDC28A	1.364129413	1.11E-07	1.38E-05	-4.861628966	4.861628966
ENSG00000111799.20	COL12A1	1.18986614	1.12E-07	1.38E-05	-4.861628966	4.861628966
ENSG00000030582.16	GRN	-0.583125587	1.13E-07	1.38E-05	-4.861628966	4.861628966
ENSG00000123415.14	SMUG1	-0.739968468	1.13E-07	1.38E-05	-4.861628966	4.861628966
ENSG00000007908.15	SELE	3.832399704	1.20E-07	1.44E-05	-4.840942683	4.840942683
ENSG00000197976.10	AKAP17A	1.049535738	1.35E-07	1.62E-05	-4.791033058	4.791033058
ENSG00000165912.15	PACSIN3	-0.749430429	1.47E-07	1.75E-05	-4.756534353	4.756534353
ENSG00000108784.9	NAGLU	-0.826824742	1.48E-07	1.75E-05	-4.755887987	4.755887987
ENSG00000150457.8	LATS2	1.417453344	1.52E-07	1.79E-05	-4.74717985	4.74717985
ENSG00000182963.9	GJC1	2.292715047	1.55E-07	1.81E-05	-4.742225436	4.742225436
ENSG00000182831.11	C16orf72	0.978126926	1.57E-07	1.82E-05	-4.740046545	4.740046545
ENSG00000181016.9	LSMEM1	2.486732668	1.62E-07	1.86E-05	-4.730610205	4.730610205
ENSG00000135069.13	PSAT1	1.290396152	1.62E-07	1.86E-05	-4.730610205	4.730610205
ENSG00000167965.17	MLST8	-0.707693149	1.66E-07	1.89E-05	-4.723322889	4.723322889
ENSG00000188921.13	HACD4	-1.690424548	1.68E-07	1.90E-05	-4.722052391	4.722052391
ENSG00000263528.7	IKBKE	-1.725538848	1.70E-07	1.92E-05	-4.717701444	4.717701444
ENSG00000197852.9	FAM212B	-1.333058864	1.79E-07	1.98E-05	-4.70333662	4.70333662
ENSG00000188603.16	CLN3	-0.657630333	1.80E-07	1.98E-05	-4.70333662	4.70333662
ENSG00000087074.7	PPP1R15A	1.762460154	1.80E-07	1.98E-05	-4.70333662	4.70333662
ENSG00000032389.12	TSSC1	-0.986106261	1.81E-07	1.98E-05	-4.70333662	4.70333662
ENSG00000197181.11	PIWIL2	1.728539609	1.82E-07	1.99E-05	-4.701612544	4.701612544
ENSG00000204542.2	C6orf15	2.444138757	1.90E-07	2.05E-05	-4.687279452	4.687279452
ENSG00000147955.16	SIGMAR1	-0.692181841	1.93E-07	2.07E-05	-4.683188632	4.683188632
ENSG00000005882.11	PDK2	-1.124344741	1.97E-07	2.10E-05	-4.677663755	4.677663755
ENSG00000013441.15	CLK1	1.385223262	1.97E-07	2.10E-05	-4.677663755	4.677663755
ENSG00000183054.11	RGPD6	1.575796237	2.01E-07	2.12E-05	-4.673198623	4.673198623
ENSG00000065600.12	TMEM206	1.324434762	2.02E-07	2.12E-05	-4.673198623	4.673198623
ENSG00000108799.12	EZH1	0.834965487	2.13E-07	2.22E-05	-4.65284762	4.65284762
ENSG00000177239.14	MAN1B1	-0.613156809	2.14E-07	2.23E-05	-4.652077972	4.652077972
ENSG00000099203.6	TMED1	-0.479043664	2.17E-07	2.23E-05	-4.651802248	4.651802248
ENSG00000215021.8	PHB2	-0.719162932	2.17E-07	2.23E-05	-4.651802248	4.651802248
ENSG00000156510.12	HKDC1	3.745492303	2.20E-07	2.25E-05	-4.647852999	4.647852999
ENSG00000169252.5	ADRB2	1.45313611	2.24E-07	2.26E-05	-4.645113438	4.645113438
ENSG00000124570.17	SERPINB6	-0.659137956	2.24E-07	2.26E-05	-4.645113438	4.645113438
ENSG00000111269.2	CREBL2	-0.569163107	2.28E-07	2.29E-05	-4.640835031	4.640835031
ENSG00000146247.13	PHIP	0.859791132	2.30E-07	2.29E-05	-4.639434833	4.639434833
ENSG00000147174.11	ACRC	1.575903594	2.36E-07	2.34E-05	-4.630902732	4.630902732
ENSG00000198807.12	PAX9	2.270125557	2.37E-07	2.34E-05	-4.630902732	4.630902732
ENSG00000242086.8	LINC00969	0.786235677	2.40E-07	2.34E-05	-4.630902732	4.630902732
ENSG00000213923.10	CSNK1E	1.10753162	2.40E-07	2.34E-05	-4.630902732	4.630902732
ENSG00000251201.8	TMED7-TICAM2	1.405383815	2.41E-07	2.34E-05	-4.630902732	4.630902732
ENSG00000117472.9	TSPAN1	-1.623947283	2.43E-07	2.34E-05	-4.630902732	4.630902732
ENSG00000147535.16	PPAPDC1B	0.977336202	2.44E-07	2.34E-05	-4.630902732	4.630902732
ENSG00000138119.16	MYOF	-1.052810186	2.46E-07	2.34E-05	-4.630902732	4.630902732
ENSG00000176720.4	BOK	-0.734588071	2.47E-07	2.34E-05	-4.630902732	4.630902732
ENSG00000166986.12	MARS	0.767057432	2.47E-07	2.34E-05	-4.630902732	4.630902732
ENSG00000165698.15	C9orf9	-1.429670207	2.53E-07	2.38E-05	-4.623358703	4.623358703
ENSG00000130254.11	SAFB2	1.152793955	2.54E-07	2.38E-05	-4.623358703	4.623358703
ENSG00000166173.10	LARP6	1.795563615	2.66E-07	2.47E-05	-4.607452041	4.607452041
ENSG00000162066.14	AMDHD2	-0.998768429	2.67E-07	2.47E-05	-4.607452041	4.607452041
ENSG00000084693.15	AGBL5	-0.748881824	2.70E-07	2.47E-05	-4.607452041	4.607452041
ENSG00000119125.16	GDA	2.265414392	2.70E-07	2.47E-05	-4.607452041	4.607452041
ENSG00000165271.16	NOL6	-0.874612833	2.71E-07	2.47E-05	-4.607452041	4.607452041
ENSG00000204316.12	MRPL38	-0.663655714	2.75E-07	2.50E-05	-4.602738092	4.602738092
ENSG00000147231.13	CXorf57	1.119551508	2.86E-07	2.58E-05	-4.587790323	4.587790323
ENSG00000115073.7	ACTR1B	-0.673434937	2.89E-07	2.58E-05	-4.587606479	4.587606479
ENSG00000003249.13	DBNDD1	-1.046495768	2.90E-07	2.58E-05	-4.587606479	4.587606479
ENSG00000146242.8	TPBG	0.910063107	2.90E-07	2.58E-05	-4.587606479	4.587606479
ENSG00000151413.16	NUBPL	-1.328279078	3.01E-07	2.66E-05	-4.574404403	4.574404403
ENSG00000180370.10	PAK2	0.58114687	3.04E-07	2.68E-05	-4.572440669	4.572440669
ENSG00000181126.13	HLA-V	2.090037074	3.07E-07	2.69E-05	-4.570044508	4.570044508
ENSG00000180596.7	HIST1H2BC	1.874835496	3.19E-07	2.77E-05	-4.557438707	4.557438707
ENSG00000144802.11	NFKBIZ	1.337177872	3.19E-07	2.77E-05	-4.557438707	4.557438707
ENSG00000182179.10	UBA7	-1.248592712	3.20E-07	2.77E-05	-4.557438707	4.557438707
ENSG00000078401.6	EDN1	2.643865259	3.24E-07	2.77E-05	-4.556906813	4.556906813
ENSG00000152242.10	C18orf25	0.953732525	3.25E-07	2.77E-05	-4.556906813	4.556906813
ENSG00000196428.12	TSC22D2	1.686245377	3.26E-07	2.77E-05	-4.556906813	4.556906813
ENSG00000277739.1	RNA5-8S5	-22.74204116	3.27E-07	2.77E-05	-4.556820289	4.556820289
ENSG00000173805.15	HAP1	2.072352462	3.39E-07	2.86E-05	-4.543542216	4.543542216
ENSG00000255717.6	SNHG1	1.33120452	3.62E-07	3.03E-05	-4.518347751	4.518347751
ENSG00000162998.4	FRZB	1.491507168	3.64E-07	3.03E-05	-4.518347751	4.518347751
ENSG00000163660.11	CCNL1	1.359432589	3.64E-07	3.03E-05	-4.518347751	4.518347751
ENSG00000198055.10	GRK6	-1.014988571	3.69E-07	3.04E-05	-4.516919155	4.516919155
ENSG00000171033.12	PKIA	-1.274598229	3.69E-07	3.04E-05	-4.516919155	4.516919155
ENSG00000153094.21	BCL2L11	1.125458443	3.70E-07	3.04E-05	-4.516919155	4.516919155
ENSG00000144677.14	CTDSPL	-0.954781655	3.82E-07	3.09E-05	-4.509948137	4.509948137
ENSG00000126214.20	KLC1	0.929821978	3.83E-07	3.09E-05	-4.509948137	4.509948137
ENSG00000059804.15	SLC2A3	1.780076813	3.83E-07	3.09E-05	-4.509948137	4.509948137
ENSG00000125740.13	FOSB	3.370521407	3.84E-07	3.09E-05	-4.509948137	4.509948137
ENSG00000167723.14	TRPV3	1.506073702	3.86E-07	3.09E-05	-4.509948137	4.509948137
ENSG00000163788.13	SNRK	1.268476115	3.87E-07	3.09E-05	-4.509948137	4.509948137
ENSG00000198838.11	RYR3	3.003800582	4.07E-07	3.24E-05	-4.489928591	4.489928591
ENSG00000122386.10	ZNF205	-0.778942027	4.14E-07	3.28E-05	-4.484327636	4.484327636
ENSG00000280138.1	RP11-463O12.5	1.29289667	4.17E-07	3.29E-05	-4.482922583	4.482922583
ENSG00000171766.15	GATM	-1.567278494	4.36E-07	3.42E-05	-4.465856944	4.465856944
ENSG00000096717.11	SIRT1	1.501627669	4.41E-07	3.44E-05	-4.462941541	4.462941541
ENSG00000101079.20	NDRG3	-0.733809242	4.43E-07	3.45E-05	-4.461917861	4.461917861
ENSG00000255508.7	RP11-864I4.1	1.616140359	4.58E-07	3.55E-05	-4.449860029	4.449860029
ENSG00000095209.11	TMEM38B	1.244888761	4.65E-07	3.59E-05	-4.445111003	4.445111003
ENSG00000132589.15	FLOT2	-1.195341334	4.83E-07	3.71E-05	-4.430277345	4.430277345
ENSG00000160285.14	LSS	-0.825462881	4.92E-07	3.75E-05	-4.425954065	4.425954065
ENSG00000072849.10	DERL2	0.662929274	4.92E-07	3.75E-05	-4.425954065	4.425954065
ENSG00000040199.18	PHLPP2	0.922426903	5.07E-07	3.85E-05	-4.414626462	4.414626462
ENSG00000214548.14	MEG3	2.243833624	5.32E-07	4.02E-05	-4.395667231	4.395667231
ENSG00000105499.13	PLA2G4C	1.425964899	5.41E-07	4.05E-05	-4.392512961	4.392512961
ENSG00000109220.10	CHIC2	1.164338889	5.42E-07	4.05E-05	-4.392512961	4.392512961
ENSG00000187134.12	AKR1C1	1.9445927	5.43E-07	4.05E-05	-4.392512961	4.392512961
ENSG00000121966.6	CXCR4	2.156635403	5.46E-07	4.06E-05	-4.391481282	4.391481282
ENSG00000132432.13	SEC61G	0.976845328	5.50E-07	4.07E-05	-4.390619655	4.390619655
ENSG00000144749.13	LRIG1	-1.102298601	5.60E-07	4.12E-05	-4.384724093	4.384724093
ENSG00000083857.13	FAT1	0.722340288	5.62E-07	4.12E-05	-4.384724093	4.384724093
ENSG00000166592.11	RRAD	2.31862544	5.68E-07	4.15E-05	-4.381771009	4.381771009
ENSG00000135617.3	PRADC1	-1.167669679	5.71E-07	4.15E-05	-4.381515943	4.381515943
ENSG00000117859.18	OSBPL9	0.916558319	5.77E-07	4.18E-05	-4.378621447	4.378621447
ENSG00000117480.15	FAAH	-0.963711698	5.93E-07	4.27E-05	-4.369986433	4.369986433
ENSG00000160446.18	ZDHHC12	-0.853085604	5.97E-07	4.27E-05	-4.369986433	4.369986433
ENSG00000113739.10	STC2	1.688880232	5.97E-07	4.27E-05	-4.369986433	4.369986433
ENSG00000090097.20	PCBP4	-0.523624018	5.98E-07	4.27E-05	-4.369986433	4.369986433
ENSG00000096746.17	HNRNPH3	1.005673133	6.03E-07	4.29E-05	-4.367884113	4.367884113
ENSG00000215417.10	MIR17HG	1.597933252	6.15E-07	4.35E-05	-4.361346801	4.361346801
ENSG00000198590.11	C3orf35	1.830617108	6.43E-07	4.53E-05	-4.343715006	4.343715006
ENSG00000186352.8	ANKRD37	1.835246592	6.46E-07	4.53E-05	-4.343496633	4.343496633
ENSG00000166012.14	TAF1D	1.351358251	6.49E-07	4.54E-05	-4.342962601	4.342962601
ENSG00000103528.16	SYT17	-1.441292965	6.58E-07	4.58E-05	-4.338724264	4.338724264
ENSG00000169155.9	ZBTB43	1.427029157	6.60E-07	4.58E-05	-4.338724264	4.338724264
ENSG00000142687.17	KIAA0319L	-0.656439321	6.80E-07	4.70E-05	-4.3274563	4.3274563
ENSG00000111275.12	ALDH2	-1.304489457	6.89E-07	4.74E-05	-4.324436977	4.324436977
ENSG00000123836.14	PFKFB2	1.288326319	6.90E-07	4.74E-05	-4.324436977	4.324436977
ENSG00000170425.3	ADORA2B	-0.719517254	7.07E-07	4.83E-05	-4.315681332	4.315681332
ENSG00000132680.10	KIAA0907	0.843428642	7.11E-07	4.84E-05	-4.31498276	4.31498276
ENSG00000211896.6	IGHG1	6.068083989	7.17E-07	4.86E-05	-4.312972872	4.312972872
ENSG00000167325.14	RRM1	0.372611686	7.31E-07	4.94E-05	-4.305958421	4.305958421
ENSG00000113761.11	ZNF346	-0.816739902	7.48E-07	5.04E-05	-4.297999187	4.297999187
ENSG00000139370.10	SLC15A4	0.85416376	7.59E-07	5.09E-05	-4.293309212	4.293309212
ENSG00000008300.14	CELSR3	0.841658417	7.71E-07	5.15E-05	-4.287974601	4.287974601
ENSG00000128185.9	DGCR6L	-1.100259606	7.89E-07	5.25E-05	-4.279550626	4.279550626
ENSG00000181638.17	ZFP41	-1.419675386	7.98E-07	5.29E-05	-4.276272977	4.276272977
ENSG00000145390.11	USP53	0.991629159	8.09E-07	5.33E-05	-4.272964008	4.272964008
ENSG00000143224.17	PPOX	-0.999782061	8.10E-07	5.33E-05	-4.272964008	4.272964008
ENSG00000099331.13	MYO9B	0.956488856	8.30E-07	5.44E-05	-4.264005615	4.264005615
ENSG00000174156.13	GSTA3	-2.519466654	8.39E-07	5.49E-05	-4.260667933	4.260667933
ENSG00000176142.12	TMEM39A	0.805447106	8.62E-07	5.62E-05	-4.250519914	4.250519914
ENSG00000197989.13	SNHG12	1.391807034	8.70E-07	5.65E-05	-4.248011543	4.248011543
ENSG00000049759.16	NEDD4L	1.341713488	8.75E-07	5.66E-05	-4.247370039	4.247370039
ENSG00000133574.9	GIMAP4	1.92834692	9.13E-07	5.88E-05	-4.230340045	4.230340045
ENSG00000174718.11	KIAA1551	1.3658347	9.60E-07	6.16E-05	-4.210394215	4.210394215
ENSG00000176101.11	SSNA1	-0.529637286	9.63E-07	6.16E-05	-4.210394215	4.210394215
ENSG00000008382.15	MPND	-0.97514296	9.91E-07	6.30E-05	-4.200444242	4.200444242
ENSG00000158483.15	FAM86C1	-1.44776672	9.92E-07	6.30E-05	-4.200444242	4.200444242
ENSG00000196470.11	SIAH1	0.793487336	1.02E-06	6.43E-05	-4.191516508	4.191516508
ENSG00000141232.4	TOB1	1.236784799	1.02E-06	6.43E-05	-4.191516508	4.191516508
ENSG00000127884.4	ECHS1	-0.781640571	1.02E-06	6.44E-05	-4.191446662	4.191446662
ENSG00000185716.11	C16orf52	0.599646144	1.03E-06	6.44E-05	-4.191446662	4.191446662
ENSG00000116584.17	ARHGEF2	1.220609125	1.03E-06	6.44E-05	-4.191446662	4.191446662
ENSG00000123104.11	ITPR2	-1.280931231	1.04E-06	6.46E-05	-4.189997112	4.189997112
ENSG00000206527.9	HACD2	0.460036431	1.04E-06	6.46E-05	-4.189997112	4.189997112
ENSG00000185950.8	IRS2	1.420774609	1.05E-06	6.51E-05	-4.18655901	4.18655901
ENSG00000104722.13	NEFM	2.5525477	1.08E-06	6.64E-05	-4.177676999	4.177676999
ENSG00000147650.11	LRP12	0.864913762	1.08E-06	6.65E-05	-4.17738708	4.17738708
ENSG00000280206.1	CTB-193M12.5	1.606120012	1.09E-06	6.65E-05	-4.177361557	4.177361557
ENSG00000112357.12	PEX7	-1.061626189	1.11E-06	6.74E-05	-4.171318837	4.171318837
ENSG00000280693.2	SH3PXD2A-AS1	-1.403407755	1.11E-06	6.75E-05	-4.170900297	4.170900297
ENSG00000177688.6	SUMO4	2.923943588	1.12E-06	6.75E-05	-4.170659629	4.170659629
ENSG00000163866.8	SMIM12	-0.596724362	1.12E-06	6.75E-05	-4.170659629	4.170659629
ENSG00000204682.5	CASC10	-1.749337619	1.14E-06	6.79E-05	-4.168173207	4.168173207
ENSG00000273356.1	RP11-804H8.6	1.851666777	1.14E-06	6.79E-05	-4.168173207	4.168173207
ENSG00000196696.12	PDXDC2P	0.657930797	1.14E-06	6.79E-05	-4.168173207	4.168173207
ENSG00000184545.10	DUSP8	1.726009807	1.14E-06	6.79E-05	-4.168173207	4.168173207
ENSG00000172716.16	SLFN11	2.004440767	1.14E-06	6.79E-05	-4.168173207	4.168173207
ENSG00000070495.14	JMJD6	1.299308262	1.15E-06	6.81E-05	-4.166804149	4.166804149
ENSG00000251493.3	FOXD1	2.451539227	1.16E-06	6.81E-05	-4.166804149	4.166804149
ENSG00000144747.14	TMF1	1.0510676	1.17E-06	6.86E-05	-4.163643793	4.163643793
ENSG00000112299.7	VNN1	2.438715332	1.19E-06	6.99E-05	-4.155341288	4.155341288
ENSG00000145780.7	FEM1C	1.448127829	1.20E-06	7.03E-05	-4.153107719	4.153107719
ENSG00000168575.9	SLC20A2	1.164046968	1.22E-06	7.09E-05	-4.149544311	4.149544311
ENSG00000008294.20	SPAG9	1.109744179	1.22E-06	7.09E-05	-4.149301199	4.149301199
ENSG00000133030.19	MPRIP	0.919124155	1.25E-06	7.22E-05	-4.141689773	4.141689773
ENSG00000130881.13	LRP3	-1.235307158	1.25E-06	7.22E-05	-4.141668784	4.141668784
ENSG00000105642.15	KCNN1	3.355686712	1.27E-06	7.30E-05	-4.136887624	4.136887624
ENSG00000104522.15	TSTA3	-1.218825817	1.27E-06	7.30E-05	-4.136819638	4.136819638
ENSG00000106605.10	BLVRA	-0.609320419	1.29E-06	7.31E-05	-4.136175229	4.136175229
ENSG00000235257.8	ITGA9-AS1	-1.284147923	1.29E-06	7.31E-05	-4.136175229	4.136175229
ENSG00000148926.9	ADM	1.975943737	1.29E-06	7.31E-05	-4.136175229	4.136175229
ENSG00000135439.11	AGAP2	-1.776334018	1.30E-06	7.35E-05	-4.133816266	4.133816266
ENSG00000185467.7	KPNA7	2.634134441	1.30E-06	7.35E-05	-4.133816266	4.133816266
ENSG00000151135.9	TMEM263	1.303819313	1.31E-06	7.37E-05	-4.132599359	4.132599359
ENSG00000198742.9	SMURF1	1.341638457	1.32E-06	7.37E-05	-4.132319664	4.132319664
ENSG00000067141.16	NEO1	-0.876914609	1.32E-06	7.39E-05	-4.131339233	4.131339233
ENSG00000170088.13	TMEM192	-0.888478344	1.34E-06	7.47E-05	-4.126428714	4.126428714
ENSG00000006756.15	ARSD	-1.393755137	1.35E-06	7.49E-05	-4.125465611	4.125465611
ENSG00000243989.7	ACY1	-1.433904464	1.37E-06	7.60E-05	-4.11915716	4.11915716
ENSG00000143845.14	ETNK2	1.044289141	1.38E-06	7.63E-05	-4.117501206	4.117501206
ENSG00000269190.5	FBXO17	-0.995229169	1.39E-06	7.63E-05	-4.117501206	4.117501206
ENSG00000142632.16	ARHGEF19	-0.480862778	1.41E-06	7.71E-05	-4.11284094	4.11284094
ENSG00000221914.8	PPP2R2A	1.040251326	1.41E-06	7.71E-05	-4.11284094	4.11284094
ENSG00000276141.4	WHAMMP3	1.673358078	1.42E-06	7.76E-05	-4.110404292	4.110404292
ENSG00000205978.5	NYNRIN	-1.330144058	1.46E-06	7.92E-05	-4.101468706	4.101468706
ENSG00000114796.15	KLHL24	1.197229242	1.46E-06	7.92E-05	-4.101388341	4.101388341
ENSG00000188352.12	FOCAD	-0.734306423	1.47E-06	7.94E-05	-4.100408742	4.100408742
ENSG00000267107.6	PCAT19	1.909840351	1.48E-06	7.95E-05	-4.099640397	4.099640397
ENSG00000125462.16	C1orf61	2.075495148	1.50E-06	8.03E-05	-4.095060325	4.095060325
ENSG00000258441.1	LINC00641	1.122547066	1.51E-06	8.06E-05	-4.093932806	4.093932806
ENSG00000160439.15	RDH13	0.971248132	1.51E-06	8.06E-05	-4.093932806	4.093932806
ENSG00000119138.4	KLF9	1.271597489	1.52E-06	8.06E-05	-4.093932806	4.093932806
ENSG00000131480.8	AOC2	1.642354514	1.52E-06	8.06E-05	-4.093932806	4.093932806
ENSG00000107372.12	ZFAND5	0.887640671	1.53E-06	8.10E-05	-4.091692927	4.091692927
ENSG00000011422.11	PLAUR	1.814571736	1.54E-06	8.10E-05	-4.091288946	4.091288946
ENSG00000128595.16	CALU	1.134872161	1.54E-06	8.10E-05	-4.091288946	4.091288946
ENSG00000130449.5	ZSWIM6	1.010864889	1.56E-06	8.20E-05	-4.086360332	4.086360332
ENSG00000146592.16	CREB5	2.194880946	1.57E-06	8.22E-05	-4.085152897	4.085152897
ENSG00000106771.12	TMEM245	-0.640776802	1.58E-06	8.22E-05	-4.085152897	4.085152897
ENSG00000167747.13	C19orf48	-0.610005106	1.59E-06	8.22E-05	-4.085152897	4.085152897
ENSG00000169710.6	FASN	-0.773139039	1.59E-06	8.22E-05	-4.085152897	4.085152897
ENSG00000226380.7	AC058791.1	2.403274327	1.59E-06	8.23E-05	-4.084734312	4.084734312
ENSG00000217801.9	RP11-465B22.3	2.889591367	1.60E-06	8.23E-05	-4.084734312	4.084734312
ENSG00000100336.17	APOL4	-1.53672341	1.60E-06	8.23E-05	-4.084734312	4.084734312
ENSG00000230551.4	CTB-89H12.4	1.420173568	1.61E-06	8.23E-05	-4.084734312	4.084734312
ENSG00000204618.8	RNF39	2.10240376	1.61E-06	8.23E-05	-4.084734312	4.084734312
ENSG00000198563.13	DDX39B	0.385139568	1.66E-06	8.45E-05	-4.07298237	4.07298237
ENSG00000149357.9	LAMTOR1	-0.519635338	1.66E-06	8.45E-05	-4.07298237	4.07298237
ENSG00000251022.6	THAP9-AS1	1.023617049	1.68E-06	8.52E-05	-4.0696185	4.0696185
ENSG00000143514.16	TP53BP2	0.980341007	1.69E-06	8.52E-05	-4.0696185	4.0696185
ENSG00000167244.17	IGF2	1.933722174	1.69E-06	8.52E-05	-4.0696185	4.0696185
ENSG00000101596.14	SMCHD1	0.564529856	1.71E-06	8.58E-05	-4.066444189	4.066444189
ENSG00000116604.17	MEF2D	1.020673632	1.73E-06	8.61E-05	-4.064767417	4.064767417
ENSG00000146147.14	MLIP	-1.631054773	1.73E-06	8.61E-05	-4.064767417	4.064767417
ENSG00000166128.12	RAB8B	1.41496219	1.73E-06	8.61E-05	-4.064767417	4.064767417
ENSG00000223722.3	RP11-467L13.5	3.587385982	1.74E-06	8.62E-05	-4.064395988	4.064395988
ENSG00000104371.4	DKK4	2.762736227	1.74E-06	8.63E-05	-4.063983782	4.063983782
ENSG00000236740.6	RP11-411K7.1	-1.991308757	1.78E-06	8.81E-05	-4.055014909	4.055014909
ENSG00000106236.3	NPTX2	1.921441606	1.81E-06	8.90E-05	-4.05079193	4.05079193
ENSG00000158615.8	PPP1R15B	0.728321791	1.82E-06	8.93E-05	-4.049314681	4.049314681
ENSG00000149639.14	SOGA1	-0.645927414	1.83E-06	8.95E-05	-4.047957274	4.047957274
ENSG00000105281.12	SLC1A5	0.794993182	1.84E-06	8.95E-05	-4.047957274	4.047957274
ENSG00000119698.11	PPP4R4	1.393442161	1.84E-06	8.95E-05	-4.047957274	4.047957274
ENSG00000114019.14	AMOTL2	1.298083859	1.86E-06	9.03E-05	-4.044526267	4.044526267
ENSG00000118596.11	SLC16A7	-0.978884243	1.89E-06	9.18E-05	-4.037379331	4.037379331
ENSG00000183207.12	RUVBL2	-0.725199845	1.91E-06	9.21E-05	-4.035670374	4.035670374
ENSG00000160094.14	ZNF362	-1.088748452	1.93E-06	9.30E-05	-4.031481229	4.031481229
ENSG00000102796.10	DHRS12	-0.996098801	1.94E-06	9.35E-05	-4.029382044	4.029382044
ENSG00000116991.10	SIPA1L2	0.914549983	1.97E-06	9.43E-05	-4.025288609	4.025288609
ENSG00000101276.14	SLC52A3	-1.631823968	1.98E-06	9.46E-05	-4.024262358	4.024262358
ENSG00000279520.1	RP11-20I23.2	1.855773502	2.02E-06	9.64E-05	-4.016069807	4.016069807
ENSG00000280287.1	RP13-554M15.7	1.351157315	2.05E-06	9.74E-05	-4.011355995	4.011355995
ENSG00000007520.3	TSR3	-0.702128748	2.05E-06	9.74E-05	-4.011355995	4.011355995
ENSG00000123610.4	TNFAIP6	2.306608736	2.06E-06	9.77E-05	-4.010077705	4.010077705
ENSG00000178814.15	OPLAH	-0.964854315	2.08E-06	9.82E-05	-4.007744246	4.007744246
ENSG00000260633.1	RP11-375I20.6	2.751362617	2.10E-06	9.91E-05	-4.004076084	4.004076084
ENSG00000101417.11	PXMP4	-1.40897308	2.12E-06	9.96E-05	-4.001843956	4.001843956
ENSG00000002745.12	WNT16	-2.723460252	2.13E-06	1.00E-04	-4.000198776	4.000198776
ENSG00000168374.10	ARF4	0.914992017	2.17E-06	1.01E-04	-3.994954199	3.994954199
ENSG00000103005.11	USB1	0.628211248	2.17E-06	1.01E-04	-3.994492535	3.994492535
ENSG00000104808.7	DHDH	2.858797823	2.19E-06	1.02E-04	-3.992188305	3.992188305
ENSG00000168461.12	RAB31	-0.791595046	2.20E-06	1.02E-04	-3.992188305	3.992188305
ENSG00000118689.14	FOXO3	1.202915391	2.22E-06	1.02E-04	-3.992188305	3.992188305
ENSG00000134285.10	FKBP11	0.976396146	2.22E-06	1.02E-04	-3.992188305	3.992188305
ENSG00000237330.2	RNF223	1.734618746	2.22E-06	1.02E-04	-3.992188305	3.992188305
ENSG00000133131.14	MORC4	-1.421893225	2.22E-06	1.02E-04	-3.992188305	3.992188305
ENSG00000002079.12	MYH16	3.776854264	2.23E-06	1.02E-04	-3.99087351	3.99087351
ENSG00000185022.11	MAFF	1.365584656	2.25E-06	1.02E-04	-3.989730391	3.989730391
ENSG00000205129.8	C4orf47	1.879315374	2.25E-06	1.02E-04	-3.989730391	3.989730391
ENSG00000249740.1	OSMR-AS1	1.553318721	2.26E-06	1.02E-04	-3.989730391	3.989730391
ENSG00000214274.9	ANG	1.729431384	2.28E-06	1.03E-04	-3.986732383	3.986732383
ENSG00000147889.16	CDKN2A	2.104045704	2.29E-06	1.04E-04	-3.984702076	3.984702076
ENSG00000052344.15	PRSS8	1.608618191	2.30E-06	1.04E-04	-3.983555002	3.983555002
ENSG00000171988.17	JMJD1C	1.446207169	2.33E-06	1.05E-04	-3.978998497	3.978998497
ENSG00000169635.9	HIC2	1.177601435	2.35E-06	1.05E-04	-3.977785126	3.977785126
ENSG00000244187.7	TMEM141	-0.836351184	2.36E-06	1.06E-04	-3.97632308	3.97632308
ENSG00000181634.7	TNFSF15	-1.808650427	2.40E-06	1.07E-04	-3.969405239	3.969405239
ENSG00000116852.14	KIF21B	1.528871407	2.42E-06	1.08E-04	-3.968117959	3.968117959
ENSG00000086504.15	MRPL28	-0.395856718	2.43E-06	1.08E-04	-3.968117959	3.968117959
ENSG00000107341.4	UBE2R2	1.218777741	2.43E-06	1.08E-04	-3.968117959	3.968117959
ENSG00000162852.13	CNST	1.088267101	2.45E-06	1.08E-04	-3.966032209	3.966032209
ENSG00000236047.1	AC073410.1	3.996788806	2.45E-06	1.08E-04	-3.966030819	3.966030819
ENSG00000164082.14	GRM2	2.024523015	2.48E-06	1.09E-04	-3.9622303	3.9622303
ENSG00000021762.19	OSBPL5	-0.694601873	2.49E-06	1.09E-04	-3.96145975	3.96145975
ENSG00000034713.7	GABARAPL2	1.03087897	2.50E-06	1.09E-04	-3.96145975	3.96145975
ENSG00000178934.4	LGALS7B	-1.070978915	2.50E-06	1.09E-04	-3.96145975	3.96145975
ENSG00000111052.7	LIN7A	2.876150576	2.52E-06	1.10E-04	-3.959239734	3.959239734
ENSG00000139112.10	GABARAPL1	1.200241873	2.54E-06	1.10E-04	-3.95837496	3.95837496
ENSG00000165030.3	NFIL3	1.345356449	2.54E-06	1.10E-04	-3.95837496	3.95837496
ENSG00000133789.14	SWAP70	0.874338084	2.60E-06	1.13E-04	-3.948520632	3.948520632
ENSG00000259623.1	RP11-156E6.1	0.940664336	2.63E-06	1.13E-04	-3.946267329	3.946267329
ENSG00000167701.13	GPT	-1.99324882	2.63E-06	1.13E-04	-3.946267329	3.946267329
ENSG00000106245.9	BUD31	1.130107087	2.68E-06	1.15E-04	-3.939216219	3.939216219
ENSG00000133835.14	HSD17B4	-0.638885646	2.69E-06	1.15E-04	-3.939216219	3.939216219
ENSG00000273802.1	HIST1H2BG	1.269761325	2.70E-06	1.15E-04	-3.939216219	3.939216219
ENSG00000180263.13	FGD6	1.121937833	2.70E-06	1.15E-04	-3.939216219	3.939216219
ENSG00000279700.1	RP13-554M15.2	1.721969047	2.71E-06	1.15E-04	-3.938483158	3.938483158
ENSG00000270959.1	LPP-AS2	-2.25453168	2.72E-06	1.15E-04	-3.93773206	3.93773206
ENSG00000109920.12	FNBP4	0.886871595	2.74E-06	1.16E-04	-3.936362603	3.936362603
ENSG00000148291.9	SURF2	-0.836785588	2.75E-06	1.16E-04	-3.934926257	3.934926257
ENSG00000254750.1	CASP1P2	2.036210857	2.76E-06	1.16E-04	-3.934296082	3.934296082
ENSG00000176108.9	CHMP6	-1.073815238	2.77E-06	1.16E-04	-3.934296082	3.934296082
ENSG00000235314.1	LINC00957	-0.758287971	2.78E-06	1.17E-04	-3.933566931	3.933566931
ENSG00000115661.13	STK16	-0.545237876	2.82E-06	1.18E-04	-3.928064058	3.928064058
ENSG00000109756.8	RAPGEF2	0.833464624	2.83E-06	1.18E-04	-3.92740032	3.92740032
ENSG00000167118.10	URM1	-0.541844066	2.84E-06	1.18E-04	-3.927059174	3.927059174
ENSG00000173338.12	KCNK7	-1.68317539	2.85E-06	1.18E-04	-3.927059174	3.927059174
ENSG00000100983.9	GSS	-0.902141633	2.88E-06	1.19E-04	-3.92333964	3.92333964
ENSG00000204305.13	AGER	1.184073461	2.89E-06	1.20E-04	-3.922507806	3.922507806
ENSG00000196189.12	SEMA4A	-1.109382275	2.90E-06	1.20E-04	-3.922507806	3.922507806
ENSG00000138623.9	SEMA7A	1.282971713	2.91E-06	1.20E-04	-3.922507806	3.922507806
ENSG00000184205.14	TSPYL2	1.272287705	2.91E-06	1.20E-04	-3.922507806	3.922507806
ENSG00000157107.13	FCHO2	1.016338296	2.96E-06	1.21E-04	-3.917773091	3.917773091
ENSG00000170473.16	WIBG	-0.893982477	2.96E-06	1.21E-04	-3.917773091	3.917773091
ENSG00000106299.7	WASL	1.022976097	2.97E-06	1.21E-04	-3.917136633	3.917136633
ENSG00000149948.13	HMGA2	1.995210524	2.98E-06	1.21E-04	-3.916058162	3.916058162
ENSG00000106785.14	TRIM14	-1.023392029	2.99E-06	1.21E-04	-3.916028594	3.916028594
ENSG00000186615.10	KTN1-AS1	-0.941734937	3.00E-06	1.21E-04	-3.916028594	3.916028594
ENSG00000182175.13	RGMA	1.8035193	3.00E-06	1.21E-04	-3.916028594	3.916028594
ENSG00000161920.9	MED11	-0.656152244	3.03E-06	1.22E-04	-3.912847505	3.912847505
ENSG00000104064.16	GABPB1	0.61524246	3.05E-06	1.23E-04	-3.911756128	3.911756128
ENSG00000119383.19	PPP2R4	-0.644212827	3.08E-06	1.24E-04	-3.908187131	3.908187131
ENSG00000120889.12	TNFRSF10B	0.768238531	3.12E-06	1.25E-04	-3.902995625	3.902995625
ENSG00000169727.12	GPS1	-0.632589542	3.19E-06	1.28E-04	-3.894286197	3.894286197
ENSG00000102780.16	DGKH	1.014668983	3.21E-06	1.28E-04	-3.893005219	3.893005219
ENSG00000138074.14	SLC5A6	-0.956177771	3.22E-06	1.28E-04	-3.892798075	3.892798075
ENSG00000138166.5	DUSP5	1.662193939	3.23E-06	1.28E-04	-3.892183191	3.892183191
ENSG00000131051.20	RBM39	0.803239876	3.24E-06	1.28E-04	-3.891528438	3.891528438
ENSG00000137106.17	GRHPR	-0.428788397	3.27E-06	1.29E-04	-3.887995477	3.887995477
ENSG00000006757.11	PNPLA4	-1.022498484	3.29E-06	1.30E-04	-3.886729014	3.886729014
ENSG00000077713.18	SLC25A43	-0.793662421	3.30E-06	1.30E-04	-3.886203358	3.886203358
ENSG00000124171.8	PARD6B	1.451983093	3.33E-06	1.31E-04	-3.883612413	3.883612413
ENSG00000269374.1	CTB-50E14.5	1.12523902	3.37E-06	1.32E-04	-3.878956729	3.878956729
ENSG00000228409.5	CCT6P1	1.412912214	3.41E-06	1.33E-04	-3.875152282	3.875152282
ENSG00000168958.19	MFF	0.425719392	3.45E-06	1.34E-04	-3.871680052	3.871680052
ENSG00000230937.9	MIR205HG	1.007577739	3.47E-06	1.35E-04	-3.870012885	3.870012885
ENSG00000164543.5	STK17A	1.076407089	3.48E-06	1.35E-04	-3.868710858	3.868710858
ENSG00000134539.16	KLRD1	2.735120815	3.51E-06	1.36E-04	-3.866828083	3.866828083
ENSG00000136603.13	SKIL	0.965139944	3.53E-06	1.36E-04	-3.864935073	3.864935073
ENSG00000166016.5	ABTB2	1.267800024	3.54E-06	1.36E-04	-3.864935073	3.864935073
ENSG00000214706.10	IFRD2	-0.578788724	3.54E-06	1.36E-04	-3.864935073	3.864935073
ENSG00000183506.16	PI4KAP2	1.004688728	3.57E-06	1.37E-04	-3.863281079	3.863281079
ENSG00000112763.15	BTN2A1	0.782888604	3.62E-06	1.38E-04	-3.858706158	3.858706158
ENSG00000137713.15	PPP2R1B	-0.821861735	3.63E-06	1.38E-04	-3.858706158	3.858706158
ENSG00000197930.12	ERO1L	1.133582774	3.64E-06	1.38E-04	-3.858706158	3.858706158
ENSG00000186591.11	UBE2H	1.202835432	3.64E-06	1.38E-04	-3.858706158	3.858706158
ENSG00000168703.5	WFDC12	1.483015454	3.64E-06	1.38E-04	-3.858706158	3.858706158
ENSG00000101665.8	SMAD7	1.441960317	3.70E-06	1.40E-04	-3.852586762	3.852586762
ENSG00000144648.14	ACKR2	-1.994306982	3.73E-06	1.41E-04	-3.850740919	3.850740919
ENSG00000111684.10	LPCAT3	-1.069934908	3.73E-06	1.41E-04	-3.850740919	3.850740919
ENSG00000089250.18	NOS1	1.343319849	3.78E-06	1.42E-04	-3.846936443	3.846936443
ENSG00000164266.10	SPINK1	3.680218911	3.78E-06	1.42E-04	-3.846936443	3.846936443
ENSG00000095713.13	CRTAC1	1.132398676	3.83E-06	1.44E-04	-3.842500417	3.842500417
ENSG00000229021.2	AL591893.1	3.590234858	3.85E-06	1.44E-04	-3.841285161	3.841285161
ENSG00000213073.4	RP11-288H12.3	1.547890167	3.93E-06	1.47E-04	-3.832423822	3.832423822
ENSG00000165138.16	ANKS6	-0.732677909	3.98E-06	1.48E-04	-3.829591044	3.829591044
ENSG00000111011.17	RSRC2	0.943174659	3.98E-06	1.48E-04	-3.829591044	3.829591044
ENSG00000117360.12	PRPF3	0.677646241	3.99E-06	1.48E-04	-3.829591044	3.829591044
ENSG00000111674.8	ENO2	1.258300633	4.03E-06	1.49E-04	-3.826019501	3.826019501
ENSG00000246223.8	LINC01550	-1.677301218	4.03E-06	1.49E-04	-3.826019501	3.826019501
ENSG00000117500.12	TMED5	0.831328247	4.05E-06	1.49E-04	-3.825754107	3.825754107
ENSG00000163687.13	DNASE1L3	-2.033812322	4.05E-06	1.49E-04	-3.825754107	3.825754107
ENSG00000136854.17	STXBP1	1.134139517	4.12E-06	1.51E-04	-3.819622544	3.819622544
ENSG00000143816.7	WNT9A	1.732063595	4.14E-06	1.52E-04	-3.819162249	3.819162249
ENSG00000164663.13	USP49	1.046376248	4.15E-06	1.52E-04	-3.819162249	3.819162249
ENSG00000121749.15	TBC1D15	0.963651644	4.15E-06	1.52E-04	-3.819162249	3.819162249
ENSG00000239704.10	CDRT4	3.871574256	4.19E-06	1.53E-04	-3.815816665	3.815816665
ENSG00000196586.13	MYO6	0.854598204	4.29E-06	1.56E-04	-3.807267877	3.807267877
ENSG00000258469.1	CHMP4BP1	3.86370128	4.29E-06	1.56E-04	-3.807267877	3.807267877
ENSG00000234329.1	RP11-767N6.2	1.397837332	4.35E-06	1.58E-04	-3.80260455	3.80260455
ENSG00000081692.12	JMJD4	-1.272808489	4.43E-06	1.60E-04	-3.795489482	3.795489482
ENSG00000154222.14	CC2D1B	-0.793023288	4.50E-06	1.62E-04	-3.789592788	3.789592788
ENSG00000161653.10	NAGS	-0.888817325	4.51E-06	1.62E-04	-3.789211681	3.789211681
ENSG00000158747.13	NBL1	-0.64355215	4.53E-06	1.63E-04	-3.787614266	3.787614266
ENSG00000180891.12	CUEDC1	-1.114867466	4.75E-06	1.70E-04	-3.768646747	3.768646747
ENSG00000197632.8	SERPINB2	1.328729261	4.76E-06	1.70E-04	-3.768646747	3.768646747
ENSG00000019995.6	ZRANB1	0.938519911	4.78E-06	1.71E-04	-3.768126139	3.768126139
ENSG00000105639.18	JAK3	1.124953387	4.78E-06	1.71E-04	-3.768126139	3.768126139
ENSG00000126215.13	XRCC3	-1.040652631	4.80E-06	1.71E-04	-3.767865067	3.767865067
ENSG00000105643.9	ARRDC2	0.902752502	4.80E-06	1.71E-04	-3.767865067	3.767865067
ENSG00000100647.7	SUSD6	0.915068025	4.90E-06	1.74E-04	-3.760236178	3.760236178
ENSG00000139405.15	RITA1	-0.919628985	4.91E-06	1.74E-04	-3.760236178	3.760236178
ENSG00000124357.12	NAGK	-0.715546773	4.92E-06	1.74E-04	-3.759772841	3.759772841
ENSG00000126107.14	HECTD3	-0.789715193	4.96E-06	1.75E-04	-3.756928645	3.756928645
ENSG00000108349.14	CASC3	0.639169639	4.99E-06	1.76E-04	-3.755624502	3.755624502
ENSG00000247596.8	TWF2	-0.44988023	5.00E-06	1.76E-04	-3.755624502	3.755624502
ENSG00000184178.15	SCFD2	-1.483973834	5.02E-06	1.76E-04	-3.754454501	3.754454501
ENSG00000130560.8	UBAC1	-0.796968464	5.15E-06	1.80E-04	-3.744381056	3.744381056
ENSG00000185813.10	PCYT2	-0.812988128	5.20E-06	1.81E-04	-3.741771871	3.741771871
ENSG00000274245.1	RP11-357P18.2	1.840501608	5.20E-06	1.81E-04	-3.741771871	3.741771871
ENSG00000110002.15	VWA5A	-1.173273169	5.25E-06	1.82E-04	-3.73873962	3.73873962
ENSG00000159261.10	CLDN14	3.325232435	5.28E-06	1.83E-04	-3.736866955	3.736866955
ENSG00000179094.13	PER1	1.445077512	5.33E-06	1.85E-04	-3.733442365	3.733442365
ENSG00000198900.5	TOP1	0.971022929	5.36E-06	1.85E-04	-3.732020813	3.732020813
ENSG00000158373.8	HIST1H2BD	1.326628536	5.37E-06	1.85E-04	-3.732020813	3.732020813
ENSG00000103257.8	SLC7A5	1.216653512	5.38E-06	1.85E-04	-3.732020813	3.732020813
ENSG00000057657.14	PRDM1	1.512371507	5.44E-06	1.87E-04	-3.72822523	3.72822523
ENSG00000161677.11	JOSD2	-0.887214838	5.49E-06	1.88E-04	-3.725438328	3.725438328
ENSG00000073464.11	CLCN4	-2.18196712	5.49E-06	1.88E-04	-3.725438328	3.725438328
ENSG00000102312.20	PORCN	0.818033621	5.52E-06	1.88E-04	-3.724733207	3.724733207
ENSG00000160216.18	AGPAT3	-0.496761608	5.52E-06	1.88E-04	-3.724733207	3.724733207
ENSG00000181031.15	RPH3AL	-1.667072399	5.54E-06	1.89E-04	-3.724090986	3.724090986
ENSG00000136688.10	IL36G	1.411146367	5.56E-06	1.89E-04	-3.723300452	3.723300452
ENSG00000125457.13	MIF4GD	-0.69237843	5.59E-06	1.90E-04	-3.722008576	3.722008576
ENSG00000172663.8	TMEM134	-0.706805551	5.60E-06	1.90E-04	-3.722008576	3.722008576
ENSG00000214253.8	FIS1	-0.583903151	5.68E-06	1.92E-04	-3.716601125	3.716601125
ENSG00000128016.5	ZFP36	1.673332311	5.74E-06	1.93E-04	-3.713824922	3.713824922
ENSG00000134954.14	ETS1	1.138009921	5.74E-06	1.93E-04	-3.713824922	3.713824922
ENSG00000073605.18	GSDMB	1.151510724	5.75E-06	1.93E-04	-3.713824922	3.713824922
ENSG00000116151.13	MORN1	-1.576554479	5.91E-06	1.98E-04	-3.702817352	3.702817352
ENSG00000090238.11	YPEL3	1.037679892	5.96E-06	2.00E-04	-3.699845635	3.699845635
ENSG00000104835.14	SARS2	-1.037298903	5.98E-06	2.00E-04	-3.699315035	3.699315035
ENSG00000147041.11	SYTL5	-2.196541329	6.06E-06	2.02E-04	-3.695238066	3.695238066
ENSG00000103174.11	NAGPA	-1.055150554	6.06E-06	2.02E-04	-3.695238066	3.695238066
ENSG00000177370.4	TIMM22	-0.842692553	6.13E-06	2.04E-04	-3.690902004	3.690902004
ENSG00000230701.2	FBXW4P1	1.823533309	6.15E-06	2.04E-04	-3.690214102	3.690214102
ENSG00000008283.15	CYB561	-0.670589832	6.21E-06	2.06E-04	-3.68707463	3.68707463
ENSG00000114423.18	CBLB	1.219051733	6.26E-06	2.07E-04	-3.68453286	3.68453286
ENSG00000107902.13	LHPP	-0.768809776	6.41E-06	2.12E-04	-3.674529073	3.674529073
ENSG00000167749.11	KLK4	1.581650476	6.46E-06	2.13E-04	-3.672355959	3.672355959
ENSG00000122641.9	INHBA	1.514627383	6.55E-06	2.15E-04	-3.666602074	3.666602074
ENSG00000143614.7	GATAD2B	0.680128263	6.60E-06	2.17E-04	-3.66425901	3.66425901
ENSG00000204178.9	TMEM57	0.878354045	6.73E-06	2.20E-04	-3.657255477	3.657255477
ENSG00000187109.13	NAP1L1	1.102347989	6.73E-06	2.20E-04	-3.657255477	3.657255477
ENSG00000159423.16	ALDH4A1	-1.073324416	6.75E-06	2.20E-04	-3.65703619	3.65703619
ENSG00000148803.11	FUOM	-1.251984007	6.81E-06	2.22E-04	-3.654126329	3.654126329
ENSG00000214021.15	TTLL3	0.807773226	6.90E-06	2.24E-04	-3.649426546	3.649426546
ENSG00000048140.17	TSPAN17	-0.669669061	6.91E-06	2.24E-04	-3.649426546	3.649426546
ENSG00000277595.1	RP11-946P6.6	2.747761738	6.95E-06	2.25E-04	-3.64745096	3.64745096
ENSG00000153029.14	MR1	-0.803454835	7.07E-06	2.29E-04	-3.640765639	3.640765639
ENSG00000173171.14	MTX1	-0.475767023	7.26E-06	2.34E-04	-3.630083742	3.630083742
ENSG00000151743.10	AMN1	1.499864199	7.29E-06	2.35E-04	-3.62919677	3.62919677
ENSG00000070808.15	CAMK2A	1.967853727	7.33E-06	2.36E-04	-3.627405958	3.627405958
ENSG00000109667.11	SLC2A9	-1.195783729	7.35E-06	2.36E-04	-3.626814439	3.626814439
ENSG00000122257.18	RBBP6	1.166377634	7.40E-06	2.37E-04	-3.625037661	3.625037661
ENSG00000131650.13	KREMEN2	-1.418481415	7.43E-06	2.38E-04	-3.623882925	3.623882925
ENSG00000122862.4	SRGN	1.93221486	7.45E-06	2.38E-04	-3.623728462	3.623728462
ENSG00000107643.15	MAPK8	0.563115173	7.60E-06	2.42E-04	-3.615860585	3.615860585
ENSG00000160961.11	ZNF333	0.74324468	7.69E-06	2.45E-04	-3.611444421	3.611444421
ENSG00000203668.1	CHML	1.058509607	7.70E-06	2.45E-04	-3.611444421	3.611444421
ENSG00000100483.13	VCPKMT	0.941104802	7.72E-06	2.45E-04	-3.611029476	3.611029476
ENSG00000137486.16	ARRB1	-1.041150437	7.79E-06	2.47E-04	-3.607784521	3.607784521
ENSG00000099960.12	SLC7A4	-2.081137771	7.85E-06	2.48E-04	-3.606093954	3.606093954
ENSG00000145113.21	MUC4	3.350289852	7.85E-06	2.48E-04	-3.606093954	3.606093954
ENSG00000135114.12	OASL	2.043662973	7.89E-06	2.48E-04	-3.605193875	3.605193875
ENSG00000228107.1	AP000692.9	2.366109722	7.90E-06	2.48E-04	-3.605193875	3.605193875
ENSG00000169018.5	FEM1B	1.023662926	7.92E-06	2.48E-04	-3.60510255	3.60510255
ENSG00000184863.10	RBM33	0.762359318	7.92E-06	2.48E-04	-3.60510255	3.60510255
ENSG00000153147.5	SMARCA5	0.676749678	7.97E-06	2.49E-04	-3.603426925	3.603426925
ENSG00000026751.16	SLAMF7	1.724944493	8.02E-06	0.000250368	-3.601421529	3.601421529
ENSG00000169032.9	MAP2K1	1.02201974	8.04E-06	0.000250368	-3.601421529	3.601421529
ENSG00000126653.15	NSRP1	0.491390592	8.05E-06	0.000250368	-3.601421529	3.601421529
ENSG00000155324.9	GRAMD3	1.062668541	8.07E-06	2.51E-04	-3.60087531	3.60087531
ENSG00000160633.12	SAFB	0.683593787	8.10E-06	2.51E-04	-3.600439959	3.600439959
ENSG00000105443.13	CYTH2	0.520409794	8.11E-06	2.51E-04	-3.600439959	3.600439959
ENSG00000151303.11	RP11-96C23.13	2.700279475	8.15E-06	2.52E-04	-3.599232927	3.599232927
ENSG00000122591.11	FAM126A	0.982174249	8.16E-06	2.52E-04	-3.599232927	3.599232927
ENSG00000178381.11	ZFAND2A	1.162992161	8.17E-06	2.52E-04	-3.599232927	3.599232927
ENSG00000046651.14	OFD1	0.706390221	8.21E-06	2.52E-04	-3.598236714	3.598236714
ENSG00000134121.9	CHL1	-1.933484163	8.27E-06	2.54E-04	-3.595458884	3.595458884
ENSG00000113615.12	SEC24A	1.070899976	8.31E-06	2.54E-04	-3.594319529	3.594319529
ENSG00000111981.4	ULBP1	2.146777835	8.39E-06	2.57E-04	-3.590907763	3.590907763
ENSG00000152782.16	PANK1	-1.649506712	8.45E-06	2.58E-04	-3.588382693	3.588382693
ENSG00000083838.15	ZNF446	-0.985141193	8.47E-06	2.58E-04	-3.588382693	3.588382693
ENSG00000184985.16	SORCS2	-1.219317615	8.53E-06	2.59E-04	-3.586486476	3.586486476
ENSG00000171792.10	RHNO1	-0.819245715	8.54E-06	2.59E-04	-3.586486476	3.586486476
ENSG00000188938.15	FAM120AOS	-0.637390933	8.55E-06	2.59E-04	-3.586486476	3.586486476
ENSG00000068120.14	COASY	-0.530574779	8.60E-06	2.60E-04	-3.584262946	3.584262946
ENSG00000119048.7	UBE2B	0.926929985	8.67E-06	2.62E-04	-3.58180193	3.58180193
ENSG00000225648.5	SBDSP1	0.940021637	8.72E-06	2.63E-04	-3.579715574	3.579715574
ENSG00000145982.11	FARS2	-1.086544641	8.75E-06	2.63E-04	-3.579239168	3.579239168
ENSG00000182107.6	TMEM30B	1.67254823	8.80E-06	2.65E-04	-3.577550594	3.577550594
ENSG00000133104.12	SPG20	0.772637488	8.90E-06	2.67E-04	-3.57306464	3.57306464
ENSG00000108509.20	CAMTA2	-0.376138269	8.94E-06	2.67E-04	-3.572754982	3.572754982
ENSG00000214193.9	SH3D21	1.029795421	8.94E-06	2.67E-04	-3.572754982	3.572754982
ENSG00000141574.7	SECTM1	-1.01006844	9.06E-06	2.70E-04	-3.567870848	3.567870848
ENSG00000102393.9	GLA	0.819244919	9.07E-06	2.70E-04	-3.567870848	3.567870848
ENSG00000169992.9	NLGN2	0.908503713	9.11E-06	2.71E-04	-3.56673423	3.56673423
ENSG00000099795.6	NDUFB7	-0.655106951	9.20E-06	2.74E-04	-3.562972433	3.562972433
ENSG00000187231.13	SESTD1	1.17633668	9.27E-06	2.75E-04	-3.560644716	3.560644716
ENSG00000205560.12	CPT1B	0.962220505	9.28E-06	2.75E-04	-3.560644716	3.560644716
ENSG00000173320.9	STOX2	0.748050938	9.31E-06	2.75E-04	-3.560344986	3.560344986
ENSG00000130396.20	MLLT4	0.849057516	9.33E-06	2.76E-04	-3.559785227	3.559785227
ENSG00000185561.9	TLCD2	-1.116198118	9.37E-06	2.76E-04	-3.55958991	3.55958991
ENSG00000129103.17	SUMF2	-0.729470796	9.38E-06	2.76E-04	-3.55958991	3.55958991
ENSG00000168615.11	ADAM9	1.121761741	9.39E-06	2.76E-04	-3.55958991	3.55958991
ENSG00000156453.13	PCDH1	1.272862323	9.40E-06	2.76E-04	-3.55958991	3.55958991
ENSG00000213523.9	SRA1	0.568936538	9.43E-06	2.76E-04	-3.558797607	3.558797607
ENSG00000261087.1	KB-1460A1.5	1.54926305	9.45E-06	2.76E-04	-3.558797607	3.558797607
ENSG00000118855.18	MFSD1	-1.13946705	9.49E-06	2.77E-04	-3.557550543	3.557550543
ENSG00000156475.18	PPP2R2B	1.312984046	9.59E-06	2.80E-04	-3.553457471	3.553457471
ENSG00000102030.15	NAA10	-0.55209634	9.67E-06	2.81E-04	-3.550953053	3.550953053
ENSG00000157911.9	PEX10	-1.126572036	9.68E-06	2.81E-04	-3.550816594	3.550816594
ENSG00000185015.7	CA13	-1.31829856	9.79E-06	2.84E-04	-3.547404399	3.547404399
ENSG00000164062.12	APEH	-0.897345645	9.79E-06	2.84E-04	-3.547404399	3.547404399
ENSG00000276547.1	PCDHGB5	-1.179405178	9.84E-06	2.84E-04	-3.546040417	3.546040417
ENSG00000135899.16	SP110	-1.171324032	9.88E-06	2.85E-04	-3.54498921	3.54498921
ENSG00000108819.10	PPP1R9B	-0.476229254	9.91E-06	2.86E-04	-3.544220041	3.544220041
ENSG00000254615.2	RP11-395G23.3	1.645810379	1.02E-05	2.93E-04	-3.53287281	3.53287281
ENSG00000177666.15	PNPLA2	0.62435753	1.02E-05	2.94E-04	-3.53112531	3.53112531
ENSG00000163637.11	PRICKLE2	-0.973924199	1.03E-05	2.95E-04	-3.529982572	3.529982572
ENSG00000179348.11	GATA2	2.278890152	1.04E-05	2.96E-04	-3.528428375	3.528428375
ENSG00000213876.4	RPL7AP64	-2.757563938	1.04E-05	2.96E-04	-3.528428375	3.528428375
ENSG00000179335.18	CLK3	1.185756224	1.04E-05	2.96E-04	-3.528428375	3.528428375
ENSG00000090104.11	RGS1	2.611212089	1.05E-05	2.97E-04	-3.526827722	3.526827722
ENSG00000196975.14	ANXA4	-1.05281289	1.05E-05	2.97E-04	-3.526827722	3.526827722
ENSG00000162892.15	IL24	1.255462483	1.05E-05	2.97E-04	-3.526827722	3.526827722
ENSG00000171310.10	CHST11	1.325878202	1.05E-05	2.98E-04	-3.52588061	3.52588061
ENSG00000163032.11	VSNL1	-0.724997639	1.06E-05	2.98E-04	-3.525077736	3.525077736
ENSG00000127511.9	SIN3B	0.653503994	1.06E-05	2.98E-04	-3.525077736	3.525077736
ENSG00000213927.3	CCL27	-2.448250661	1.06E-05	2.98E-04	-3.525077736	3.525077736
ENSG00000120915.13	EPHX2	-1.268979476	1.06E-05	2.98E-04	-3.525077736	3.525077736
ENSG00000168890.13	TMEM150A	-1.043489203	1.07E-05	3.02E-04	-3.519456334	3.519456334
ENSG00000127666.9	TICAM1	1.320635266	1.08E-05	3.02E-04	-3.519367632	3.519367632
ENSG00000159733.13	ZFYVE28	-0.813699994	1.08E-05	3.02E-04	-3.519367632	3.519367632
ENSG00000115602.16	IL1RL1	2.346354375	1.08E-05	3.03E-04	-3.518914131	3.518914131
ENSG00000155368.16	DBI	-0.865005382	1.08E-05	3.03E-04	-3.518027845	3.518027845
ENSG00000140859.15	KIFC3	1.153537538	1.09E-05	3.03E-04	-3.517889612	3.517889612
ENSG00000163412.12	EIF4E3	-0.846500995	1.09E-05	3.04E-04	-3.516767602	3.516767602
ENSG00000188242.4	PP7080	-0.811563974	1.10E-05	3.05E-04	-3.515291814	3.515291814
ENSG00000266208.1	CTD-2267D19.3	-1.606516685	1.10E-05	3.06E-04	-3.513980412	3.513980412
ENSG00000101444.12	AHCY	-0.435975406	1.10E-05	3.06E-04	-3.513980412	3.513980412
ENSG00000148516.21	ZEB1	1.793994537	1.12E-05	3.09E-04	-3.510103714	3.510103714
ENSG00000042832.11	TG	-1.16389539	1.12E-05	3.09E-04	-3.510103714	3.510103714
ENSG00000125285.5	SOX21	-2.081008014	1.12E-05	3.09E-04	-3.510103714	3.510103714
ENSG00000125746.14	EML2	-0.54235344	1.12E-05	3.09E-04	-3.510103714	3.510103714
ENSG00000162413.16	KLHL21	1.101015076	1.13E-05	3.09E-04	-3.510103714	3.510103714
ENSG00000163577.7	EIF5A2	1.353872962	1.13E-05	3.09E-04	-3.510103714	3.510103714
ENSG00000272414.5	FAM47E-STBD1	1.698107148	1.13E-05	3.09E-04	-3.510103714	3.510103714
ENSG00000130590.13	SAMD10	-0.962267208	1.13E-05	3.09E-04	-3.510103714	3.510103714
ENSG00000120549.15	KIAA1217	-0.665387697	1.13E-05	3.09E-04	-3.510103714	3.510103714
ENSG00000089057.14	SLC23A2	-0.91257581	1.13E-05	3.09E-04	-3.510103714	3.510103714
ENSG00000162772.16	ATF3	2.209698265	1.13E-05	3.09E-04	-3.510103714	3.510103714
ENSG00000134028.14	ADAMDEC1	2.504939896	1.13E-05	3.09E-04	-3.510103714	3.510103714
ENSG00000197948.10	FCHSD1	1.418284643	1.14E-05	3.10E-04	-3.508890803	3.508890803
ENSG00000163399.15	ATP1A1	-0.675763872	1.16E-05	3.14E-04	-3.502776201	3.502776201
ENSG00000176783.14	RUFY1	-0.673889285	1.18E-05	3.18E-04	-3.497047487	3.497047487
ENSG00000124574.14	ABCC10	-1.110632215	1.18E-05	3.18E-04	-3.497047487	3.497047487
ENSG00000175591.11	P2RY2	-0.96352842	1.19E-05	3.21E-04	-3.493755219	3.493755219
ENSG00000130766.4	SESN2	1.47290906	1.19E-05	3.21E-04	-3.49344827	3.49344827
ENSG00000179750.15	APOBEC3B	1.975062546	1.20E-05	3.24E-04	-3.488843262	3.488843262
ENSG00000093167.17	LRRFIP2	1.324094504	1.21E-05	3.26E-04	-3.487300481	3.487300481
ENSG00000006432.15	MAP3K9	1.278748764	1.21E-05	3.26E-04	-3.486366976	3.486366976
ENSG00000100852.12	ARHGAP5	0.992004229	1.22E-05	3.26E-04	-3.486366976	3.486366976
ENSG00000165914.14	TTC7B	-0.610347712	1.22E-05	3.27E-04	-3.48519096	3.48519096
ENSG00000242028.5	HYPK	1.267820503	1.23E-05	3.29E-04	-3.48327194	3.48327194
ENSG00000130762.14	ARHGEF16	-0.527129862	1.25E-05	3.34E-04	-3.47651944	3.47651944
ENSG00000168028.13	RPSA	-0.72786069	1.26E-05	3.36E-04	-3.473379888	3.473379888
ENSG00000172361.5	CFAP53	1.9554704	1.27E-05	3.38E-04	-3.471391922	3.471391922
ENSG00000142082.14	SIRT3	-0.824429165	1.28E-05	3.41E-04	-3.466665086	3.466665086
ENSG00000135374.9	ELF5	-1.937279439	1.29E-05	3.42E-04	-3.46540275	3.46540275
ENSG00000256646.7	PSMA2	-0.966597941	1.29E-05	3.42E-04	-3.465400296	3.465400296
ENSG00000263647.1	RP11-927P21.5	1.214960261	1.29E-05	3.42E-04	-3.465400296	3.465400296
ENSG00000129255.14	MPDU1	-0.867655337	1.30E-05	3.44E-04	-3.463237663	3.463237663
ENSG00000088888.17	MAVS	-0.957936856	1.31E-05	3.46E-04	-3.461177071	3.461177071
ENSG00000261804.1	RP11-44F14.2	-2.66931658	1.34E-05	3.53E-04	-3.452634465	3.452634465
ENSG00000147548.16	WHSC1L1	0.551636024	1.35E-05	3.54E-04	-3.450502151	3.450502151
ENSG00000137975.7	CLCA2	-1.692039468	1.35E-05	3.55E-04	-3.449292055	3.449292055
ENSG00000130717.12	UCK1	-0.472913016	1.36E-05	3.56E-04	-3.448316092	3.448316092
ENSG00000175984.14	DENND2C	1.373975081	1.37E-05	3.58E-04	-3.445867859	3.445867859
ENSG00000105697.7	HAMP	2.788038876	1.37E-05	3.59E-04	-3.445360222	3.445360222
ENSG00000159588.14	CCDC17	1.769516445	1.37E-05	3.59E-04	-3.444777008	3.444777008
ENSG00000225880.5	LINC00115	2.028689564	1.38E-05	3.59E-04	-3.444728173	3.444728173
ENSG00000068878.14	PSME4	0.485793419	1.39E-05	3.61E-04	-3.441974629	3.441974629
ENSG00000112599.8	GUCA1B	1.639540104	1.39E-05	3.62E-04	-3.441574183	3.441574183
ENSG00000167772.11	ANGPTL4	1.044456356	1.40E-05	3.64E-04	-3.43859467	3.43859467
ENSG00000179912.19	R3HDM2	-0.690327233	1.42E-05	3.67E-04	-3.434973508	3.434973508
ENSG00000133935.6	C14orf1	-0.641697451	1.42E-05	3.69E-04	-3.433218265	3.433218265
ENSG00000124608.4	AARS2	-1.312517229	1.44E-05	3.71E-04	-3.430104825	3.430104825
ENSG00000111647.12	UHRF1BP1L	1.064524861	1.44E-05	3.72E-04	-3.429406854	3.429406854
ENSG00000173991.5	TCAP	1.496379094	1.46E-05	3.77E-04	-3.423290337	3.423290337
ENSG00000185475.8	TMEM179B	-0.635734261	1.47E-05	3.79E-04	-3.421332948	3.421332948
ENSG00000138081.19	FBXO11	0.855880544	1.48E-05	3.79E-04	-3.421332948	3.421332948
ENSG00000204394.12	VARS	-0.653880462	1.48E-05	3.79E-04	-3.421332948	3.421332948
ENSG00000101384.11	JAG1	-0.663032904	1.48E-05	3.79E-04	-3.421332948	3.421332948
ENSG00000018236.14	CNTN1	-1.287636284	1.48E-05	3.79E-04	-3.421332948	3.421332948
ENSG00000150672.16	DLG2	-1.939179972	1.48E-05	3.79E-04	-3.421332948	3.421332948
ENSG00000228300.13	C19orf24	-0.553383693	1.48E-05	3.79E-04	-3.421332948	3.421332948
ENSG00000139428.11	MMAB	-0.912303526	1.50E-05	3.82E-04	-3.418379929	3.418379929
ENSG00000173812.10	EIF1	1.103571073	1.50E-05	3.82E-04	-3.418379929	3.418379929
ENSG00000168137.15	SETD5	0.687718832	1.51E-05	3.84E-04	-3.415810598	3.415810598
ENSG00000144115.16	THNSL2	-1.079994462	1.51E-05	3.84E-04	-3.415810598	3.415810598
ENSG00000173757.9	STAT5B	0.550640883	1.52E-05	3.84E-04	-3.415810598	3.415810598
ENSG00000101574.14	METTL4	0.612098539	1.52E-05	3.84E-04	-3.415810598	3.415810598
ENSG00000233452.6	STXBP5-AS1	-1.224652508	1.52E-05	3.85E-04	-3.414774771	3.414774771
ENSG00000099817.11	POLR2E	-0.342483409	1.53E-05	3.85E-04	-3.4143466	3.4143466
ENSG00000175471.19	MCTP1	2.113065133	1.53E-05	3.85E-04	-3.414245398	3.414245398
ENSG00000177830.17	CHID1	-0.749097489	1.53E-05	3.85E-04	-3.414186048	3.414186048
ENSG00000115977.18	AAK1	0.535770455	1.55E-05	3.91E-04	-3.408181862	3.408181862
ENSG00000166188.2	ZNF319	1.159880449	1.56E-05	3.91E-04	-3.408046558	3.408046558
ENSG00000225526.4	MKRN2OS	-1.124371429	1.56E-05	3.91E-04	-3.408046558	3.408046558
ENSG00000106330.11	MOSPD3	-1.043716891	1.56E-05	3.91E-04	-3.408046558	3.408046558
ENSG00000164885.12	CDK5	-1.036855907	1.56E-05	3.91E-04	-3.407493192	3.407493192
ENSG00000270069.1	MIR222HG	1.150129849	1.57E-05	3.92E-04	-3.40671301	3.40671301
ENSG00000028528.14	SNX1	-0.631359828	1.57E-05	3.92E-04	-3.406582919	3.406582919
ENSG00000171385.9	KCND3	-1.057357436	1.57E-05	3.92E-04	-3.406582919	3.406582919
ENSG00000166902.4	MRPL16	-0.965758082	1.58E-05	3.93E-04	-3.405839959	3.405839959
ENSG00000114779.19	ABHD14B	-0.794032947	1.58E-05	3.93E-04	-3.405839959	3.405839959
ENSG00000128965.11	CHAC1	1.670830162	1.59E-05	3.93E-04	-3.405839959	3.405839959
ENSG00000117411.16	B4GALT2	-0.526328916	1.59E-05	3.93E-04	-3.405839959	3.405839959
ENSG00000132950.18	ZMYM5	1.204199537	1.61E-05	3.97E-04	-3.400755308	3.400755308
ENSG00000250506.6	CDK3	1.1842523	1.61E-05	3.98E-04	-3.400480963	3.400480963
ENSG00000011451.17	WIZ	-0.535391537	1.63E-05	4.03E-04	-3.395203949	3.395203949
ENSG00000119986.6	AVPI1	1.599986542	1.64E-05	4.03E-04	-3.394732496	3.394732496
ENSG00000269821.1	KCNQ1OT1	1.354418496	1.64E-05	4.03E-04	-3.39436644	3.39436644
ENSG00000277196.4	AC007325.2	-1.62984001	1.64E-05	4.03E-04	-3.39436644	3.39436644
ENSG00000041880.14	PARP3	-0.750659248	1.65E-05	4.04E-04	-3.393493579	3.393493579
ENSG00000262454.1	RP11-65J21.3	1.317099814	1.65E-05	4.04E-04	-3.393493579	3.393493579
ENSG00000070404.9	FSTL3	0.745793217	1.66E-05	4.06E-04	-3.391130971	3.391130971
ENSG00000166268.10	MYRFL	-1.321173006	1.66E-05	4.06E-04	-3.391130971	3.391130971
ENSG00000067955.13	CBFB	0.492376553	1.67E-05	4.08E-04	-3.389699784	3.389699784
ENSG00000167130.17	DOLPP1	-0.683816512	1.68E-05	4.10E-04	-3.387702025	3.387702025
ENSG00000059758.7	CDK17	0.588877137	1.69E-05	4.10E-04	-3.386716989	3.386716989
ENSG00000119946.10	CNNM1	-1.347063318	1.69E-05	4.11E-04	-3.386588784	3.386588784
ENSG00000168610.14	STAT3	-0.817198259	1.70E-05	4.12E-04	-3.385608103	3.385608103
ENSG00000253476.1	RP11-395I14.2	2.210929752	1.70E-05	4.12E-04	-3.385608103	3.385608103
ENSG00000007541.14	PIGQ	-0.914758087	1.70E-05	4.12E-04	-3.385116435	3.385116435
ENSG00000124098.9	FAM210B	-1.241586816	1.71E-05	4.12E-04	-3.384710586	3.384710586
ENSG00000155229.20	MMS19	-0.620764041	1.71E-05	4.13E-04	-3.384450024	3.384450024
ENSG00000071967.11	CYBRD1	-0.903647683	1.73E-05	4.16E-04	-3.381363965	3.381363965
ENSG00000270074.1	RP11-351I21.11	-2.011561724	1.73E-05	4.16E-04	-3.381363965	3.381363965
ENSG00000156990.14	RPUSD3	-0.758784042	1.74E-05	4.19E-04	-3.377530298	3.377530298
ENSG00000115561.14	CHMP3	-0.782189629	1.76E-05	4.22E-04	-3.375126572	3.375126572
ENSG00000166046.10	TCP11L2	0.953667605	1.76E-05	4.22E-04	-3.374571052	3.374571052
ENSG00000115112.7	TFCP2L1	1.178809643	1.77E-05	4.23E-04	-3.373226129	3.373226129
ENSG00000172243.17	CLEC7A	-1.056893689	1.78E-05	4.24E-04	-3.372300415	3.372300415
ENSG00000170919.15	TPT1-AS1	0.842841711	1.78E-05	4.24E-04	-3.372300415	3.372300415
ENSG00000269386.5	RAB11B-AS1	-1.028504209	1.78E-05	4.24E-04	-3.372300415	3.372300415
ENSG00000168264.10	IRF2BP2	0.702559709	1.80E-05	4.28E-04	-3.368678277	3.368678277
ENSG00000124731.12	TREM1	1.475489977	1.80E-05	4.28E-04	-3.368205245	3.368205245
ENSG00000274602.4	PI4KAP1	0.908051167	1.82E-05	4.32E-04	-3.364391422	3.364391422
ENSG00000147324.10	MFHAS1	0.701165797	1.82E-05	4.33E-04	-3.363872024	3.363872024
ENSG00000151502.10	VPS26B	-0.555383531	1.87E-05	4.42E-04	-3.35443012	3.35443012
ENSG00000106546.12	AHR	0.767209289	1.87E-05	4.42E-04	-3.35443012	3.35443012
ENSG00000197442.9	MAP3K5	-0.845255529	1.87E-05	4.43E-04	-3.353849782	3.353849782
ENSG00000213930.11	GALT	-0.96551881	1.88E-05	4.44E-04	-3.352169113	3.352169113
ENSG00000114850.6	SSR3	0.673846998	1.89E-05	4.44E-04	-3.352169113	3.352169113
ENSG00000164054.15	SHISA5	-0.388073125	1.90E-05	4.47E-04	-3.349511932	3.349511932
ENSG00000072682.18	P4HA2	0.726896507	1.90E-05	4.47E-04	-3.349511932	3.349511932
ENSG00000105717.13	PBX4	1.739782117	1.92E-05	4.51E-04	-3.345906784	3.345906784
ENSG00000256304.1	CCDC150P1	2.027666777	1.93E-05	4.51E-04	-3.345906784	3.345906784
ENSG00000170802.15	FOXN2	1.009755188	1.93E-05	4.51E-04	-3.345906784	3.345906784
ENSG00000152213.3	ARL11	-1.817551036	1.93E-05	4.51E-04	-3.345723689	3.345723689
ENSG00000187079.14	TEAD1	1.105869462	1.95E-05	4.56E-04	-3.341115049	3.341115049
ENSG00000137033.11	IL33	-1.755463482	1.95E-05	4.56E-04	-3.341115049	3.341115049
ENSG00000101210.10	EEF1A2	1.158193294	1.96E-05	4.57E-04	-3.340239102	3.340239102
ENSG00000134321.11	RSAD2	2.361557103	1.98E-05	4.60E-04	-3.33711274	3.33711274
ENSG00000115415.18	STAT1	-0.919770475	1.98E-05	4.60E-04	-3.33711274	3.33711274
ENSG00000170852.10	KBTBD2	0.703820505	1.98E-05	4.60E-04	-3.33711274	3.33711274
ENSG00000123358.19	NR4A1	2.558453362	2.00E-05	4.63E-04	-3.33438124	3.33438124
ENSG00000122884.12	P4HA1	0.872098068	2.00E-05	4.63E-04	-3.33438124	3.33438124
ENSG00000181392.14	SYNE4	-1.099845761	2.00E-05	4.63E-04	-3.33438124	3.33438124
ENSG00000183978.7	COA3	-0.716118918	2.01E-05	4.63E-04	-3.33438124	3.33438124
ENSG00000160410.14	SHKBP1	-0.504496924	2.01E-05	4.63E-04	-3.33438124	3.33438124
ENSG00000173456.4	RNF26	-0.57692149	2.01E-05	4.63E-04	-3.334314442	3.334314442
ENSG00000118523.5	CTGF	2.075616962	2.01E-05	4.63E-04	-3.334200541	3.334200541
ENSG00000150281.6	CTF1	-1.496005947	2.03E-05	4.65E-04	-3.332663913	3.332663913
ENSG00000162390.17	ACOT11	-1.196588126	2.03E-05	4.65E-04	-3.332663913	3.332663913
ENSG00000166848.5	TERF2IP	0.954721156	2.03E-05	4.65E-04	-3.332663913	3.332663913
ENSG00000180902.16	D2HGDH	-0.940895917	2.05E-05	4.70E-04	-3.328042473	3.328042473
ENSG00000126524.9	SBDS	0.886326837	2.06E-05	4.71E-04	-3.327120956	3.327120956
ENSG00000103043.14	VAC14	-0.553608184	2.06E-05	4.71E-04	-3.327120956	3.327120956
ENSG00000161999.11	JMJD8	-1.005305387	2.07E-05	4.71E-04	-3.327120956	3.327120956
ENSG00000220205.8	VAMP2	0.535300241	2.09E-05	4.75E-04	-3.323663783	3.323663783
ENSG00000174529.7	TMEM81	1.444806689	2.09E-05	4.75E-04	-3.323663783	3.323663783
ENSG00000112851.14	ERBB2IP	0.862378839	2.10E-05	4.76E-04	-3.322366974	3.322366974
ENSG00000101447.13	FAM83D	-1.281826529	2.11E-05	4.78E-04	-3.320794328	3.320794328
ENSG00000125817.7	CENPB	-0.691132026	2.11E-05	4.78E-04	-3.320794328	3.320794328
ENSG00000104888.9	SLC17A7	1.43252949	2.11E-05	4.78E-04	-3.320794328	3.320794328
ENSG00000122592.7	HOXA7	-0.983309904	2.12E-05	4.79E-04	-3.319754896	3.319754896
ENSG00000279766.1	RP11-642A1.2	3.319714419	2.14E-05	4.83E-04	-3.316065189	3.316065189
ENSG00000147050.14	KDM6A	0.828255667	2.15E-05	4.84E-04	-3.315088388	3.315088388
ENSG00000129083.12	COPB1	0.676310738	2.15E-05	4.84E-04	-3.315088388	3.315088388
ENSG00000178947.8	SMIM10L2A	-1.507695653	2.16E-05	4.85E-04	-3.314304921	3.314304921
ENSG00000173578.7	XCR1	-2.567537698	2.17E-05	4.87E-04	-3.312463677	3.312463677
ENSG00000179833.4	SERTAD2	0.85210419	2.18E-05	4.89E-04	-3.311099365	3.311099365
ENSG00000171307.18	ZDHHC16	-0.820750018	2.19E-05	4.91E-04	-3.309290612	3.309290612
ENSG00000171889.3	MIR31HG	1.678344034	2.21E-05	4.94E-04	-3.306099667	3.306099667
ENSG00000139531.12	SUOX	-1.010394314	2.21E-05	4.94E-04	-3.306099667	3.306099667
ENSG00000134504.12	KCTD1	-0.865840084	2.23E-05	4.96E-04	-3.30414085	3.30414085
ENSG00000137700.16	SLC37A4	-0.592009734	2.23E-05	4.96E-04	-3.30414085	3.30414085
ENSG00000188206.6	HNRNPU-AS1	1.002045369	2.23E-05	4.97E-04	-3.303476274	3.303476274
ENSG00000117020.16	AKT3	1.486201655	2.24E-05	4.99E-04	-3.302117709	3.302117709
ENSG00000187601.4	MAGEH1	1.007259288	2.25E-05	5.00E-04	-3.301197232	3.301197232
ENSG00000122696.12	SLC25A51	-0.471253214	2.25E-05	5.00E-04	-3.301197232	3.301197232
ENSG00000235505.7	RP11-693N9.2	2.619578814	2.26E-05	5.00E-04	-3.300747097	3.300747097
ENSG00000066735.14	KIF26A	2.485892485	2.27E-05	5.02E-04	-3.298931814	3.298931814
ENSG00000167792.11	NDUFV1	-0.527793678	2.28E-05	5.02E-04	-3.298931814	3.298931814
ENSG00000157540.19	DYRK1A	0.723050954	2.28E-05	5.02E-04	-3.298931814	3.298931814
ENSG00000177150.12	FAM210A	1.339680174	2.28E-05	5.03E-04	-3.298394382	3.298394382
ENSG00000119231.10	SENP5	0.460568854	2.29E-05	5.03E-04	-3.298147513	3.298147513
ENSG00000101782.14	RIOK3	1.105197539	2.29E-05	5.04E-04	-3.297426332	3.297426332
ENSG00000111859.16	NEDD9	1.222642417	2.31E-05	5.06E-04	-3.295782113	3.295782113
ENSG00000108924.13	HLF	-1.062046332	2.31E-05	5.07E-04	-3.295118567	3.295118567
ENSG00000142327.11	RNPEPL1	-0.474992918	2.32E-05	5.08E-04	-3.293723393	3.293723393
ENSG00000163602.9	RYBP	1.138292015	2.32E-05	5.08E-04	-3.293723393	3.293723393
ENSG00000143622.10	RIT1	0.993218068	2.34E-05	5.11E-04	-3.291691962	3.291691962
ENSG00000160392.13	C19orf47	-0.961210511	2.34E-05	5.11E-04	-3.291533717	3.291533717
ENSG00000172939.8	OXSR1	0.801143038	2.35E-05	5.11E-04	-3.291533717	3.291533717
ENSG00000010704.18	HFE	-1.386610039	2.35E-05	5.11E-04	-3.291533717	3.291533717
ENSG00000182473.20	EXOC7	-0.775447578	2.35E-05	5.11E-04	-3.291177419	3.291177419
ENSG00000164889.12	SLC4A2	-0.685655552	2.36E-05	5.13E-04	-3.290029335	3.290029335
ENSG00000102890.14	ELMO3	-0.541085457	2.37E-05	5.13E-04	-3.289657187	3.289657187
ENSG00000125445.10	MRPS7	-0.71065428	2.39E-05	5.19E-04	-3.285168587	3.285168587
ENSG00000183696.13	UPP1	1.192896405	2.40E-05	5.19E-04	-3.285013453	3.285013453
ENSG00000151746.13	BICD1	1.615542883	2.40E-05	5.19E-04	-3.285013453	3.285013453
ENSG00000150048.10	CLEC1A	1.02161837	2.40E-05	5.19E-04	-3.285013453	3.285013453
ENSG00000162545.5	CAMK2N1	1.301834066	2.41E-05	5.20E-04	-3.284018782	3.284018782
ENSG00000172724.11	CCL19	4.390459183	2.42E-05	5.22E-04	-3.282592416	3.282592416
ENSG00000243701.5	LINC00883	-1.766022216	2.43E-05	5.22E-04	-3.28204457	3.28204457
ENSG00000240583.10	AQP1	1.588208752	2.43E-05	5.22E-04	-3.28204457	3.28204457
ENSG00000135245.9	HILPDA	1.525486501	2.44E-05	5.23E-04	-3.281685269	3.281685269
ENSG00000137571.10	SLCO5A1	3.1968709	2.44E-05	5.23E-04	-3.28136028	3.28136028
ENSG00000273036.2	FAM95C	-2.089827801	2.44E-05	5.23E-04	-3.28136028	3.28136028
ENSG00000173141.4	MRPL57	-0.770417671	2.48E-05	5.30E-04	-3.275914743	3.275914743
ENSG00000183889.12	NPIPA5	0.656011398	2.48E-05	5.30E-04	-3.275914743	3.275914743
ENSG00000143333.6	RGS16	1.948029355	2.49E-05	5.30E-04	-3.275914743	3.275914743
ENSG00000115353.10	TACR1	2.90986331	2.49E-05	5.30E-04	-3.275914743	3.275914743
ENSG00000133226.16	SRRM1	0.753725172	2.49E-05	5.30E-04	-3.275832012	3.275832012
ENSG00000113407.13	TARS	0.652880734	2.51E-05	5.33E-04	-3.273350272	3.273350272
ENSG00000164818.15	DNAAF5	-0.815741025	2.52E-05	5.35E-04	-3.271484336	3.271484336
ENSG00000188312.13	CENPP	-1.292028403	2.52E-05	5.35E-04	-3.271484336	3.271484336
ENSG00000107968.9	MAP3K8	1.270900026	2.53E-05	5.35E-04	-3.271484336	3.271484336
ENSG00000139684.13	ESD	-0.728625967	2.53E-05	5.35E-04	-3.271370838	3.271370838
ENSG00000223773.6	CD99P1	1.272386536	2.54E-05	5.37E-04	-3.269847905	3.269847905
ENSG00000119953.12	SMNDC1	0.886484686	2.56E-05	5.40E-04	-3.26785602	3.26785602
ENSG00000163328.13	GPR155	-1.155665039	2.58E-05	5.43E-04	-3.265305041	3.265305041
ENSG00000124813.20	RUNX2	1.217702127	2.59E-05	5.44E-04	-3.264110009	3.264110009
ENSG00000103222.18	ABCC1	0.841661909	2.59E-05	5.44E-04	-3.264110009	3.264110009
ENSG00000144455.13	SUMF1	-1.189980424	2.59E-05	5.44E-04	-3.264110009	3.264110009
ENSG00000267855.5	NDUFA7	-0.755206116	2.60E-05	5.46E-04	-3.262803076	3.262803076
ENSG00000089486.16	CDIP1	0.732921191	2.61E-05	5.47E-04	-3.262400213	3.262400213
ENSG00000116791.13	CRYZ	-0.991781409	2.63E-05	5.50E-04	-3.259730558	3.259730558
ENSG00000115694.14	STK25	-0.545138118	2.63E-05	5.50E-04	-3.259453589	3.259453589
ENSG00000159899.14	NPR2	1.628000659	2.64E-05	5.51E-04	-3.258944444	3.258944444
ENSG00000158856.17	DMTN	-0.85016366	2.66E-05	5.54E-04	-3.256471234	3.256471234
ENSG00000274917.1	RNA5-8S5	-18.76299498	2.66E-05	5.55E-04	-3.255779461	3.255779461
ENSG00000054179.11	ENTPD2	0.829486512	2.67E-05	5.55E-04	-3.255779461	3.255779461
ENSG00000044574.7	HSPA5	1.20028689	2.68E-05	5.56E-04	-3.254940444	3.254940444
ENSG00000116833.13	NR5A2	1.897415571	2.68E-05	5.56E-04	-3.254940444	3.254940444
ENSG00000198223.14	CSF2RA	1.560505142	2.68E-05	5.56E-04	-3.254940444	3.254940444
ENSG00000131504.15	DIAPH1	1.007087185	2.69E-05	5.56E-04	-3.254752724	3.254752724
ENSG00000111424.10	VDR	-0.656975642	2.69E-05	5.57E-04	-3.254303301	3.254303301
ENSG00000168005.8	C11orf84	1.080293823	2.71E-05	5.61E-04	-3.251111798	3.251111798
ENSG00000116455.13	WDR77	-1.262418373	2.72E-05	5.61E-04	-3.251066901	3.251066901
ENSG00000127528.5	KLF2	1.615758992	2.72E-05	5.61E-04	-3.251066901	3.251066901
ENSG00000196972.7	SMIM10L2B	-1.421142398	2.73E-05	5.62E-04	-3.249978848	3.249978848
ENSG00000125633.10	CCDC93	0.671882842	2.73E-05	5.62E-04	-3.249939517	3.249939517
ENSG00000155966.13	AFF2	2.641914532	2.74E-05	5.62E-04	-3.249898745	3.249898745
ENSG00000117595.10	IRF6	1.213531014	2.75E-05	5.63E-04	-3.249272158	3.249272158
ENSG00000277013.1	CTC-526N19.1	-1.637548515	2.75E-05	5.63E-04	-3.249272158	3.249272158
ENSG00000273352.1	RP11-61L19.3	2.140671344	2.75E-05	5.63E-04	-3.249272158	3.249272158
ENSG00000197329.11	PELI1	1.092332617	2.76E-05	5.63E-04	-3.249272158	3.249272158
ENSG00000010244.16	ZNF207	0.711629786	2.76E-05	5.63E-04	-3.249272158	3.249272158
ENSG00000130783.13	CCDC62	1.757631009	2.76E-05	5.63E-04	-3.249272158	3.249272158
ENSG00000087077.11	TRIP6	-0.539884718	2.76E-05	5.63E-04	-3.249272158	3.249272158
ENSG00000173276.13	ZBTB21	0.604991807	2.77E-05	5.64E-04	-3.248791759	3.248791759
ENSG00000198060.9	Mar-05	1.177405593	2.77E-05	5.64E-04	-3.248791759	3.248791759
ENSG00000127419.16	TMEM175	-1.001153151	2.78E-05	5.64E-04	-3.248433445	3.248433445
ENSG00000226137.5	BAIAP2-AS1	-0.976389011	2.78E-05	5.64E-04	-3.248433445	3.248433445
ENSG00000146674.14	IGFBP3	1.323839932	2.82E-05	5.71E-04	-3.243156558	3.243156558
ENSG00000234171.2	RNASEH1-AS1	-1.015782561	2.85E-05	5.78E-04	-3.238306535	3.238306535
ENSG00000128641.17	MYO1B	0.833025379	2.86E-05	5.78E-04	-3.238306535	3.238306535
ENSG00000213937.3	CLDN9	3.206403808	2.86E-05	5.78E-04	-3.238064207	3.238064207
ENSG00000105339.10	DENND3	1.754034722	2.89E-05	5.83E-04	-3.234406386	3.234406386
ENSG00000082497.11	SERTAD4	-1.075040909	2.91E-05	5.87E-04	-3.231637839	3.231637839
ENSG00000155962.12	CLIC2	1.414123418	2.91E-05	5.87E-04	-3.231637839	3.231637839
ENSG00000136114.15	THSD1	0.943396571	2.92E-05	5.87E-04	-3.231442431	3.231442431
ENSG00000261553.5	RP11-29G8.3	1.345073905	2.93E-05	5.89E-04	-3.229965619	3.229965619
ENSG00000160712.12	IL6R	0.727402786	2.93E-05	5.89E-04	-3.229930832	3.229930832
ENSG00000166169.16	POLL	-0.794021996	2.94E-05	5.90E-04	-3.229225612	3.229225612
ENSG00000133247.13	SUV420H2	1.251573606	2.95E-05	5.90E-04	-3.229008684	3.229008684
ENSG00000134684.10	YARS	0.608462186	2.96E-05	5.91E-04	-3.228656069	3.228656069
ENSG00000054967.12	RELT	1.189086877	2.96E-05	5.91E-04	-3.228656069	3.228656069
ENSG00000125977.6	EIF2S2	0.781528397	2.97E-05	5.93E-04	-3.227264913	3.227264913
ENSG00000102010.14	BMX	2.894758806	2.97E-05	5.93E-04	-3.226941673	3.226941673
ENSG00000168090.9	COPS6	-0.37226133	2.99E-05	5.94E-04	-3.226177186	3.226177186
ENSG00000054598.6	FOXC1	1.272861689	2.99E-05	5.94E-04	-3.226177186	3.226177186
ENSG00000169689.14	STRA13	-0.694791906	3.00E-05	5.95E-04	-3.225132499	3.225132499
ENSG00000280328.1	RP11-972P1.7	1.323858699	3.00E-05	5.96E-04	-3.224804233	3.224804233
ENSG00000268205.1	CTC-444N24.11	0.904394631	3.01E-05	5.96E-04	-3.224804233	3.224804233
ENSG00000169908.10	TM4SF1	1.616710641	3.01E-05	5.96E-04	-3.224804233	3.224804233
ENSG00000147465.11	STAR	-1.895005741	3.01E-05	5.96E-04	-3.224804233	3.224804233
ENSG00000129757.12	CDKN1C	1.97472275	3.03E-05	5.98E-04	-3.223370091	3.223370091
ENSG00000140044.12	JDP2	1.075538296	3.03E-05	5.98E-04	-3.223308101	3.223308101
ENSG00000164949.7	GEM	1.888331448	3.04E-05	6.00E-04	-3.221634351	3.221634351
ENSG00000089356.16	FXYD3	-0.515650997	3.09E-05	6.08E-04	-3.216181114	3.216181114
ENSG00000100084.14	HIRA	-0.637919426	3.10E-05	6.09E-04	-3.215098305	3.215098305
ENSG00000159873.9	CCDC117	0.682520979	3.10E-05	6.10E-04	-3.214716278	3.214716278
ENSG00000197608.11	ZNF841	0.95665005	3.11E-05	6.10E-04	-3.214513758	3.214513758
ENSG00000100292.16	HMOX1	1.285495828	3.12E-05	6.11E-04	-3.21361518	3.21361518
ENSG00000154342.5	WNT3A	-1.119356022	3.13E-05	6.13E-04	-3.212534844	3.212534844
ENSG00000131503.20	ANKHD1	0.734483083	3.13E-05	6.13E-04	-3.212534844	3.212534844
ENSG00000170776.19	AKAP13	0.570586552	3.15E-05	6.16E-04	-3.210331075	3.210331075
ENSG00000196756.11	SNHG17	0.856375306	3.16E-05	6.17E-04	-3.210059006	3.210059006
ENSG00000173163.10	COMMD1	-0.750933302	3.17E-05	6.18E-04	-3.209181481	3.209181481
ENSG00000171148.13	TADA3	-0.620870423	3.21E-05	6.25E-04	-3.204190042	3.204190042
ENSG00000065621.14	GSTO2	-0.842692324	3.22E-05	6.26E-04	-3.203262615	3.203262615
ENSG00000105393.15	BABAM1	-0.448042705	3.25E-05	6.32E-04	-3.199142002	3.199142002
ENSG00000001461.16	NIPAL3	-0.844716222	3.26E-05	6.32E-04	-3.199040038	3.199040038
ENSG00000151948.11	GLT1D1	1.498796812	3.26E-05	6.33E-04	-3.198586086	3.198586086
ENSG00000135097.6	MSI1	1.907686773	3.27E-05	6.34E-04	-3.197995957	3.197995957
ENSG00000114771.13	AADAC	-2.515016078	3.28E-05	6.35E-04	-3.197492422	3.197492422
ENSG00000198848.12	CES1	1.727613556	3.29E-05	6.35E-04	-3.196936999	3.196936999
ENSG00000087365.14	SF3B2	0.563264008	3.30E-05	6.36E-04	-3.196277312	3.196277312
ENSG00000163235.15	TGFA	1.031190108	3.31E-05	6.38E-04	-3.194955461	3.194955461
ENSG00000135845.9	PIGC	-0.73602852	3.31E-05	6.38E-04	-3.194955461	3.194955461
ENSG00000116761.11	CTH	1.222122446	3.32E-05	6.39E-04	-3.194561621	3.194561621
ENSG00000117602.11	RCAN3	-0.543182085	3.33E-05	6.41E-04	-3.19324372	3.19324372
ENSG00000197858.10	GPAA1	-0.430992707	3.34E-05	6.41E-04	-3.19305489	3.19305489
ENSG00000123297.16	TSFM	-0.614428646	3.36E-05	6.45E-04	-3.190713727	3.190713727
ENSG00000175764.14	TTLL11	-0.978755961	3.38E-05	6.48E-04	-3.188447258	3.188447258
ENSG00000184014.7	DENND5A	0.676991919	3.42E-05	6.55E-04	-3.183753202	3.183753202
ENSG00000214562.13	NUTM2D	-1.091943727	3.43E-05	6.55E-04	-3.183681497	3.183681497
ENSG00000105852.10	PON3	-1.370332392	3.43E-05	6.55E-04	-3.183681497	3.183681497
ENSG00000119801.12	YPEL5	1.123160737	3.44E-05	6.56E-04	-3.183191164	3.183191164
ENSG00000109046.14	WSB1	0.87922391	3.45E-05	6.56E-04	-3.183191164	3.183191164
ENSG00000258659.6	TRIM34	-1.205647191	3.45E-05	6.56E-04	-3.183191164	3.183191164
ENSG00000090520.10	DNAJB11	0.483536216	3.45E-05	6.56E-04	-3.183191164	3.183191164
ENSG00000196465.10	MYL6B	-0.765293645	3.45E-05	6.56E-04	-3.183191164	3.183191164
ENSG00000236833.1	AC024560.2	3.164679501	3.46E-05	6.58E-04	-3.182057181	3.182057181
ENSG00000109436.7	TBC1D9	1.449456609	3.47E-05	6.58E-04	-3.182025755	3.182025755
ENSG00000111652.9	COPS7A	-0.776765666	3.47E-05	6.58E-04	-3.182025755	3.182025755
ENSG00000130511.15	SSBP4	-0.711185212	3.47E-05	6.58E-04	-3.182025755	3.182025755
ENSG00000114670.13	NEK11	-1.355801079	3.48E-05	6.58E-04	-3.182025755	3.182025755
ENSG00000110958.15	PTGES3	0.672796439	3.49E-05	6.58E-04	-3.181562287	3.181562287
ENSG00000008405.11	CRY1	0.896218126	3.49E-05	6.58E-04	-3.181562287	3.181562287
ENSG00000173575.18	CHD2	0.816577125	3.50E-05	6.60E-04	-3.180329096	3.180329096
ENSG00000135778.11	NTPCR	-0.674882489	3.51E-05	6.61E-04	-3.179480958	3.179480958
ENSG00000100603.13	SNW1	0.481116289	3.52E-05	6.63E-04	-3.178505864	3.178505864
ENSG00000279765.3	RP11-437B10.1	1.766522211	3.53E-05	6.63E-04	-3.178180241	3.178180241
ENSG00000169905.12	TOR1AIP2	0.879565348	3.57E-05	6.69E-04	-3.17444566	3.17444566
ENSG00000143420.17	ENSA	-0.492899135	3.57E-05	6.69E-04	-3.17444566	3.17444566
ENSG00000181773.6	GPR3	2.201888803	3.60E-05	6.73E-04	-3.171869591	3.171869591
ENSG00000120686.11	UFM1	0.700651944	3.60E-05	6.73E-04	-3.171869591	3.171869591
ENSG00000269985.1	RP1-232P20.1	-2.049781172	3.60E-05	6.73E-04	-3.171869591	3.171869591
ENSG00000074071.13	MRPS34	-0.508098646	3.62E-05	6.76E-04	-3.170207394	3.170207394
ENSG00000143252.14	SDHC	-0.632173926	3.65E-05	6.81E-04	-3.1670033	3.1670033
ENSG00000170775.2	GPR37	-1.30718669	3.66E-05	6.82E-04	-3.166085329	3.166085329
ENSG00000234290.2	AC116366.6	2.392355923	3.67E-05	6.83E-04	-3.165672238	3.165672238
ENSG00000182324.6	KCNJ14	1.111056431	3.67E-05	6.83E-04	-3.165672238	3.165672238
ENSG00000145348.16	TBCK	-1.39744721	3.68E-05	6.83E-04	-3.165672238	3.165672238
ENSG00000186517.13	ARHGAP30	1.21901583	3.68E-05	6.83E-04	-3.165672238	3.165672238
ENSG00000182872.15	RBM10	0.775172181	3.69E-05	6.83E-04	-3.165283595	3.165283595
ENSG00000185504.16	FAAP100	-1.037853655	3.69E-05	6.83E-04	-3.165283595	3.165283595
ENSG00000197903.7	HIST1H2BK	1.110081314	3.72E-05	6.89E-04	-3.161811094	3.161811094
ENSG00000273272.1	CTA-384D8.34	3.759833493	3.73E-05	6.90E-04	-3.161069495	3.161069495
ENSG00000129657.14	SEC14L1	1.059199926	3.74E-05	6.91E-04	-3.160714387	3.160714387
ENSG00000073921.17	PICALM	0.655533315	3.75E-05	6.91E-04	-3.160620265	3.160620265
ENSG00000269929.1	RP11-2B6.2	1.17911681	3.75E-05	6.91E-04	-3.160620265	3.160620265
ENSG00000100201.18	DDX17	0.351381141	3.76E-05	6.92E-04	-3.160124915	3.160124915
ENSG00000142765.17	SYTL1	-0.996324032	3.79E-05	6.98E-04	-3.156402016	3.156402016
ENSG00000112146.16	FBXO9	-0.863355269	3.81E-05	6.98E-04	-3.155916867	3.155916867
ENSG00000136908.17	DPM2	-0.354271488	3.81E-05	6.98E-04	-3.155916867	3.155916867
ENSG00000259494.1	MRPL46	-0.756228804	3.82E-05	7.00E-04	-3.15459284	3.15459284
ENSG00000235162.8	C12orf75	-0.887120079	3.83E-05	7.01E-04	-3.154311646	3.154311646
ENSG00000159199.13	ATP5G1	-0.944549793	3.83E-05	7.01E-04	-3.154257592	3.154257592
ENSG00000148824.18	MTG1	-1.179637263	3.84E-05	7.02E-04	-3.153864769	3.153864769
ENSG00000099219.13	ERMP1	-0.580717748	3.86E-05	7.03E-04	-3.152758138	3.152758138
ENSG00000204843.12	DCTN1	-0.664867945	3.86E-05	7.03E-04	-3.152758138	3.152758138
ENSG00000110066.14	SUV420H1	0.614816357	3.86E-05	7.03E-04	-3.152758138	3.152758138
ENSG00000276334.1	AL133243.1	1.603161699	3.87E-05	7.03E-04	-3.152758138	3.152758138
ENSG00000132915.10	PDE6A	-3.227034656	3.94E-05	7.16E-04	-3.144992154	3.144992154
ENSG00000105676.13	ARMC6	-1.119381582	3.96E-05	7.19E-04	-3.143346885	3.143346885
ENSG00000026297.15	RNASET2	-0.939131529	3.97E-05	7.19E-04	-3.143066085	3.143066085
ENSG00000165806.19	CASP7	-0.504120391	3.97E-05	7.19E-04	-3.143066085	3.143066085
ENSG00000138434.16	SSFA2	0.758080018	3.98E-05	7.20E-04	-3.142372655	3.142372655
ENSG00000262814.6	MRPL12	-0.545053082	4.00E-05	7.23E-04	-3.141052401	3.141052401
ENSG00000008394.12	MGST1	1.387905436	4.03E-05	7.28E-04	-3.137688281	3.137688281
ENSG00000101126.15	ADNP	0.582576625	4.04E-05	7.29E-04	-3.137555754	3.137555754
ENSG00000169884.13	WNT10B	-1.812552253	4.05E-05	7.29E-04	-3.137555754	3.137555754
ENSG00000215374.5	FAM66B	-1.398224537	4.06E-05	7.29E-04	-3.137555754	3.137555754
ENSG00000162736.15	NCSTN	-0.686578815	4.06E-05	7.29E-04	-3.137555754	3.137555754
ENSG00000269896.2	RP4-740C4.5	-2.092458187	4.06E-05	7.29E-04	-3.137555754	3.137555754
ENSG00000138767.12	CNOT6L	0.487708601	4.06E-05	7.29E-04	-3.137555754	3.137555754
ENSG00000225794.1	AC073321.4	2.834748216	4.06E-05	7.29E-04	-3.137555754	3.137555754
ENSG00000113811.10	SELK	0.892451997	4.11E-05	7.36E-04	-3.133106409	3.133106409
ENSG00000130313.6	PGLS	-0.520056222	4.12E-05	7.38E-04	-3.132171424	3.132171424
ENSG00000173786.16	CNP	-0.619657596	4.16E-05	7.44E-04	-3.128476343	3.128476343
ENSG00000147437.9	GNRH1	1.415721616	4.16E-05	7.44E-04	-3.128476343	3.128476343
ENSG00000155850.7	SLC26A2	-1.800069393	4.20E-05	7.49E-04	-3.125360834	3.125360834
ENSG00000176826.15	FKBP9P1	1.639000633	4.20E-05	7.50E-04	-3.125054464	3.125054464
ENSG00000120708.16	TGFBI	-1.262164691	4.21E-05	7.50E-04	-3.125054464	3.125054464
ENSG00000275183.1	LENG9	-0.862662849	4.21E-05	7.50E-04	-3.124894248	3.124894248
ENSG00000167700.8	MFSD3	-1.25723613	4.24E-05	7.54E-04	-3.122587614	3.122587614
ENSG00000086712.12	TXLNG	0.447095587	4.24E-05	7.54E-04	-3.122587614	3.122587614
ENSG00000225431.1	AP001626.1	-1.704171042	4.26E-05	7.56E-04	-3.121478873	3.121478873
ENSG00000196296.13	ATP2A1	1.272643171	4.28E-05	7.60E-04	-3.119304592	3.119304592
ENSG00000103066.12	PLA2G15	-0.583630618	4.32E-05	7.66E-04	-3.115900093	3.115900093
ENSG00000175445.14	LPL	1.645523659	4.33E-05	7.66E-04	-3.115694839	3.115694839
ENSG00000101654.17	RNMT	0.525862582	4.34E-05	7.67E-04	-3.11492248	3.11492248
ENSG00000204392.10	LSM2	-0.537403776	4.35E-05	7.67E-04	-3.11492248	3.11492248
ENSG00000144597.13	EAF1	0.63707569	4.35E-05	7.68E-04	-3.114834032	3.114834032
ENSG00000078043.15	PIAS2	0.668030037	4.38E-05	7.73E-04	-3.112088685	3.112088685
ENSG00000144655.14	CSRNP1	1.342701144	4.40E-05	7.75E-04	-3.110923656	3.110923656
ENSG00000023287.12	RB1CC1	0.782014229	4.41E-05	7.76E-04	-3.110076004	3.110076004
ENSG00000029153.14	ARNTL2	0.769818785	4.43E-05	7.78E-04	-3.109139055	3.109139055
ENSG00000135046.13	ANXA1	1.536916026	4.44E-05	7.78E-04	-3.108806596	3.108806596
ENSG00000109332.19	UBE2D3	1.056298486	4.44E-05	7.78E-04	-3.108806596	3.108806596
ENSG00000167895.14	TMC8	1.336291316	4.44E-05	7.78E-04	-3.108806596	3.108806596
ENSG00000239305.6	RNF103	0.738365856	4.45E-05	7.78E-04	-3.108806596	3.108806596
ENSG00000185880.12	TRIM69	-0.71037693	4.46E-05	7.79E-04	-3.108193753	3.108193753
ENSG00000153487.12	ING1	1.228760552	4.51E-05	7.87E-04	-3.103760942	3.103760942
ENSG00000004864.13	SLC25A13	-1.080387777	4.53E-05	7.90E-04	-3.102295011	3.102295011
ENSG00000060642.10	PIGV	-0.753735875	4.57E-05	7.98E-04	-3.098187909	3.098187909
ENSG00000259479.6	SORD2P	-1.366018523	4.61E-05	8.03E-04	-3.095378568	3.095378568
ENSG00000139144.9	PIK3C2G	-1.505492167	4.62E-05	8.04E-04	-3.094634988	3.094634988
ENSG00000267673.6	FDX1L	-0.685135411	4.63E-05	8.05E-04	-3.094138761	3.094138761
ENSG00000134864.10	GGACT	-1.495099634	4.64E-05	8.06E-04	-3.09371409	3.09371409
ENSG00000168936.10	TMEM129	-0.707645314	4.65E-05	8.06E-04	-3.093458522	3.093458522
ENSG00000095906.16	NUBP2	-0.518351482	4.65E-05	8.06E-04	-3.093458522	3.093458522
ENSG00000239672.7	NME1	-0.958729259	4.66E-05	8.06E-04	-3.093458522	3.093458522
ENSG00000106404.13	CLDN15	0.965811503	4.71E-05	8.15E-04	-3.088609597	3.088609597
ENSG00000102699.5	PARP4	-0.773078931	4.73E-05	8.17E-04	-3.087915779	3.087915779
ENSG00000008086.10	CDKL5	0.810105373	4.73E-05	8.17E-04	-3.087915779	3.087915779
ENSG00000163659.12	TIPARP	0.76626652	4.77E-05	8.24E-04	-3.08410451	3.08410451
ENSG00000254986.7	DPP3	-0.804001291	4.80E-05	8.27E-04	-3.082397831	3.082397831
ENSG00000088038.17	CNOT3	0.575267715	4.81E-05	8.28E-04	-3.081793272	3.081793272
ENSG00000132424.14	PNISR	0.831991476	4.83E-05	8.31E-04	-3.080437465	3.080437465
ENSG00000182054.9	IDH2	-0.79187733	4.84E-05	8.31E-04	-3.08024715	3.08024715
ENSG00000143149.12	ALDH9A1	-0.968116764	4.85E-05	8.32E-04	-3.079887334	3.079887334
ENSG00000104133.14	SPG11	-0.781750776	4.85E-05	8.32E-04	-3.079887334	3.079887334
ENSG00000151690.14	MFSD6	-0.823377102	4.86E-05	8.32E-04	-3.079663458	3.079663458
ENSG00000140299.11	BNIP2	0.4970163	4.86E-05	8.32E-04	-3.079663458	3.079663458
ENSG00000130775.15	THEMIS2	1.559201632	4.87E-05	8.32E-04	-3.079663458	3.079663458
ENSG00000165757.8	KIAA1462	1.483894204	4.89E-05	8.35E-04	-3.078266456	3.078266456
ENSG00000247271.6	ZBED5-AS1	-1.435163097	4.94E-05	8.43E-04	-3.073929568	3.073929568
ENSG00000125864.11	BFSP1	-0.721132498	4.98E-05	8.50E-04	-3.07083349	3.07083349
ENSG00000237276.8	ANO7P1	-1.532358327	4.99E-05	8.50E-04	-3.070714958	3.070714958
ENSG00000143365.16	RORC	-1.406699377	4.99E-05	8.50E-04	-3.070691486	3.070691486
ENSG00000179935.9	LINC00652	-3.513299415	5.01E-05	8.52E-04	-3.069332535	3.069332535
ENSG00000004799.7	PDK4	1.803309093	5.02E-05	8.52E-04	-3.069332535	3.069332535
ENSG00000112667.12	DNPH1	-1.005652394	5.03E-05	8.53E-04	-3.068876498	3.068876498
ENSG00000152455.15	SUV39H2	-0.730526247	5.04E-05	8.54E-04	-3.068505119	3.068505119
ENSG00000181467.3	RAP2B	0.895279046	5.04E-05	8.54E-04	-3.068505119	3.068505119
ENSG00000123815.11	ADCK4	-0.393935364	5.04E-05	8.54E-04	-3.068505119	3.068505119
ENSG00000114784.3	EIF1B	1.168332376	5.07E-05	8.57E-04	-3.066809506	3.066809506
ENSG00000196405.12	EVL	-0.873713853	5.10E-05	8.61E-04	-3.064812991	3.064812991
ENSG00000141447.16	OSBPL1A	0.759677089	5.10E-05	8.62E-04	-3.064676835	3.064676835
ENSG00000112473.16	SLC39A7	0.745154657	5.11E-05	8.62E-04	-3.064511129	3.064511129
ENSG00000277476.1	RP11-147L13.13	1.163190015	5.11E-05	8.62E-04	-3.064511129	3.064511129
ENSG00000179818.13	PCBP1-AS1	0.761753057	5.13E-05	8.63E-04	-3.063934682	3.063934682
ENSG00000003989.16	SLC7A2	1.291162083	5.13E-05	8.63E-04	-3.063910767	3.063910767
ENSG00000126709.14	IFI6	-1.346940041	5.15E-05	8.65E-04	-3.063205821	3.063205821
ENSG00000133661.15	SFTPD	-0.842035931	5.15E-05	8.65E-04	-3.063205821	3.063205821
ENSG00000205060.10	SLC35B4	-0.946651644	5.15E-05	8.65E-04	-3.063205821	3.063205821
ENSG00000108846.15	ABCC3	1.183783817	5.20E-05	8.72E-04	-3.059492336	3.059492336
ENSG00000139496.15	NUPL1	1.010419323	5.23E-05	8.76E-04	-3.057676682	3.057676682
ENSG00000128708.12	HAT1	0.614451217	5.24E-05	8.76E-04	-3.057676682	3.057676682
ENSG00000172382.9	PRSS27	-1.357430215	5.24E-05	8.76E-04	-3.057676682	3.057676682
ENSG00000261269.1	RP11-389C8.2	1.585861392	5.25E-05	8.76E-04	-3.057676682	3.057676682
ENSG00000099800.7	TIMM13	-0.93339766	5.25E-05	8.76E-04	-3.057676682	3.057676682
ENSG00000146826.14	C7orf43	-0.639897705	5.25E-05	8.76E-04	-3.057676682	3.057676682
ENSG00000166598.12	HSP90B1	0.760146257	5.28E-05	8.78E-04	-3.056510987	3.056510987
ENSG00000180828.2	BHLHE22	3.278531748	5.28E-05	8.78E-04	-3.056510987	3.056510987
ENSG00000156671.12	SAMD8	0.855266769	5.29E-05	8.78E-04	-3.056510987	3.056510987
ENSG00000115204.14	MPV17	-0.695690772	5.29E-05	8.78E-04	-3.056510987	3.056510987
ENSG00000143398.19	PIP5K1A	1.092132101	5.29E-05	8.78E-04	-3.056510987	3.056510987
ENSG00000089050.14	RBBP9	-0.925449694	5.32E-05	8.82E-04	-3.054557993	3.054557993
ENSG00000267430.1	RP11-635N19.2	3.517253703	5.33E-05	8.82E-04	-3.05453345	3.05453345
ENSG00000162923.14	WDR26	0.527538581	5.33E-05	8.82E-04	-3.054467709	3.054467709
ENSG00000160993.3	ALKBH4	-0.781356932	5.37E-05	8.87E-04	-3.052040747	3.052040747
ENSG00000170899.10	GSTA4	-1.193012744	5.40E-05	8.92E-04	-3.049859795	3.049859795
ENSG00000113575.9	PPP2CA	0.729376892	5.42E-05	8.92E-04	-3.04939375	3.04939375
ENSG00000073711.10	PPP2R3A	-0.659515256	5.42E-05	8.92E-04	-3.04939375	3.04939375
ENSG00000123562.16	MORF4L2	0.633025277	5.43E-05	8.92E-04	-3.04939375	3.04939375
ENSG00000182149.20	IST1	0.665261633	5.43E-05	8.92E-04	-3.04939375	3.04939375
ENSG00000070010.18	UFD1L	0.765125806	5.44E-05	8.93E-04	-3.049161322	3.049161322
ENSG00000136710.9	CCDC115	-0.760769794	5.44E-05	8.93E-04	-3.049161322	3.049161322
ENSG00000113384.13	GOLPH3	0.616641939	5.44E-05	8.93E-04	-3.049008164	3.049008164
ENSG00000142871.15	CYR61	1.628160453	5.46E-05	8.94E-04	-3.048491912	3.048491912
ENSG00000275560.1	RP11-180M15.7	1.52652917	5.46E-05	8.95E-04	-3.048334313	3.048334313
ENSG00000139625.12	MAP3K12	0.952961172	5.48E-05	8.97E-04	-3.047222522	3.047222522
ENSG00000102575.10	ACP5	-0.908024856	5.49E-05	8.97E-04	-3.047222522	3.047222522
ENSG00000003436.14	TFPI	1.591261831	5.49E-05	8.97E-04	-3.047062702	3.047062702
ENSG00000133805.15	AMPD3	0.982680452	5.51E-05	8.98E-04	-3.04670029	3.04670029
ENSG00000172765.16	TMCC1	0.717440098	5.51E-05	8.98E-04	-3.04670029	3.04670029
ENSG00000197448.13	GSTK1	-0.742145779	5.51E-05	8.98E-04	-3.04670029	3.04670029
ENSG00000171735.18	CAMTA1	0.97728255	5.60E-05	9.12E-04	-3.040199956	3.040199956
ENSG00000158882.12	TOMM40L	-1.263199523	5.64E-05	9.17E-04	-3.037716623	3.037716623
ENSG00000132746.14	ALDH3B2	-1.138293178	5.64E-05	9.17E-04	-3.037716623	3.037716623
ENSG00000184207.8	PGP	-0.651372531	5.66E-05	9.19E-04	-3.036773112	3.036773112
ENSG00000144366.15	GULP1	0.849138765	5.68E-05	9.21E-04	-3.035562767	3.035562767
ENSG00000158006.13	PAFAH2	-1.223363782	5.76E-05	9.32E-04	-3.030368108	3.030368108
ENSG00000101439.8	CST3	-0.90065377	5.76E-05	9.32E-04	-3.030368108	3.030368108
ENSG00000279423.1	RP11-671J11.5	0.763082234	5.77E-05	9.34E-04	-3.029759775	3.029759775
ENSG00000128886.11	ELL3	-0.934325436	5.80E-05	9.37E-04	-3.028419743	3.028419743
ENSG00000100519.11	PSMC6	0.991051663	5.80E-05	9.37E-04	-3.028419743	3.028419743
ENSG00000001561.6	ENPP4	1.832600531	5.82E-05	9.38E-04	-3.027586876	3.027586876
ENSG00000173530.5	TNFRSF10D	0.669692841	5.82E-05	9.38E-04	-3.027586876	3.027586876
ENSG00000103051.18	COG4	-0.757403181	5.85E-05	9.42E-04	-3.025811901	3.025811901
ENSG00000229152.2	ANKRD10-IT1	1.990092849	5.89E-05	9.46E-04	-3.023966321	3.023966321
ENSG00000184575.11	XPOT	0.650794173	5.89E-05	9.46E-04	-3.023966321	3.023966321
ENSG00000110442.11	COMMD9	-0.856998472	5.94E-05	9.54E-04	-3.020468361	3.020468361
ENSG00000181019.12	NQO1	1.378857637	5.95E-05	9.55E-04	-3.0201468	3.0201468
ENSG00000172943.18	PHF8	0.415454172	5.97E-05	9.56E-04	-3.019591399	3.019591399
ENSG00000085511.19	MAP3K4	0.565245756	5.98E-05	9.56E-04	-3.019591399	3.019591399
ENSG00000183741.11	CBX6	1.19406741	5.98E-05	9.56E-04	-3.019591399	3.019591399
ENSG00000273314.1	RP5-1136G13.2	-1.160776458	5.98E-05	9.56E-04	-3.019591399	3.019591399
ENSG00000188785.11	ZNF548	0.524696454	6.00E-05	9.58E-04	-3.018802387	3.018802387
ENSG00000214553.9	LRRC37A11P	-3.258059401	6.02E-05	9.60E-04	-3.017693604	3.017693604
ENSG00000013375.15	PGM3	0.907986666	6.03E-05	9.61E-04	-3.017131296	3.017131296
ENSG00000163633.10	C4orf36	-0.680794924	6.08E-05	9.68E-04	-3.014094116	3.014094116
ENSG00000111206.12	FOXM1	-1.632114256	6.10E-05	9.69E-04	-3.013789979	3.013789979
ENSG00000122783.16	C7orf49	-1.108924687	6.10E-05	9.69E-04	-3.013789979	3.013789979
ENSG00000221990.4	EXOC3-AS1	-1.468211703	6.10E-05	9.69E-04	-3.013789979	3.013789979
ENSG00000078747.12	ITCH	0.525326216	6.11E-05	9.69E-04	-3.013615992	3.013615992
ENSG00000162836.11	ACP6	-0.68950054	6.12E-05	9.70E-04	-3.013035001	3.013035001
ENSG00000047644.17	WWC3	-0.466593698	6.14E-05	9.72E-04	-3.012304894	3.012304894
ENSG00000262406.2	MMP12	2.89314221	6.14E-05	9.72E-04	-3.012304894	3.012304894
ENSG00000067798.13	NAV3	-1.462178796	6.16E-05	9.74E-04	-3.011268719	3.011268719
ENSG00000256812.1	CAPNS2	-0.863810952	6.18E-05	9.76E-04	-3.010611024	3.010611024
ENSG00000167524.14	SGK494	0.822652762	6.22E-05	9.82E-04	-3.007795034	3.007795034
ENSG00000164754.12	RAD21	0.753580891	6.23E-05	9.82E-04	-3.007795034	3.007795034
ENSG00000272573.5	MUSTN1	6.493422548	6.28E-05	9.89E-04	-3.004688014	3.004688014
ENSG00000026652.13	AGPAT4	1.184379914	6.29E-05	9.91E-04	-3.003955703	3.003955703
ENSG00000176422.12	SPRYD4	-1.265832616	6.30E-05	9.91E-04	-3.003955703	3.003955703
ENSG00000136270.13	TBRG4	-0.374322116	6.31E-05	9.91E-04	-3.003796682	3.003796682
ENSG00000172602.9	RND1	1.929201441	6.32E-05	9.93E-04	-3.003182372	3.003182372
ENSG00000128645.12	HOXD1	1.833563139	6.35E-05	9.96E-04	-3.001581642	3.001581642
ENSG00000070729.13	CNGB1	1.895389149	6.36E-05	9.97E-04	-3.001398417	3.001398417
ENSG00000203783.4	PRR9	2.162274593	6.37E-05	9.98E-04	-3.000746096	3.000746096
ENSG00000116819.6	TFAP2E	-0.87740664	6.38E-05	9.98E-04	-3.00070372	3.00070372
ENSG00000198176.12	TFDP1	-0.773219701	6.40E-05	9.99E-04	-3.000266306	3.000266306
ENSG00000242687.2	AC004893.11	-1.15154166	6.40E-05	9.99E-04	-3.000266306	3.000266306
ENSG00000169629.11	RGPD8	1.125282294	6.40E-05	9.99E-04	-3.000266306	3.000266306
ENSG00000155508.13	CNOT8	0.804799158	6.41E-05	9.99E-04	-3.000266306	3.000266306
ENSG00000165476.12	REEP3	0.700025724	6.42E-05	0.001000909	-2.99960525	2.99960525
ENSG00000138413.13	IDH1	-0.680069035	6.43E-05	0.001001083	-2.999529894	2.999529894
ENSG00000204622.10	HLA-J	2.551525285	6.44E-05	0.001001533	-2.999334938	2.999334938
ENSG00000204371.11	EHMT2	-0.660203298	6.45E-05	0.001002306	-2.998999819	2.998999819
ENSG00000007174.17	DNAH9	-2.334854047	6.45E-05	0.001002306	-2.998999819	2.998999819
ENSG00000010810.17	FYN	0.713244544	6.50E-05	0.001007975	-2.996550445	2.996550445
ENSG00000151006.7	PRSS53	-1.704285531	6.59E-05	0.001021032	-2.990960638	2.990960638
ENSG00000233901.5	LINC01503	-1.040372129	6.60E-05	0.001022015	-2.990542522	2.990542522
ENSG00000186007.9	LEMD1	1.358624715	6.63E-05	0.001025877	-2.988904887	2.988904887
ENSG00000137100.15	DCTN3	-0.49220442	6.66E-05	0.001028771	-2.987681127	2.987681127
ENSG00000134827.7	TCN1	-1.571046298	6.66E-05	0.001028771	-2.987681127	2.987681127
ENSG00000155304.5	HSPA13	0.880276079	6.76E-05	0.001043684	-2.981431132	2.981431132
ENSG00000163933.9	RFT1	-0.848633751	6.80E-05	0.00104862	-2.979381743	2.979381743
ENSG00000004660.14	CAMKK1	-0.589017096	6.81E-05	0.00104862	-2.979381743	2.979381743
ENSG00000007933.12	FMO3	2.228438097	6.85E-05	0.001053879	-2.977209314	2.977209314
ENSG00000186866.16	POFUT2	0.657189272	6.85E-05	0.001053879	-2.977209314	2.977209314
ENSG00000010318.19	PHF7	-0.766599395	6.86E-05	0.001054885	-2.976794806	2.976794806
ENSG00000143924.18	EML4	-0.54477522	6.87E-05	0.001054885	-2.976794806	2.976794806
ENSG00000164638.10	SLC29A4	1.089715175	6.90E-05	0.001057616	-2.975672104	2.975672104
ENSG00000095794.19	CREM	0.886453006	6.91E-05	0.001057616	-2.975672104	2.975672104
ENSG00000167699.13	GLOD4	-0.472778539	6.91E-05	0.001057616	-2.975672104	2.975672104
ENSG00000275074.1	NUDT18	-0.850971207	6.92E-05	0.001057616	-2.975672104	2.975672104
ENSG00000213079.9	SCAF8	0.446138319	6.92E-05	0.001057616	-2.975672104	2.975672104
ENSG00000083123.14	BCKDHB	-1.088132737	6.93E-05	0.00105807	-2.975485516	2.975485516
ENSG00000260257.2	RP5-1085F17.3	1.355861307	6.93E-05	0.00105807	-2.975485516	2.975485516
ENSG00000221878.10	PSG7	2.15313741	6.95E-05	0.001059509	-2.974895403	2.974895403
ENSG00000205702.10	CYP2D7	1.203209159	6.96E-05	0.001060071	-2.974664994	2.974664994
ENSG00000124191.17	TOX2	1.651811437	7.02E-05	0.001068357	-2.971283521	2.971283521
ENSG00000109321.10	AREG	1.443589174	7.11E-05	0.001082001	-2.965772332	2.965772332
ENSG00000118263.14	KLF7	0.950807576	7.15E-05	0.001086021	-2.96416174	2.96416174
ENSG00000163701.18	IL17RE	-0.671898386	7.16E-05	0.001086822	-2.963841573	2.963841573
ENSG00000169570.9	DTWD2	-1.235289046	7.22E-05	0.001095951	-2.960208734	2.960208734
ENSG00000140395.8	WDR61	-0.782609709	7.28E-05	0.001102977	-2.957433475	2.957433475
ENSG00000276293.4	PIP4K2B	-0.498075322	7.28E-05	0.001103259	-2.957322469	2.957322469
ENSG00000166923.10	GREM1	1.515150303	7.32E-05	0.001107634	-2.955603822	2.955603822
ENSG00000131149.17	GSE1	0.839733125	7.38E-05	0.001115615	-2.952485577	2.952485577
ENSG00000059691.11	GATB	-1.439654373	7.38E-05	0.001115615	-2.952485577	2.952485577
ENSG00000108669.16	CYTH1	0.943716942	7.40E-05	0.001117266	-2.951843596	2.951843596
ENSG00000125398.5	SOX9	1.524394801	7.42E-05	0.001117473	-2.951762839	2.951762839
ENSG00000153714.5	LURAP1L	1.608434147	7.42E-05	0.001117473	-2.951762839	2.951762839
ENSG00000256060.2	TRAPPC2B	0.757787632	7.42E-05	0.001117473	-2.951762839	2.951762839
ENSG00000124134.8	KCNS1	0.936754753	7.47E-05	0.001124099	-2.949195525	2.949195525
ENSG00000131378.13	RFTN1	1.22034103	7.53E-05	0.001131902	-2.946191194	2.946191194
ENSG00000078967.12	UBE2D4	-0.987079535	7.56E-05	0.001135679	-2.94474438	2.94474438
ENSG00000169740.13	ZNF32	-0.776869935	7.59E-05	0.001138865	-2.943527588	2.943527588
ENSG00000274925.1	CTD-2547G23.4	1.073127182	7.62E-05	0.001142254	-2.942237256	2.942237256
ENSG00000164237.8	CMBL	-1.489100133	7.63E-05	0.001142703	-2.942066482	2.942066482
ENSG00000165997.4	ARL5B	1.110679541	7.64E-05	0.001143132	-2.941903491	2.941903491
ENSG00000175354.18	PTPN2	0.914631437	7.68E-05	0.001148886	-2.939722983	2.939722983
ENSG00000080371.5	RAB21	0.910221943	7.72E-05	0.001153312	-2.938053258	2.938053258
ENSG00000272674.3	PCDHB16	-1.312329087	7.72E-05	0.001153312	-2.938053258	2.938053258
ENSG00000106853.16	PTGR1	0.928809756	7.79E-05	0.001161789	-2.934872904	2.934872904
ENSG00000184887.13	BTBD6	-0.505376645	7.80E-05	0.001162895	-2.934459355	2.934459355
ENSG00000104312.7	RIPK2	1.180556589	7.84E-05	0.001167684	-2.932674569	2.932674569
ENSG00000228594.3	C1orf233	-1.310116546	7.86E-05	0.001168251	-2.932463778	2.932463778
ENSG00000205076.4	LGALS7	-0.947557603	7.86E-05	0.001168251	-2.932463778	2.932463778
ENSG00000163221.8	S100A12	-1.080200365	7.87E-05	0.001168251	-2.932463778	2.932463778
ENSG00000151632.16	AKR1C2	1.356401668	7.88E-05	0.001168251	-2.932463778	2.932463778
ENSG00000148572.14	NRBF2	1.115187644	7.88E-05	0.001168251	-2.932463778	2.932463778
ENSG00000271383.6	NBPF19	1.130429835	7.88E-05	0.001168251	-2.932463778	2.932463778
ENSG00000130244.12	FAM98C	-0.557279892	7.89E-05	0.00116898	-2.93219302	2.93219302
ENSG00000137824.15	RMDN3	-0.434034935	7.90E-05	0.00116898	-2.93219302	2.93219302
ENSG00000260942.1	CAPN10-AS1	0.955787066	7.91E-05	0.00116898	-2.93219302	2.93219302
ENSG00000164190.16	NIPBL	0.528277505	7.91E-05	0.00116898	-2.93219302	2.93219302
ENSG00000181924.6	COA4	-0.629338465	7.93E-05	0.001171209	-2.931365569	2.931365569
ENSG00000015568.12	RGPD5	1.290976728	7.96E-05	0.001174249	-2.930239943	2.930239943
ENSG00000235649.2	MXRA5Y	-1.961862389	7.99E-05	0.001178147	-2.928800372	2.928800372
ENSG00000157613.10	CREB3L1	1.458383976	8.03E-05	0.001181975	-2.927391826	2.927391826
ENSG00000256269.6	HMBS	-0.835210581	8.06E-05	0.001185513	-2.926093696	2.926093696
ENSG00000116017.10	ARID3A	0.85167425	8.07E-05	0.00118661	-2.925692021	2.925692021
ENSG00000168781.21	PPIP5K1	-0.698641041	8.08E-05	0.00118661	-2.925692021	2.925692021
ENSG00000170430.9	MGMT	-0.795448591	8.12E-05	0.001191941	-2.923745404	2.923745404
ENSG00000204267.13	TAP2	-0.450006316	8.19E-05	0.001201774	-2.920177314	2.920177314
ENSG00000239900.11	ADSL	-0.821679744	8.20E-05	0.001202015	-2.920090063	2.920090063
ENSG00000172965.14	MIR4435-2HG	1.313770326	8.22E-05	0.001203474	-2.919563205	2.919563205
ENSG00000189343.7	RPS2P46	-0.604430996	8.25E-05	0.00120661	-2.918433015	2.918433015
ENSG00000125845.6	BMP2	1.148872453	8.25E-05	0.00120661	-2.918433015	2.918433015
ENSG00000196700.7	ZNF512B	-1.443085464	8.29E-05	0.001210213	-2.917138237	2.917138237
ENSG00000176894.9	PXMP2	-1.038454214	8.30E-05	0.001211647	-2.916623958	2.916623958
ENSG00000124216.3	SNAI1	1.867854198	8.31E-05	0.001211647	-2.916623958	2.916623958
ENSG00000180185.11	FAHD1	-0.847094476	8.38E-05	0.001220529	-2.913451981	2.913451981
ENSG00000137947.11	GTF2B	0.758287216	8.39E-05	0.001221706	-2.913033266	2.913033266
ENSG00000267228.6	RP11-49K24.6	1.242281544	8.40E-05	0.001222068	-2.912904731	2.912904731
ENSG00000185955.4	C7orf61	2.389057002	8.42E-05	0.001224184	-2.91215339	2.91215339
ENSG00000121741.16	ZMYM2	0.571502828	8.44E-05	0.001224184	-2.91215339	2.91215339
ENSG00000112394.16	SLC16A10	-1.128508913	8.44E-05	0.001224184	-2.91215339	2.91215339
ENSG00000240449.1	RP4-584D14.5	-3.066400785	8.44E-05	0.001224184	-2.91215339	2.91215339
ENSG00000133874.1	RNF122	1.402592107	8.47E-05	0.001227133	-2.911108326	2.911108326
ENSG00000165644.10	COMTD1	-0.736927491	8.54E-05	0.00123534	-2.908213372	2.908213372
ENSG00000163702.18	IL17RC	-0.6908593	8.54E-05	0.00123534	-2.908213372	2.908213372
ENSG00000138757.14	G3BP2	0.523480595	8.58E-05	0.001239709	-2.906680081	2.906680081
ENSG00000023318.7	ERP44	0.590494131	8.59E-05	0.001241282	-2.906129512	2.906129512
ENSG00000118620.12	ZNF430	1.290458304	8.73E-05	0.001260184	-2.899566102	2.899566102
ENSG00000107798.17	LIPA	-0.987839453	8.77E-05	0.001263954	-2.898268704	2.898268704
ENSG00000103544.14	C16orf62	-0.904975188	8.78E-05	0.001264381	-2.898122209	2.898122209
ENSG00000171798.17	KNDC1	-1.779620017	8.78E-05	0.001264576	-2.898055227	2.898055227
ENSG00000175592.8	FOSL1	1.352681699	8.80E-05	0.001265899	-2.897600971	2.897600971
ENSG00000060762.18	MPC1	-0.658317098	8.81E-05	0.001266549	-2.897378033	2.897378033
ENSG00000263126.1	CTC-479C5.10	1.156384542	8.97E-05	0.001288924	-2.889772702	2.889772702
ENSG00000214922.9	HLA-F-AS1	1.309644564	8.99E-05	0.001290051	-2.889392997	2.889392997
ENSG00000184005.10	ST6GALNAC3	1.990580964	9.01E-05	0.001291805	-2.888803002	2.888803002
ENSG00000130193.7	THEM6	-1.200711889	9.03E-05	0.00129392	-2.888092609	2.888092609
ENSG00000115365.11	LANCL1	-0.862729345	9.04E-05	0.00129392	-2.888092609	2.888092609
ENSG00000242247.10	ARFGAP3	0.713719972	9.05E-05	0.00129392	-2.888092609	2.888092609
ENSG00000108528.13	SLC25A11	-0.663257562	9.06E-05	0.00129392	-2.888092609	2.888092609
ENSG00000160908.14	ZNF394	0.677539489	9.06E-05	0.00129392	-2.888092609	2.888092609
ENSG00000121236.19	TRIM6	-1.275114237	9.07E-05	0.001294607	-2.887862208	2.887862208
ENSG00000107864.14	CPEB3	1.100257134	9.08E-05	0.001294708	-2.887828224	2.887828224
ENSG00000197019.4	SERTAD1	0.729291592	9.10E-05	0.001295957	-2.887409347	2.887409347
ENSG00000181826.9	RELL1	0.700115632	9.10E-05	0.001295957	-2.887409347	2.887409347
ENSG00000227471.8	AKR1B15	-1.237888787	9.11E-05	0.00129653	-2.887217543	2.887217543
ENSG00000131187.9	F12	-1.1293476	9.13E-05	0.001297196	-2.886994366	2.886994366
ENSG00000160781.15	PAQR6	0.969543159	9.16E-05	0.001300639	-2.885843274	2.885843274
ENSG00000104823.8	ECH1	-0.471927234	9.16E-05	0.001300639	-2.885843274	2.885843274
ENSG00000167085.11	PHB	-0.75393612	9.18E-05	0.001301612	-2.885518392	2.885518392
ENSG00000122687.17	FTSJ2	-0.493716689	9.19E-05	0.001301821	-2.88544874	2.88544874
ENSG00000118894.14	EEF2KMT	-0.974834045	9.22E-05	0.001304999	-2.884389658	2.884389658
ENSG00000100941.8	PNN	0.741005214	9.24E-05	0.001306797	-2.883791945	2.883791945
ENSG00000182389.18	CACNB4	1.603048724	9.36E-05	0.00132267	-2.878548512	2.878548512
ENSG00000100330.15	MTMR3	0.730835719	9.41E-05	0.001328834	-2.876529427	2.876529427
ENSG00000269858.5	EGLN2	0.700519587	9.44E-05	0.001332222	-2.875423441	2.875423441
ENSG00000223891.5	OSER1-AS1	0.925753955	9.47E-05	0.00133552	-2.874349593	2.874349593
ENSG00000100412.15	ACO2	-0.405261429	9.52E-05	0.001341385	-2.872446695	2.872446695
ENSG00000069849.10	ATP1B3	-0.576836201	9.59E-05	0.001348803	-2.870051629	2.870051629
ENSG00000091592.15	NLRP1	0.686797323	9.59E-05	0.001348803	-2.870051629	2.870051629
ENSG00000197063.10	MAFG	0.897984174	9.59E-05	0.001348803	-2.870051629	2.870051629
ENSG00000180914.10	OXTR	3.481141355	9.62E-05	0.001349702	-2.869762203	2.869762203
ENSG00000163930.9	BAP1	-0.467611608	9.62E-05	0.001349702	-2.869762203	2.869762203
ENSG00000272886.5	DCP1A	0.539919746	9.63E-05	0.001349702	-2.869762203	2.869762203
ENSG00000224769.1	AC069213.1	1.435353002	9.63E-05	0.001349702	-2.869762203	2.869762203
ENSG00000131781.12	FMO5	-1.466901314	9.70E-05	0.001358303	-2.867003259	2.867003259
ENSG00000109083.13	IFT20	0.779112863	9.72E-05	0.001359288	-2.866688421	2.866688421
ENSG00000087116.13	ADAMTS2	1.868699193	9.73E-05	0.001359288	-2.866688421	2.866688421
ENSG00000205413.7	SAMD9	-1.390889538	9.73E-05	0.001359288	-2.866688421	2.866688421
ENSG00000260105.6	AOC4P	3.331290332	9.74E-05	0.001359288	-2.866688421	2.866688421
ENSG00000118503.14	TNFAIP3	1.695341261	9.77E-05	0.001362374	-2.865703777	2.865703777
ENSG00000214318.3	ATP5G1P6	2.540182784	9.81E-05	0.00136797	-2.863923534	2.863923534
ENSG00000279250.1	RP11-46D1.2	3.327202145	9.85E-05	0.001371323	-2.86286035	2.86286035
ENSG00000115170.13	ACVR1	0.433064104	9.92E-05	0.001378357	-2.860638384	2.860638384
ENSG00000139192.11	TAPBPL	-0.984126549	9.93E-05	0.001378357	-2.860638384	2.860638384
ENSG00000112406.4	HECA	1.005289712	9.93E-05	0.001378357	-2.860638384	2.860638384
ENSG00000144040.12	SFXN5	-0.906610111	9.93E-05	0.001378357	-2.860638384	2.860638384
ENSG00000133985.2	TTC9	0.9859955	9.93E-05	0.001378357	-2.860638384	2.860638384
ENSG00000146072.6	TNFRSF21	0.948058357	9.94E-05	0.001378625	-2.860553745	2.860553745
ENSG00000010361.13	FUZ	-1.125254451	1.00E-04	0.001387505	-2.857765456	2.857765456
ENSG00000148408.12	CACNA1B	-2.563790014	1.00E-04	0.00138845	-2.857469885	2.857469885
ENSG00000248187.1	RP11-184M15.1	-2.135843526	1.00E-04	0.00138849	-2.857457309	2.857457309
ENSG00000168779.19	SHOX2	2.111687255	1.01E-04	0.001395793	-2.855179107	2.855179107
ENSG00000101115.12	SALL4	2.808378242	1.01E-04	0.001399322	-2.854082375	2.854082375
ENSG00000272869.5	CTC-487M23.8	1.385980744	1.01E-04	0.001399377	-2.85406525	2.85406525
ENSG00000176087.14	SLC35A4	-0.63162029	1.02E-04	0.001403226	-2.852872239	2.852872239
ENSG00000166133.17	RPUSD2	-0.746197225	1.02E-04	0.001406422	-2.851884211	2.851884211
ENSG00000166183.15	ASPG	-1.874245661	1.02E-04	0.001407127	-2.851666811	2.851666811
ENSG00000136868.10	SLC31A1	0.873895945	1.02E-04	0.001407313	-2.85160921	2.85160921
ENSG00000187607.15	ZNF286A	0.680842295	1.03E-04	0.001410572	-2.850604634	2.850604634
ENSG00000065911.11	MTHFD2	0.755473969	1.03E-04	0.001410572	-2.850604634	2.850604634
ENSG00000235374.2	SSR4P1	-1.770331172	1.03E-04	0.001410572	-2.850604634	2.850604634
ENSG00000104611.11	SH2D4A	0.588163362	1.03E-04	0.001410572	-2.850604634	2.850604634
ENSG00000185614.4	FAM212A	-1.01173298	1.03E-04	0.001414642	-2.849353556	2.849353556
ENSG00000184428.12	TOP1MT	-0.44674668	1.04E-04	0.001425312	-2.846090067	2.846090067
ENSG00000186298.11	PPP1CC	0.610763029	1.04E-04	0.001425312	-2.846090067	2.846090067
ENSG00000006744.18	ELAC2	-0.740282524	1.04E-04	0.001425312	-2.846090067	2.846090067
ENSG00000184502.3	GAST	1.821547236	1.04E-04	0.001426133	-2.845839935	2.845839935
ENSG00000146802.12	TMEM168	-0.525059102	1.04E-04	0.001426133	-2.845839935	2.845839935
ENSG00000111711.9	GOLT1B	0.985762668	1.05E-04	0.001427464	-2.84543494	2.84543494
ENSG00000180089.5	TMEM86B	1.09266684	1.05E-04	0.001432613	-2.843871173	2.843871173
ENSG00000135048.13	TMEM2	0.824944543	1.05E-04	0.001432613	-2.843871173	2.843871173
ENSG00000101166.15	SLMO2	0.814624764	1.05E-04	0.001432613	-2.843871173	2.843871173
ENSG00000106366.8	SERPINE1	1.362972028	1.05E-04	0.001433495	-2.843603678	2.843603678
ENSG00000090376.8	IRAK3	1.1465262	1.05E-04	0.001433495	-2.843603678	2.843603678
ENSG00000134452.19	FBXO18	-0.406913678	1.06E-04	0.001435537	-2.842985676	2.842985676
ENSG00000196705.8	ZNF431	0.975752697	1.06E-04	0.001440687	-2.841430449	2.841430449
ENSG00000176623.11	RMDN1	-0.718437534	1.06E-04	0.001440771	-2.841404897	2.841404897
ENSG00000177463.15	NR2C2	0.589263173	1.06E-04	0.001442412	-2.840910589	2.840910589
ENSG00000165949.12	IFI27	-1.172331549	1.07E-04	0.001443629	-2.840544339	2.840544339
ENSG00000158636.16	C11orf30	0.533918899	1.07E-04	0.001447124	-2.839494314	2.839494314
ENSG00000172974.11	AC007318.5	1.168094742	1.07E-04	0.001447124	-2.839494314	2.839494314
ENSG00000145244.11	CORIN	2.536147882	1.07E-04	0.001448913	-2.838957579	2.838957579
ENSG00000178878.12	APOLD1	1.277335691	1.08E-04	0.001452705	-2.837822658	2.837822658
ENSG00000153443.12	UBALD1	0.745764073	1.08E-04	0.001454333	-2.837336073	2.837336073
ENSG00000260401.1	RP11-800A3.4	-0.860255238	1.08E-04	0.001454333	-2.837336073	2.837336073
ENSG00000108417.3	KRT37	3.224634315	1.08E-04	0.001454333	-2.837336073	2.837336073
ENSG00000152583.12	SPARCL1	2.03211064	1.08E-04	0.001454333	-2.837336073	2.837336073
ENSG00000189042.13	ZNF567	0.944650505	1.08E-04	0.001456703	-2.836628916	2.836628916
ENSG00000148297.15	MED22	-0.810014668	1.08E-04	0.00145703	-2.836531512	2.836531512
ENSG00000161048.11	NAPEPLD	-1.103565766	1.09E-04	0.00145703	-2.836531512	2.836531512
ENSG00000117407.16	ARTN	1.473236238	1.09E-04	0.001465017	-2.834157424	2.834157424
ENSG00000275993.2	CH507-42P11.8	0.982439411	1.09E-04	0.001465017	-2.834157424	2.834157424
ENSG00000166347.18	CYB5A	-0.66140711	1.10E-04	0.001468865	-2.833018202	2.833018202
ENSG00000173269.13	MMRN2	1.131873284	1.10E-04	0.001468865	-2.833018202	2.833018202
ENSG00000107719.8	PALD1	-1.010601257	1.10E-04	0.00146944	-2.832848264	2.832848264
ENSG00000138363.14	ATIC	-0.791970772	1.10E-04	0.00146944	-2.832848264	2.832848264
ENSG00000147905.17	ZCCHC7	0.629070539	1.10E-04	0.001472348	-2.831989665	2.831989665
ENSG00000182580.2	EPHB3	1.157444607	1.10E-04	0.001472348	-2.831989665	2.831989665
ENSG00000257815.5	LINC01481	1.171399296	1.10E-04	0.001472425	-2.831966671	2.831966671
ENSG00000124496.12	TRERF1	-0.722462837	1.11E-04	0.001479176	-2.829980037	2.829980037
ENSG00000114395.10	CYB561D2	-0.92992571	1.11E-04	0.001480965	-2.829455142	2.829455142
ENSG00000254901.7	MEF2BNB	-0.887337771	1.11E-04	0.001483765	-2.828634855	2.828634855
ENSG00000125482.12	TTF1	0.585677582	1.12E-04	0.001484171	-2.828516194	2.828516194
ENSG00000095397.13	DFNB31	0.833424395	1.12E-04	0.001490483	-2.82667289	2.82667289
ENSG00000160305.17	DIP2A	0.57634366	1.12E-04	0.001490483	-2.82667289	2.82667289
ENSG00000141404.15	GNAL	-0.879436551	1.13E-04	0.00149307	-2.825919862	2.825919862
ENSG00000170271.10	FAXDC2	-1.121839306	1.13E-04	0.001497379	-2.82466836	2.82466836
ENSG00000223572.9	CKMT1A	-0.557425188	1.13E-04	0.001497379	-2.82466836	2.82466836
ENSG00000128422.15	KRT17	1.103925192	1.13E-04	0.001497379	-2.82466836	2.82466836
ENSG00000277150.1	F8A3	-1.783141287	1.13E-04	0.001497379	-2.82466836	2.82466836
ENSG00000183690.12	EFHC2	-2.124768912	1.13E-04	0.001497379	-2.82466836	2.82466836
ENSG00000134461.15	ANKRD16	-0.850808831	1.13E-04	0.001497379	-2.82466836	2.82466836
ENSG00000162783.10	IER5	1.114360489	1.13E-04	0.001497379	-2.82466836	2.82466836
ENSG00000108256.8	NUFIP2	0.653733094	1.14E-04	0.001503306	-2.822952579	2.822952579
ENSG00000275964.1	RP11-61K9.3	-2.183955545	1.14E-04	0.001503551	-2.822881708	2.822881708
ENSG00000188215.9	DCUN1D3	1.367512358	1.14E-04	0.001505009	-2.822460863	2.822460863
ENSG00000165480.15	SKA3	-1.664454975	1.15E-04	0.00150874	-2.821385597	2.821385597
ENSG00000133773.11	CCDC59	0.819639925	1.15E-04	0.001515637	-2.819404727	2.819404727
ENSG00000088367.20	EPB41L1	-0.805060597	1.16E-04	0.00152787	-2.815913523	2.815913523
ENSG00000110619.16	CARS	0.596633164	1.17E-04	0.001538498	-2.812902928	2.812902928
ENSG00000204568.11	MRPS18B	-0.612407569	1.17E-04	0.001540678	-2.812288079	2.812288079
ENSG00000176171.11	BNIP3	0.985994692	1.18E-04	0.001545311	-2.810984235	2.810984235
ENSG00000248485.1	PCP4L1	-1.53056519	1.19E-04	0.001553521	-2.808682876	2.808682876
ENSG00000062194.15	GPBP1	0.911424723	1.19E-04	0.001554298	-2.808465747	2.808465747
ENSG00000100030.14	MAPK1	-0.62944787	1.19E-04	0.001556606	-2.807821161	2.807821161
ENSG00000156253.6	RWDD2B	-1.062160375	1.19E-04	0.001556606	-2.807821161	2.807821161
ENSG00000163382.11	APOA1BP	-0.563111056	1.19E-04	0.001557533	-2.807562756	2.807562756
ENSG00000204256.12	BRD2	0.80680161	1.19E-04	0.001559128	-2.80711812	2.80711812
ENSG00000159147.17	DONSON	0.912975528	1.20E-04	0.001560376	-2.806770728	2.806770728
ENSG00000213683.4	AC002056.3	2.770438828	1.21E-04	0.001576706	-2.802249222	2.802249222
ENSG00000111679.16	PTPN6	-0.765459599	1.21E-04	0.001576706	-2.802249222	2.802249222
ENSG00000164967.9	RPP25L	-0.76122835	1.21E-04	0.001576706	-2.802249222	2.802249222
ENSG00000101096.19	NFATC2	0.705783303	1.21E-04	0.001576706	-2.802249222	2.802249222
ENSG00000077157.20	PPP1R12B	0.645043886	1.21E-04	0.001576706	-2.802249222	2.802249222
ENSG00000168938.5	PPIC	-0.576316886	1.21E-04	0.001576706	-2.802249222	2.802249222
ENSG00000150991.14	UBC	0.918103513	1.21E-04	0.001576706	-2.802249222	2.802249222
ENSG00000104765.14	BNIP3L	0.787543405	1.22E-04	0.001576706	-2.802249222	2.802249222
ENSG00000119514.6	GALNT12	-1.327101066	1.22E-04	0.001584187	-2.800193621	2.800193621
ENSG00000121644.18	DESI2	0.8722114	1.23E-04	0.001597473	-2.796566598	2.796566598
ENSG00000143190.21	POU2F1	0.968794301	1.23E-04	0.001597473	-2.796566598	2.796566598
ENSG00000188906.13	LRRK2	-0.91575662	1.24E-04	0.001599043	-2.796139989	2.796139989
ENSG00000103187.7	COTL1	1.18863188	1.24E-04	0.001599043	-2.796139989	2.796139989
ENSG00000175197.10	DDIT3	1.428658713	1.24E-04	0.001606367	-2.794155092	2.794155092
ENSG00000226328.6	NUP50-AS1	0.871199504	1.24E-04	0.001606367	-2.794155092	2.794155092
ENSG00000127540.11	UQCR11	-0.551679555	1.25E-04	0.001613901	-2.792123077	2.792123077
ENSG00000132003.9	ZSWIM4	0.909732854	1.25E-04	0.001615383	-2.79172457	2.79172457
ENSG00000160221.16	C21orf33	-1.254806197	1.26E-04	0.001623567	-2.789529843	2.789529843
ENSG00000163517.14	HDAC11	-0.674400982	1.26E-04	0.001623567	-2.789529843	2.789529843
ENSG00000123600.18	METTL8	-0.98995155	1.26E-04	0.001625863	-2.788916115	2.788916115
ENSG00000113580.14	NR3C1	0.560210112	1.26E-04	0.001625863	-2.788916115	2.788916115
ENSG00000089737.15	DDX24	0.563777069	1.27E-04	0.00162755	-2.788465709	2.788465709
ENSG00000213203.2	GIMAP1	1.734085539	1.27E-04	0.001631786	-2.787336832	2.787336832
ENSG00000103449.11	SALL1	2.182988057	1.28E-04	0.001636902	-2.785977229	2.785977229
ENSG00000157657.14	ZNF618	-1.045568501	1.28E-04	0.001636902	-2.785977229	2.785977229
ENSG00000033030.13	ZCCHC8	0.644909254	1.28E-04	0.001636902	-2.785977229	2.785977229
ENSG00000106524.8	ANKMY2	-0.802437827	1.28E-04	0.001636945	-2.785965841	2.785965841
ENSG00000167600.13	CYP2S1	1.031888576	1.28E-04	0.001639264	-2.785351216	2.785351216
ENSG00000196878.12	LAMB3	0.787188973	1.29E-04	0.001643946	-2.78411253	2.78411253
ENSG00000121361.3	KCNJ8	1.930271899	1.29E-04	0.001648157	-2.783001408	2.783001408
ENSG00000043143.20	JADE2	-0.732993603	1.30E-04	0.001659713	-2.779966909	2.779966909
ENSG00000168564.5	CDKN2AIP	0.78963849	1.31E-04	0.001665718	-2.778398439	2.778398439
ENSG00000100614.17	PPM1A	0.700984348	1.31E-04	0.001667435	-2.777951152	2.777951152
ENSG00000213347.10	MXD3	0.986133963	1.31E-04	0.001667435	-2.777951152	2.777951152
ENSG00000108439.9	PNPO	-1.023214926	1.31E-04	0.001668974	-2.777550374	2.777550374
ENSG00000023608.4	SNAPC1	1.261912894	1.31E-04	0.001670492	-2.777155478	2.777155478
ENSG00000151465.13	CDC123	-0.544063927	1.32E-04	0.001672444	-2.776648445	2.776648445
ENSG00000100280.16	AP1B1	-0.87512301	1.33E-04	0.001685392	-2.773299006	2.773299006
ENSG00000258102.3	MAP1LC3B2	1.591678387	1.33E-04	0.00168956	-2.772226439	2.772226439
ENSG00000153317.14	ASAP1	0.750397982	1.33E-04	0.00168956	-2.772226439	2.772226439
ENSG00000272884.1	RP11-104H15.10	2.386659359	1.33E-04	0.00168956	-2.772226439	2.772226439
ENSG00000174165.7	ZDHHC24	-0.557742527	1.34E-04	0.001692407	-2.771495152	2.771495152
ENSG00000159399.9	HK2	1.473884298	1.34E-04	0.001692407	-2.771495152	2.771495152
ENSG00000172901.19	LVRN	1.579640633	1.35E-04	0.001705902	-2.76804592	2.76804592
ENSG00000147475.14	ERLIN2	-0.817207074	1.36E-04	0.001714635	-2.765828399	2.765828399
ENSG00000077942.17	FBLN1	0.716220494	1.36E-04	0.001717811	-2.765024556	2.765024556
ENSG00000267493.3	CIRBP-AS1	-1.970408205	1.37E-04	0.001729147	-2.762168136	2.762168136
ENSG00000127022.14	CANX	0.512114132	1.37E-04	0.001731193	-2.761654539	2.761654539
ENSG00000150779.11	TIMM8B	-0.747930158	1.38E-04	0.001738581	-2.759805111	2.759805111
ENSG00000198690.9	FAN1	-0.626373224	1.38E-04	0.001739164	-2.759659571	2.759659571
ENSG00000125775.14	SDCBP2	1.066250328	1.38E-04	0.001739164	-2.759659571	2.759659571
ENSG00000105854.12	PON2	-1.071087277	1.39E-04	0.001742798	-2.758753009	2.758753009
ENSG00000261114.1	RP11-325K4.2	1.59231706	1.39E-04	0.001747917	-2.757479301	2.757479301
ENSG00000053108.16	FSTL4	-1.365089412	1.40E-04	0.001754367	-2.755879464	2.755879464
ENSG00000174738.12	NR1D2	1.008108205	1.41E-04	0.001766149	-2.752972776	2.752972776
ENSG00000214736.7	TOMM6	-0.441884309	1.41E-04	0.001770673	-2.751861598	2.751861598
ENSG00000228446.2	AC073052.1	2.429850051	1.42E-04	0.001776344	-2.750472886	2.750472886
ENSG00000162757.4	C1orf74	1.057076948	1.42E-04	0.001776344	-2.750472886	2.750472886
ENSG00000117000.8	RLF	0.776374714	1.42E-04	0.001776344	-2.750472886	2.750472886
ENSG00000198221.8	MLLT4-AS1	1.490389408	1.42E-04	0.001776344	-2.750472886	2.750472886
ENSG00000238227.7	C9orf69	-0.823047281	1.42E-04	0.001777676	-2.750147312	2.750147312
ENSG00000166233.12	ARIH1	0.566195475	1.43E-04	0.001779939	-2.749594899	2.749594899
ENSG00000123496.7	IL13RA2	2.856325182	1.43E-04	0.001782172	-2.74905047	2.74905047
ENSG00000130528.11	HRC	2.570844505	1.43E-04	0.001783924	-2.748623651	2.748623651
ENSG00000137200.12	CMTR1	-0.514716717	1.43E-04	0.001784357	-2.748518201	2.748518201
ENSG00000165507.8	C10orf10	1.442985533	1.43E-04	0.001786816	-2.747920191	2.747920191
ENSG00000135968.19	GCC2	0.534611566	1.44E-04	0.001789865	-2.747179704	2.747179704
ENSG00000134716.9	CYP2J2	-1.634976071	1.44E-04	0.001789865	-2.747179704	2.747179704
ENSG00000160209.18	PDXK	0.544424931	1.44E-04	0.00179091	-2.746926134	2.746926134
ENSG00000113048.16	MRPS27	-0.66146665	1.45E-04	0.00179591	-2.74571548	2.74571548
ENSG00000198517.9	MAFK	0.929910896	1.45E-04	0.001798266	-2.745145949	2.745145949
ENSG00000112139.14	MDGA1	1.407503305	1.45E-04	0.001798266	-2.745145949	2.745145949
ENSG00000164548.10	TRA2A	0.55635111	1.46E-04	0.001806587	-2.743141181	2.743141181
ENSG00000143199.17	ADCY10	3.238243303	1.46E-04	0.001806587	-2.743141181	2.743141181
ENSG00000149761.8	NUDT22	-0.360218885	1.46E-04	0.001807774	-2.742855801	2.742855801
ENSG00000127445.13	PIN1	-0.52996753	1.47E-04	0.001814751	-2.741183	2.741183
ENSG00000110583.12	NAA40	-0.874883943	1.47E-04	0.00181737	-2.740556594	2.740556594
ENSG00000147164.11	SNX12	-0.489312921	1.47E-04	0.001818203	-2.740357734	2.740357734
ENSG00000133316.15	WDR74	-0.429645997	1.47E-04	0.001818263	-2.74034338	2.74034338
ENSG00000162434.11	JAK1	0.472648311	1.47E-04	0.001818263	-2.74034338	2.74034338
ENSG00000182934.11	SRPR	0.585817758	1.48E-04	0.001819929	-2.739945613	2.739945613
ENSG00000181744.8	C3orf58	0.966694728	1.48E-04	0.001819929	-2.739945613	2.739945613
ENSG00000101199.12	ARFGAP1	0.625364797	1.48E-04	0.001820311	-2.73985433	2.73985433
ENSG00000111667.13	USP5	-0.740752151	1.48E-04	0.00182049	-2.739811596	2.739811596
ENSG00000144566.10	RAB5A	0.779881486	1.48E-04	0.001821838	-2.739490266	2.739490266
ENSG00000123064.12	DDX54	-0.492769165	1.49E-04	0.001826578	-2.738361732	2.738361732
ENSG00000136247.14	ZDHHC4	-0.789389889	1.49E-04	0.001829952	-2.737560276	2.737560276
ENSG00000001167.14	NFYA	0.750861157	1.49E-04	0.001831548	-2.737181616	2.737181616
ENSG00000100890.15	KIAA0391	-0.394354709	1.50E-04	0.001831548	-2.737181616	2.737181616
ENSG00000126368.5	NR1D1	1.359042019	1.50E-04	0.001831548	-2.737181616	2.737181616
ENSG00000245149.3	RNF139-AS1	1.42977673	1.50E-04	0.001839144	-2.735384189	2.735384189
ENSG00000198142.4	SOWAHC	0.953631774	1.50E-04	0.001839144	-2.735384189	2.735384189
ENSG00000165494.10	PCF11	0.568474649	1.51E-04	0.001839778	-2.735234671	2.735234671
ENSG00000106571.12	GLI3	-0.661971078	1.51E-04	0.001840234	-2.735126957	2.735126957
ENSG00000140455.16	USP3	0.626314713	1.51E-04	0.001840234	-2.735126957	2.735126957
ENSG00000184319.15	RPL23AP82	1.132979511	1.51E-04	0.001841066	-2.734930662	2.734930662
ENSG00000145879.10	SPINK7	1.721891615	1.51E-04	0.001841066	-2.734930662	2.734930662
ENSG00000106278.11	PTPRZ1	-1.223443948	1.51E-04	0.001841066	-2.734930662	2.734930662
ENSG00000280587.1	LINC01348	-1.627726594	1.52E-04	0.001845029	-2.733996781	2.733996781
ENSG00000124224.16	PPP4R1L	0.61023732	1.52E-04	0.001847434	-2.733431064	2.733431064
ENSG00000102900.12	NUP93	-0.442331378	1.52E-04	0.001848474	-2.73318664	2.73318664
ENSG00000067900.6	ROCK1	0.536191957	1.53E-04	0.001853741	-2.731950883	2.731950883
ENSG00000162337.11	LRP5	-0.660420753	1.53E-04	0.001855538	-2.731530251	2.731530251
ENSG00000188672.16	RHCE	1.589339307	1.54E-04	0.001863794	-2.729601994	2.729601994
ENSG00000187097.12	ENTPD5	-0.843826244	1.54E-04	0.001868403	-2.728529431	2.728529431
ENSG00000169439.11	SDC2	0.963389765	1.54E-04	0.001868403	-2.728529431	2.728529431
ENSG00000164904.15	ALDH7A1	-0.724428818	1.54E-04	0.001868403	-2.728529431	2.728529431
ENSG00000168488.18	ATXN2L	0.768549745	1.55E-04	0.001871517	-2.727806285	2.727806285
ENSG00000211660.3	IGLV2-23	12.69562087	1.55E-04	0.001871517	-2.727806285	2.727806285
ENSG00000280071.3	CH507-9B2.3	-1.075877749	1.55E-04	0.001871517	-2.727806285	2.727806285
ENSG00000171631.14	P2RY6	-1.844774643	1.56E-04	0.001878014	-2.726301207	2.726301207
ENSG00000272734.1	ADIRF-AS1	1.444574829	1.56E-04	0.001879379	-2.725985734	2.725985734
ENSG00000135870.11	RC3H1	0.87492476	1.56E-04	0.001879379	-2.725985734	2.725985734
ENSG00000105655.18	ISYNA1	-0.836245267	1.57E-04	0.001885755	-2.724514723	2.724514723
ENSG00000135643.4	KCNMB4	-1.034160609	1.57E-04	0.001885755	-2.724514723	2.724514723
ENSG00000117616.17	RSRP1	0.769428279	1.57E-04	0.001885755	-2.724514723	2.724514723
ENSG00000196391.10	ZNF774	-1.021091066	1.57E-04	0.001885755	-2.724514723	2.724514723
ENSG00000175854.11	SWI5	0.544017043	1.57E-04	0.001892355	-2.72299743	2.72299743
ENSG00000224080.1	UBE2FP1	2.414135343	1.58E-04	0.00189297	-2.722856161	2.722856161
ENSG00000101928.12	MOSPD1	0.597511363	1.58E-04	0.001896497	-2.72204792	2.72204792
ENSG00000154710.15	RABGEF1	0.883435964	1.58E-04	0.001901072	-2.721001501	2.721001501
ENSG00000104517.12	UBR5	0.371698135	1.59E-04	0.001904382	-2.72024604	2.72024604
ENSG00000110046.12	ATG2A	0.787113341	1.59E-04	0.001906908	-2.719670287	2.719670287
ENSG00000140057.8	AK7	-1.080327227	1.59E-04	0.001906919	-2.719667713	2.719667713
ENSG00000151224.12	MAT1A	-1.481433943	1.59E-04	0.001907817	-2.719463256	2.719463256
ENSG00000175906.4	ARL4D	-0.650982476	1.60E-04	0.001911247	-2.718683117	2.718683117
ENSG00000114631.10	PODXL2	-1.294875708	1.60E-04	0.001911247	-2.718683117	2.718683117
ENSG00000166913.12	YWHAB	-0.550902209	1.60E-04	0.001911247	-2.718683117	2.718683117
ENSG00000105993.14	DNAJB6	0.758368278	1.60E-04	0.001912151	-2.718477771	2.718477771
ENSG00000163531.15	NFASC	-1.056290424	1.61E-04	0.001919352	-2.716845421	2.716845421
ENSG00000197183.12	NOL4L	1.163030152	1.62E-04	0.001931375	-2.714133468	2.714133468
ENSG00000048052.21	HDAC9	1.632368126	1.62E-04	0.00193345	-2.713667018	2.713667018
ENSG00000198815.8	FOXJ3	0.625985873	1.63E-04	0.001936654	-2.712948053	2.712948053
ENSG00000276170.4	AC124789.1	-0.803892019	1.63E-04	0.001936654	-2.712948053	2.712948053
ENSG00000075413.17	MARK3	0.865088551	1.63E-04	0.001936654	-2.712948053	2.712948053
ENSG00000163686.13	ABHD6	-0.918188728	1.64E-04	0.001950628	-2.70982545	2.70982545
ENSG00000100294.12	MCAT	-0.726132012	1.64E-04	0.001950829	-2.709780735	2.709780735
ENSG00000145337.4	PYURF	-0.592151973	1.65E-04	0.001951182	-2.709702209	2.709702209
ENSG00000224259.5	LINC01133	1.048990059	1.65E-04	0.001954495	-2.708965359	2.708965359
ENSG00000177125.5	ZBTB34	0.793330119	1.65E-04	0.001957829	-2.708225167	2.708225167
ENSG00000131943.17	C19orf12	-0.646670431	1.65E-04	0.001958784	-2.70801353	2.70801353
ENSG00000184154.12	LRTOMT	-0.894179523	1.66E-04	0.001959332	-2.707892047	2.707892047
ENSG00000070610.14	GBA2	1.117137059	1.66E-04	0.001959332	-2.707892047	2.707892047
ENSG00000131370.15	SH3BP5	0.927980123	1.66E-04	0.001959517	-2.707851063	2.707851063
ENSG00000137203.10	TFAP2A	0.963571879	1.66E-04	0.001959517	-2.707851063	2.707851063
ENSG00000085741.12	WNT11	-1.505560258	1.66E-04	0.001960788	-2.707569463	2.707569463
ENSG00000167766.18	ZNF83	0.660331057	1.66E-04	0.001960788	-2.707569463	2.707569463
ENSG00000111450.13	STX2	0.886050277	1.66E-04	0.001960788	-2.707569463	2.707569463
ENSG00000101842.13	VSIG1	-1.507530007	1.67E-04	0.001960788	-2.707569463	2.707569463
ENSG00000142949.16	PTPRF	-0.49535933	1.67E-04	0.001962783	-2.707127779	2.707127779
ENSG00000212694.8	LINC01089	0.8729532	1.67E-04	0.001965429	-2.706542553	2.706542553
ENSG00000139289.13	PHLDA1	1.182992637	1.68E-04	0.001970916	-2.705331839	2.705331839
ENSG00000117419.14	ERI3	-0.627948821	1.68E-04	0.001973162	-2.704837222	2.704837222
ENSG00000143486.15	EIF2D	-0.549633376	1.69E-04	0.001985645	-2.702098361	2.702098361
ENSG00000117245.12	KIF17	1.38250994	1.69E-04	0.001985645	-2.702098361	2.702098361
ENSG00000204632.11	HLA-G	1.730374457	1.70E-04	0.001987385	-2.70171809	2.70171809
ENSG00000259230.1	CTD-2555C10.3	-2.563015279	1.72E-04	0.002016241	-2.695457589	2.695457589
ENSG00000101752.11	MIB1	0.578616412	1.73E-04	0.002027417	-2.69305689	2.69305689
ENSG00000115255.10	REEP6	-0.982404235	1.73E-04	0.002027417	-2.69305689	2.69305689
ENSG00000176225.12	RTTN	0.764311391	1.73E-04	0.002027417	-2.69305689	2.69305689
ENSG00000145349.16	CAMK2D	0.716570493	1.74E-04	0.002029948	-2.692515177	2.692515177
ENSG00000005810.17	MYCBP2	-0.721097414	1.74E-04	0.002032098	-2.692055303	2.692055303
ENSG00000102934.9	PLLP	-1.162023796	1.74E-04	0.00203254	-2.69196094	2.69196094
ENSG00000115919.14	KYNU	1.455810641	1.74E-04	0.00203254	-2.69196094	2.69196094
ENSG00000060982.14	BCAT1	1.88700319	1.74E-04	0.00203254	-2.69196094	2.69196094
ENSG00000133460.19	SLC2A11	-0.842213169	1.75E-04	0.002034415	-2.691560372	2.691560372
ENSG00000067167.7	TRAM1	0.558232432	1.75E-04	0.002035283	-2.691375216	2.691375216
ENSG00000118096.7	IFT46	-0.754306836	1.75E-04	0.002035283	-2.691375216	2.691375216
ENSG00000145545.11	SRD5A1	-0.638909292	1.75E-04	0.002035283	-2.691375216	2.691375216
ENSG00000166444.17	ST5	-0.9940795	1.75E-04	0.002035524	-2.691323687	2.691323687
ENSG00000235423.8	RP11-282O18.3	-1.258592801	1.75E-04	0.002035856	-2.691252865	2.691252865
ENSG00000150433.9	TMEM218	-0.658541181	1.76E-04	0.002035856	-2.691252865	2.691252865
ENSG00000100196.10	KDELR3	1.396614881	1.76E-04	0.002035856	-2.691252865	2.691252865
ENSG00000225178.5	RPSAP58	-0.729459087	1.76E-04	0.002035856	-2.691252865	2.691252865
ENSG00000186648.14	LRRC16B	1.495647321	1.76E-04	0.002035856	-2.691252865	2.691252865
ENSG00000130348.11	QRSL1	-0.599315094	1.76E-04	0.002036374	-2.691142518	2.691142518
ENSG00000075292.18	ZNF638	0.365451213	1.76E-04	0.002036374	-2.691142518	2.691142518
ENSG00000175040.5	CHST2	1.465000017	1.76E-04	0.002037267	-2.690952028	2.690952028
ENSG00000171236.9	LRG1	-1.246658393	1.76E-04	0.002038064	-2.690782198	2.690782198
ENSG00000062716.10	VMP1	0.504139255	1.77E-04	0.002040918	-2.6901744	2.6901744
ENSG00000119866.20	BCL11A	-0.693626365	1.77E-04	0.002044506	-2.689411513	2.689411513
ENSG00000087157.18	PGS1	-0.396742374	1.78E-04	0.00204681	-2.688922393	2.688922393
ENSG00000090539.15	CHRD	1.123137517	1.78E-04	0.002048171	-2.688633761	2.688633761
ENSG00000168275.14	COA6	0.764760596	1.78E-04	0.002049128	-2.688430978	2.688430978
ENSG00000204681.10	GABBR1	0.629639679	1.78E-04	0.002051276	-2.687975809	2.687975809
ENSG00000170632.13	ARMC10	-0.511072392	1.79E-04	0.00205548	-2.687086792	2.687086792
ENSG00000117266.15	CDK18	0.86844784	1.79E-04	0.002057563	-2.686646848	2.686646848
ENSG00000085274.15	MYNN	0.829291999	1.80E-04	0.002070209	-2.683985876	2.683985876
ENSG00000101246.19	ARFRP1	-0.877525288	1.82E-04	0.002085628	-2.680763225	2.680763225
ENSG00000162076.12	FLYWCH2	-0.725079168	1.82E-04	0.002090673	-2.679713834	2.679713834
ENSG00000152953.12	STK32B	1.351861158	1.83E-04	0.002099481	-2.677888078	2.677888078
ENSG00000196411.9	EPHB4	-0.490669786	1.84E-04	0.002105601	-2.67662394	2.67662394
ENSG00000143248.12	RGS5	1.774779272	1.84E-04	0.002110355	-2.675644501	2.675644501
ENSG00000197978.9	GOLGA6L9	0.921656063	1.85E-04	0.002114915	-2.674707075	2.674707075
ENSG00000140263.13	SORD	-1.149219282	1.85E-04	0.002117269	-2.674223866	2.674223866
ENSG00000139641.12	ESYT1	-0.525257044	1.86E-04	0.002121538	-2.673349083	2.673349083
ENSG00000138696.10	BMPR1B	-1.046212407	1.86E-04	0.002125387	-2.672561931	2.672561931
ENSG00000185291.10	IL3RA	1.627550854	1.86E-04	0.002125496	-2.672539758	2.672539758
ENSG00000165637.13	VDAC2	1.034315233	1.86E-04	0.002125496	-2.672539758	2.672539758
ENSG00000135269.17	TES	0.78289086	1.87E-04	0.002125496	-2.672539758	2.672539758
ENSG00000033800.13	PIAS1	0.834747692	1.87E-04	0.002132384	-2.671134602	2.671134602
ENSG00000281183.1	NPTN-IT1	1.039970041	1.88E-04	0.002132384	-2.671134602	2.671134602
ENSG00000120318.15	ARAP3	1.250442295	1.88E-04	0.002132384	-2.671134602	2.671134602
ENSG00000162813.17	BPNT1	-0.810031846	1.88E-04	0.002132384	-2.671134602	2.671134602
ENSG00000214176.9	PLEKHM1P	0.678652319	1.88E-04	0.002132384	-2.671134602	2.671134602
ENSG00000120051.14	CFAP58	1.328329249	1.88E-04	0.002132384	-2.671134602	2.671134602
ENSG00000178202.12	KDELC2	-0.686229472	1.88E-04	0.002134327	-2.67073903	2.67073903
ENSG00000107020.9	PLGRKT	-0.85329999	1.88E-04	0.002134589	-2.670685782	2.670685782
ENSG00000165935.9	SMCO2	1.292945922	1.88E-04	0.002134589	-2.670685782	2.670685782
ENSG00000087258.13	GNAO1	1.172147034	1.89E-04	0.002141245	-2.669333573	2.669333573
ENSG00000092758.15	COL9A3	-1.093687742	1.89E-04	0.002141245	-2.669333573	2.669333573
ENSG00000136449.13	MYCBPAP	1.806653934	1.90E-04	0.002151581	-2.667242279	2.667242279
ENSG00000112562.18	SMOC2	-0.955369968	1.91E-04	0.002153829	-2.666788771	2.666788771
ENSG00000117614.9	SYF2	0.84262072	1.91E-04	0.002153829	-2.666788771	2.666788771
ENSG00000078061.12	ARAF	-0.437818004	1.91E-04	0.002153829	-2.666788771	2.666788771
ENSG00000042286.14	AIFM2	0.980906814	1.91E-04	0.002153829	-2.666788771	2.666788771
ENSG00000125810.9	CD93	1.745200795	1.92E-04	0.002159101	-2.665726972	2.665726972
ENSG00000136536.14	Mar-07	0.740409846	1.92E-04	0.002159101	-2.665726972	2.665726972
ENSG00000185507.19	IRF7	0.901052317	1.92E-04	0.002159101	-2.665726972	2.665726972
ENSG00000186642.15	PDE2A	1.546005349	1.93E-04	0.002166128	-2.664315959	2.664315959
ENSG00000113140.10	SPARC	1.252128724	1.93E-04	0.002169488	-2.663642686	2.663642686
ENSG00000174791.10	RIN1	-0.713315673	1.93E-04	0.002170575	-2.663425294	2.663425294
ENSG00000105671.11	DDX49	-0.569361204	1.94E-04	0.002173462	-2.662847935	2.662847935
ENSG00000064763.10	FAR2	1.406743551	1.94E-04	0.002175487	-2.662443433	2.662443433
ENSG00000160551.9	TAOK1	0.650557651	1.94E-04	0.002180052	-2.66153308	2.66153308
ENSG00000177700.5	POLR2L	-0.844581987	1.95E-04	0.002180052	-2.66153308	2.66153308
ENSG00000186723.3	OR10H1	3.226326914	1.95E-04	0.002180052	-2.66153308	2.66153308
ENSG00000115523.16	GNLY	2.037196205	1.95E-04	0.002180052	-2.66153308	2.66153308
ENSG00000184330.11	S100A7A	-2.321786562	1.95E-04	0.002180052	-2.66153308	2.66153308
ENSG00000154582.16	TCEB1	0.847517414	1.95E-04	0.002180052	-2.66153308	2.66153308
ENSG00000131459.12	GFPT2	1.235955073	1.96E-04	0.002187027	-2.66014592	2.66014592
ENSG00000122733.12	PHF24	1.340463594	1.96E-04	0.002190078	-2.659540468	2.659540468
ENSG00000104812.14	GYS1	-0.722846177	1.97E-04	0.002193191	-2.658923517	2.658923517
ENSG00000184500.14	PROS1	-0.981729826	1.97E-04	0.002193191	-2.658923517	2.658923517
ENSG00000165006.13	UBAP1	0.964783926	1.97E-04	0.002199591	-2.657658011	2.657658011
ENSG00000090061.17	CCNK	0.633470934	1.98E-04	0.002201239	-2.657332726	2.657332726
ENSG00000185947.14	ZNF267	1.043370544	1.98E-04	0.002202619	-2.657060654	2.657060654
ENSG00000180592.16	SKIDA1	-1.695377121	1.98E-04	0.002202619	-2.657060654	2.657060654
ENSG00000185515.14	BRCC3	-1.05864077	1.98E-04	0.002204662	-2.656657964	2.656657964
ENSG00000124275.14	MTRR	-0.599542861	1.98E-04	0.002204662	-2.656657964	2.656657964
ENSG00000157554.18	ERG	1.003232693	1.99E-04	0.002204662	-2.656657964	2.656657964
ENSG00000171621.13	SPSB1	1.542345787	1.99E-04	0.002207884	-2.656023755	2.656023755
ENSG00000149499.11	EML3	-0.845003832	2.00E-04	0.00221304	-2.655010664	2.655010664
ENSG00000131374.14	TBC1D5	-0.558212903	2.00E-04	0.002216559	-2.654320795	2.654320795
ENSG00000233680.4	HNRNPA1P27	1.805846798	2.00E-04	0.002221222	-2.653407979	2.653407979
ENSG00000213145.9	CRIP1	-0.905213074	2.01E-04	0.002227762	-2.652131131	2.652131131
ENSG00000131263.12	RLIM	0.453969217	2.02E-04	0.002228895	-2.651910426	2.651910426
ENSG00000121743.3	GJA3	1.730307883	2.02E-04	0.002228895	-2.651910426	2.651910426
ENSG00000121410.11	A1BG	1.461359338	2.02E-04	0.002230926	-2.651514814	2.651514814
ENSG00000120742.10	SERP1	0.690495473	2.02E-04	0.002231993	-2.651307143	2.651307143
ENSG00000145912.8	NHP2	-0.605258675	2.02E-04	0.002231993	-2.651307143	2.651307143
ENSG00000118961.14	LDAH	-0.89987789	2.02E-04	0.002231993	-2.651307143	2.651307143
ENSG00000090020.10	SLC9A1	0.962244584	2.03E-04	0.002231993	-2.651307143	2.651307143
ENSG00000125124.11	BBS2	-0.783182802	2.03E-04	0.002231993	-2.651307143	2.651307143
ENSG00000157064.10	NMNAT2	1.784844324	2.04E-04	0.002242474	-2.649272674	2.649272674
ENSG00000242550.5	SERPINB10	1.832904271	2.04E-04	0.00224466	-2.648849403	2.648849403
ENSG00000135241.16	PNPLA8	0.873491796	2.04E-04	0.00224466	-2.648849403	2.648849403
ENSG00000269970.1	RP11-498E2.9	-2.180931548	2.05E-04	0.00224466	-2.648849403	2.648849403
ENSG00000118985.14	ELL2	0.819974533	2.05E-04	0.00224466	-2.648849403	2.648849403
ENSG00000112144.15	ICK	-0.900234824	2.05E-04	0.00224466	-2.648849403	2.648849403
ENSG00000064989.12	CALCRL	1.343238764	2.05E-04	0.00224466	-2.648849403	2.648849403
ENSG00000248333.7	CDK11B	0.507064493	2.05E-04	0.00224466	-2.648849403	2.648849403
ENSG00000137038.7	TMEM261	-0.868547238	2.05E-04	0.002248531	-2.648101129	2.648101129
ENSG00000092199.17	HNRNPC	0.739526938	2.05E-04	0.002248998	-2.64801101	2.64801101
ENSG00000112531.16	QKI	0.757946467	2.06E-04	0.002253036	-2.647231887	2.647231887
ENSG00000198771.10	RCSD1	1.925624274	2.06E-04	0.002254431	-2.646963144	2.646963144
ENSG00000170074.19	FAM153A	1.098781937	2.07E-04	0.002262662	-2.645380295	2.645380295
ENSG00000280032.1	RP11-832A4.7	-1.112674466	2.07E-04	0.00226539	-2.644857107	2.644857107
ENSG00000059769.19	DNAJC25	0.725969976	2.08E-04	0.002269215	-2.644124357	2.644124357
ENSG00000109255.11	NMU	1.302802679	2.08E-04	0.002270697	-2.643840814	2.643840814
ENSG00000091972.18	CD200	1.721054746	2.08E-04	0.002272972	-2.643405862	2.643405862
ENSG00000171552.12	BCL2L1	0.805074137	2.09E-04	0.002279721	-2.642118378	2.642118378
ENSG00000106006.6	HOXA6	-1.546289487	2.09E-04	0.002280107	-2.642044796	2.642044796
ENSG00000138085.16	ATRAID	-0.641538506	2.10E-04	0.002280491	-2.641971699	2.641971699
ENSG00000182185.18	RAD51B	-0.732661287	2.10E-04	0.0022871	-2.640714795	2.640714795
ENSG00000102081.13	FMR1	0.733231486	2.11E-04	0.002294788	-2.639257499	2.639257499
ENSG00000173928.2	SWSAP1	-1.276310898	2.11E-04	0.002296247	-2.638981328	2.638981328
ENSG00000271933.1	RP11-338I21.1	3.776198836	2.12E-04	0.002301658	-2.63795917	2.63795917
ENSG00000039560.13	RAI14	0.906631581	2.12E-04	0.002304934	-2.63734157	2.63734157
ENSG00000143748.17	NVL	-0.853971244	2.13E-04	0.002311636	-2.636080562	2.636080562
ENSG00000275441.1	RP11-666O2.2	3.479996597	2.13E-04	0.002311636	-2.636080562	2.636080562
ENSG00000167264.17	DUS2	-0.565507261	2.14E-04	0.002313503	-2.635729852	2.635729852
ENSG00000072364.12	AFF4	0.645743017	2.14E-04	0.002313503	-2.635729852	2.635729852
ENSG00000151014.5	CCRN4L	1.217063634	2.14E-04	0.002313684	-2.635695984	2.635695984
ENSG00000273270.1	RP11-212P7.2	-1.129916163	2.14E-04	0.002313684	-2.635695984	2.635695984
ENSG00000153561.12	RMND5A	0.518756137	2.14E-04	0.002313684	-2.635695984	2.635695984
ENSG00000186635.14	ARAP1	-0.493783775	2.14E-04	0.002313684	-2.635695984	2.635695984
ENSG00000111321.10	LTBR	-0.400098668	2.15E-04	0.002313684	-2.635695984	2.635695984
ENSG00000156304.14	SCAF4	0.610503533	2.15E-04	0.002313684	-2.635695984	2.635695984
ENSG00000091157.13	WDR7	-0.997285199	2.15E-04	0.002313684	-2.635695984	2.635695984
ENSG00000277363.4	SRCIN1	-1.050585807	2.15E-04	0.00232082	-2.634358564	2.634358564
ENSG00000175879.8	HOXD8	1.392340706	2.16E-04	0.00232082	-2.634358564	2.634358564
ENSG00000100068.11	LRP5L	1.113112307	2.16E-04	0.002326034	-2.633383961	2.633383961
ENSG00000258279.2	LINC00592	1.181206061	2.17E-04	0.002330362	-2.632576599	2.632576599
ENSG00000267368.1	UPK3BL	-0.891811567	2.17E-04	0.002332637	-2.632152767	2.632152767
ENSG00000143878.9	RHOB	1.200939854	2.17E-04	0.002332637	-2.632152767	2.632152767
ENSG00000226145.7	KRT16P6	1.488986596	2.18E-04	0.002336625	-2.631410967	2.631410967
ENSG00000178531.5	CTXN1	1.266015316	2.18E-04	0.002343267	-2.630178153	2.630178153
ENSG00000214145.6	LINC00887	1.488145573	2.19E-04	0.002344883	-2.629878765	2.629878765
ENSG00000101412.12	E2F1	-1.177130874	2.20E-04	0.00235574	-2.627872715	2.627872715
ENSG00000066379.14	ZNRD1	0.698579334	2.20E-04	0.002356915	-2.627656052	2.627656052
ENSG00000188825.13	LINC00910	-0.996549225	2.20E-04	0.002358454	-2.627372579	2.627372579
ENSG00000178802.17	MPI	-0.832083904	2.21E-04	0.002359308	-2.627215406	2.627215406
ENSG00000237975.6	FLG-AS1	-1.240189632	2.21E-04	0.002366162	-2.625955552	2.625955552
ENSG00000145949.9	MYLK4	-1.600378867	2.22E-04	0.002368536	-2.62552007	2.62552007
ENSG00000103089.8	FA2H	1.415541079	2.22E-04	0.00237325	-2.624656581	2.624656581
ENSG00000270127.2	RP11-526I2.5	-1.834932805	2.22E-04	0.00237325	-2.624656581	2.624656581
ENSG00000165943.4	MOAP1	0.447772855	2.23E-04	0.002373292	-2.624648735	2.624648735
ENSG00000120071.12	KANSL1	0.48171434	2.23E-04	0.002380132	-2.623399032	2.623399032
ENSG00000163605.14	PPP4R2	0.795151861	2.24E-04	0.002385392	-2.622440192	2.622440192
ENSG00000075399.12	VPS9D1	-0.633352441	2.24E-04	0.002385889	-2.622349792	2.622349792
ENSG00000122547.10	EEPD1	0.669144467	2.24E-04	0.002386222	-2.622289123	2.622289123
ENSG00000160325.14	CACFD1	-0.608561725	2.24E-04	0.002386966	-2.622153811	2.622153811
ENSG00000268790.5	CTC-429P9.4	-8.832928758	2.25E-04	0.002388143	-2.621939759	2.621939759
ENSG00000137558.7	PI15	2.557408081	2.25E-04	0.002388143	-2.621939759	2.621939759
ENSG00000136542.8	GALNT5	1.241378648	2.26E-04	0.002399561	-2.619868217	2.619868217
ENSG00000261286.1	RP11-517C16.2	1.128872106	2.27E-04	0.002406163	-2.61867503	2.61867503
ENSG00000243789.10	JMJD7	-1.012547287	2.27E-04	0.002409191	-2.618128733	2.618128733
ENSG00000116350.15	SRSF4	0.461055046	2.28E-04	0.002417801	-2.616579438	2.616579438
ENSG00000165794.9	SLC39A2	-0.995857774	2.29E-04	0.002420551	-2.616085828	2.616085828
ENSG00000104299.14	INTS9	-0.954454477	2.29E-04	0.002428558	-2.614651605	2.614651605
ENSG00000203896.9	LIME1	0.944732098	2.30E-04	0.002432912	-2.613873548	2.613873548
ENSG00000224660.1	SH3BP5-AS1	0.686619423	2.30E-04	0.002434224	-2.613639397	2.613639397
ENSG00000140961.12	OSGIN1	1.166680639	2.31E-04	0.002438356	-2.612902889	2.612902889
ENSG00000128713.12	HOXD11	2.111746107	2.31E-04	0.002438477	-2.612881314	2.612881314
ENSG00000122515.14	ZMIZ2	-0.45738493	2.31E-04	0.002441039	-2.612425357	2.612425357
ENSG00000065268.10	WDR18	-0.840724879	2.32E-04	0.002443268	-2.612028814	2.612028814
ENSG00000150977.10	RILPL2	1.200755496	2.33E-04	0.002455626	-2.609837738	2.609837738
ENSG00000170836.11	PPM1D	1.033422808	2.34E-04	0.002465135	-2.608159292	2.608159292
ENSG00000203879.11	GDI1	0.715929397	2.34E-04	0.002465633	-2.608071564	2.608071564
ENSG00000110844.13	PRPF40B	-0.45109249	2.34E-04	0.002465633	-2.608071564	2.608071564
ENSG00000138829.10	FBN2	1.398237436	2.35E-04	0.002469024	-2.607474628	2.607474628
ENSG00000229473.2	RGS17P1	2.164617415	2.37E-04	0.002485617	-2.604565867	2.604565867
ENSG00000126457.20	PRMT1	-0.360924398	2.37E-04	0.002488739	-2.604020713	2.604020713
ENSG00000157593.16	SLC35B2	-0.470814374	2.38E-04	0.002493533	-2.603184935	2.603184935
ENSG00000102606.17	ARHGEF7	0.391145989	2.38E-04	0.00250024	-2.60201832	2.60201832
ENSG00000172061.8	LRRC15	1.828852603	2.38E-04	0.00250024	-2.60201832	2.60201832
ENSG00000187778.13	MCRS1	-0.702530223	2.40E-04	0.002512789	-2.599844031	2.599844031
ENSG00000196361.9	ELAVL3	2.235777003	2.40E-04	0.002516104	-2.59927146	2.59927146
ENSG00000116752.5	BCAS2	0.854576861	2.41E-04	0.002524281	-2.597862298	2.597862298
ENSG00000137496.17	IL18BP	0.659344636	2.41E-04	0.002524281	-2.597862298	2.597862298
ENSG00000156232.7	WHAMM	0.526942892	2.43E-04	0.002538193	-2.595475391	2.595475391
ENSG00000116996.9	ZP4	2.969697361	2.43E-04	0.002538193	-2.595475391	2.595475391
ENSG00000121807.5	CCR2	-1.574069557	2.43E-04	0.002539474	-2.59525621	2.59525621
ENSG00000099139.13	PCSK5	0.679564731	2.44E-04	0.002541982	-2.594827508	2.594827508
ENSG00000177410.12	ZFAS1	1.026206583	2.44E-04	0.002544375	-2.594418901	2.594418901
ENSG00000006194.9	ZNF263	0.574742519	2.44E-04	0.002545899	-2.594158747	2.594158747
ENSG00000178537.9	SLC25A20	-0.839350732	2.45E-04	0.002555615	-2.592504585	2.592504585
ENSG00000148484.17	RSU1	-0.753133854	2.46E-04	0.00256619	-2.590711268	2.590711268
ENSG00000090615.12	GOLGA3	0.992498332	2.47E-04	0.00257022	-2.590029693	2.590029693
ENSG00000185728.16	YTHDF3	0.517389316	2.47E-04	0.00257022	-2.590029693	2.590029693
ENSG00000270108.1	RP11-73M18.6	1.729573073	2.48E-04	0.002574218	-2.589354692	2.589354692
ENSG00000143811.16	PYCR2	-0.561395178	2.48E-04	0.002574218	-2.589354692	2.589354692
ENSG00000118640.10	VAMP8	-0.538176855	2.48E-04	0.002576985	-2.588888171	2.588888171
ENSG00000152642.10	GPD1L	-1.215331374	2.49E-04	0.002582654	-2.587933728	2.587933728
ENSG00000261052.5	SULT1A3	0.709064046	2.50E-04	0.002594867	-2.585884868	2.585884868
ENSG00000213563.6	C8orf82	-0.933280297	2.52E-04	0.002612004	-2.58302613	2.58302613
ENSG00000151365.2	THRSP	2.636633733	2.52E-04	0.002615037	-2.582522116	2.582522116
ENSG00000100796.17	SMEK1	0.821219602	2.53E-04	0.002621265	-2.581489077	2.581489077
ENSG00000116117.17	PARD3B	0.846374808	2.54E-04	0.002624365	-2.58097582	2.58097582
ENSG00000204179.10	PTPN20	-1.593248463	2.54E-04	0.002626078	-2.580692451	2.580692451
ENSG00000128594.7	LRRC4	1.90952249	2.54E-04	0.002626243	-2.580665045	2.580665045
ENSG00000263606.1	RP11-737O24.3	3.410231989	2.55E-04	0.002630099	-2.580027921	2.580027921
ENSG00000140876.11	NUDT7	-0.915046492	2.57E-04	0.00265255	-2.576336446	2.576336446
ENSG00000099956.17	SMARCB1	-0.593058684	2.57E-04	0.002654339	-2.576043623	2.576043623
ENSG00000166166.12	TRMT61A	-0.894006475	2.58E-04	0.002654339	-2.576043623	2.576043623
ENSG00000260772.1	RP11-311C24.1	0.94875593	2.58E-04	0.002654339	-2.576043623	2.576043623
ENSG00000130005.11	GAMT	-1.011126971	2.58E-04	0.002654339	-2.576043623	2.576043623
ENSG00000118402.5	ELOVL4	1.128700183	2.58E-04	0.002654339	-2.576043623	2.576043623
ENSG00000162613.16	FUBP1	0.508370877	2.58E-04	0.002657623	-2.575506703	2.575506703
ENSG00000135446.16	CDK4	-0.623933456	2.59E-04	0.002662098	-2.574775919	2.574775919
ENSG00000277959.1	RP11-45A17.2	2.177034043	2.59E-04	0.002662975	-2.574632965	2.574632965
ENSG00000162702.7	ZNF281	0.65483066	2.61E-04	0.002676378	-2.572452588	2.572452588
ENSG00000143322.19	ABL2	0.743419423	2.61E-04	0.002676378	-2.572452588	2.572452588
ENSG00000099840.13	IZUMO4	1.417700982	2.61E-04	0.002678225	-2.572152874	2.572152874
ENSG00000278311.4	GGNBP2	0.667493247	2.62E-04	0.002690544	-2.570159871	2.570159871
ENSG00000027001.9	MIPEP	-1.107999148	2.63E-04	0.002691606	-2.56998847	2.56998847
ENSG00000152234.15	ATP5A1	-0.465185512	2.63E-04	0.002691606	-2.56998847	2.56998847
ENSG00000095139.13	ARCN1	0.519500939	2.63E-04	0.002692611	-2.569826356	2.569826356
ENSG00000144043.11	TEX261	-1.043291621	2.63E-04	0.002692684	-2.569814577	2.569814577
ENSG00000172795.15	DCP2	0.799257546	2.64E-04	0.002696272	-2.569236378	2.569236378
ENSG00000165591.6	FAAH2	-1.175953978	2.64E-04	0.002697754	-2.568997706	2.568997706
ENSG00000145088.8	EAF2	1.455062502	2.64E-04	0.002698048	-2.568950365	2.568950365
ENSG00000091986.15	CCDC80	1.438734304	2.64E-04	0.002698048	-2.568950365	2.568950365
ENSG00000213199.7	ASIC3	1.08315281	2.65E-04	0.002700932	-2.568486281	2.568486281
ENSG00000203875.10	SNHG5	1.008849163	2.65E-04	0.002705532	-2.567747316	2.567747316
ENSG00000160783.19	PMF1	-0.326888581	2.66E-04	0.002707501	-2.56743131	2.56743131
ENSG00000153208.16	MERTK	1.592811996	2.66E-04	0.002710553	-2.566942037	2.566942037
ENSG00000100226.15	GTPBP1	0.58649449	2.67E-04	0.002710553	-2.566942037	2.566942037
ENSG00000106089.11	STX1A	1.264894362	2.67E-04	0.002710553	-2.566942037	2.566942037
ENSG00000150401.14	DCUN1D2	0.494537203	2.67E-04	0.002710553	-2.566942037	2.566942037
ENSG00000204592.8	HLA-E	1.014010518	2.67E-04	0.002714505	-2.566309324	2.566309324
ENSG00000136280.15	CCM2	-0.460771446	2.68E-04	0.002717881	-2.565769588	2.565769588
ENSG00000280047.1	CTC-463A16.1	1.523024078	2.68E-04	0.002718703	-2.565638189	2.565638189
ENSG00000279489.1	RP11-392A14.8	2.925991221	2.68E-04	0.002718703	-2.565638189	2.565638189
ENSG00000083750.12	RRAGB	-0.847292991	2.68E-04	0.002718703	-2.565638189	2.565638189
ENSG00000100221.10	JOSD1	0.74335825	2.69E-04	0.002725663	-2.564527847	2.564527847
ENSG00000197860.9	SGTB	0.926594146	2.71E-04	0.002738881	-2.562426869	2.562426869
ENSG00000213977.7	TAX1BP3	-0.54264107	2.71E-04	0.002745154	-2.561433363	2.561433363
ENSG00000176945.16	MUC20	1.308314725	2.72E-04	0.002746485	-2.561222826	2.561222826
ENSG00000173137.11	ADCK5	-0.917437902	2.72E-04	0.002747108	-2.561124275	2.561124275
ENSG00000107362.13	ABHD17B	0.908708863	2.73E-04	0.002752807	-2.560224235	2.560224235
ENSG00000095370.19	SH2D3C	1.081330708	2.73E-04	0.002752823	-2.560221748	2.560221748
ENSG00000163617.10	KIAA1407	-1.103618313	2.73E-04	0.002753611	-2.560097397	2.560097397
ENSG00000222011.8	FAM185A	-1.043299264	2.74E-04	0.00275814	-2.559383741	2.559383741
ENSG00000128710.5	HOXD10	1.647614676	2.74E-04	0.00275814	-2.559383741	2.559383741
ENSG00000149476.14	TKFC	-0.852103436	2.74E-04	0.00275814	-2.559383741	2.559383741
ENSG00000136933.16	RABEPK	-0.729770854	2.74E-04	0.00275814	-2.559383741	2.559383741
ENSG00000113845.9	TIMMDC1	-0.459439376	2.74E-04	0.002759418	-2.55918255	2.55918255
ENSG00000274605.1	RP11-12G12.7	-1.167066915	2.76E-04	0.002772796	-2.55708201	2.55708201
ENSG00000196235.13	SUPT5H	0.597976982	2.77E-04	0.00278173	-2.555685052	2.555685052
ENSG00000138111.14	TMEM180	-1.085615086	2.79E-04	0.002802127	-2.552512171	2.552512171
ENSG00000106701.11	FSD1L	1.289855011	2.80E-04	0.002815855	-2.550389675	2.550389675
ENSG00000140519.12	RHCG	1.881623803	2.81E-04	0.00281724	-2.550176163	2.550176163
ENSG00000154803.12	FLCN	0.892006212	2.81E-04	0.002818716	-2.549948687	2.549948687
ENSG00000119820.10	YIPF4	0.458555384	2.82E-04	0.002821434	-2.549530028	2.549530028
ENSG00000133943.20	C14orf159	-0.78442357	2.82E-04	0.00282335	-2.549235215	2.549235215
ENSG00000173706.12	HEG1	0.958871257	2.82E-04	0.00282335	-2.549235215	2.549235215
ENSG00000153922.10	CHD1	0.680091795	2.82E-04	0.00282335	-2.549235215	2.549235215
ENSG00000070081.15	NUCB2	0.864679093	2.84E-04	0.002840403	-2.546620027	2.546620027
ENSG00000147130.14	ZMYM3	-0.609936326	2.84E-04	0.002840485	-2.546607552	2.546607552
ENSG00000164983.7	TMEM65	-0.450909952	2.85E-04	0.002845616	-2.545823682	2.545823682
ENSG00000132004.12	FBXW9	-0.948183593	2.85E-04	0.002847394	-2.545552481	2.545552481
ENSG00000144535.19	DIS3L2	-0.780098755	2.85E-04	0.002847394	-2.545552481	2.545552481
ENSG00000108510.9	MED13	0.755821184	2.86E-04	0.002852412	-2.544787775	2.544787775
ENSG00000120279.6	MYCT1	1.602138452	2.86E-04	0.002854234	-2.544510467	2.544510467
ENSG00000164330.16	EBF1	1.594155334	2.87E-04	0.002854234	-2.544510467	2.544510467
ENSG00000178919.8	FOXE1	1.45007592	2.87E-04	0.002854234	-2.544510467	2.544510467
ENSG00000159231.5	CBR3	-0.932705963	2.87E-04	0.002854234	-2.544510467	2.544510467
ENSG00000166482.11	MFAP4	1.730811563	2.87E-04	0.002854234	-2.544510467	2.544510467
ENSG00000111358.13	GTF2H3	-0.834029683	2.88E-04	0.002864568	-2.542940935	2.542940935
ENSG00000164506.14	STXBP5	-0.903523387	2.89E-04	0.002865058	-2.54286656	2.54286656
ENSG00000164741.14	DLC1	1.161098339	2.89E-04	0.002865058	-2.54286656	2.54286656
ENSG00000119574.12	ZBTB45	-0.697897446	2.89E-04	0.002865958	-2.542730144	2.542730144
ENSG00000185361.8	TNFAIP8L1	0.864631069	2.90E-04	0.00287177	-2.541850296	2.541850296
ENSG00000129474.15	AJUBA	0.823310011	2.91E-04	0.002883775	-2.540038662	2.540038662
ENSG00000197147.12	LRRC8B	-0.826663092	2.91E-04	0.002883775	-2.540038662	2.540038662
ENSG00000179526.16	SHARPIN	-0.438252782	2.92E-04	0.002888923	-2.539264002	2.539264002
ENSG00000054267.20	ARID4B	0.662566003	2.93E-04	0.002901032	-2.537447498	2.537447498
ENSG00000137274.12	BPHL	-0.884705849	2.94E-04	0.002903112	-2.537136172	2.537136172
ENSG00000122729.18	ACO1	-0.528281415	2.94E-04	0.002905144	-2.536832367	2.536832367
ENSG00000102580.14	DNAJC3	0.594091031	2.94E-04	0.002905144	-2.536832367	2.536832367
ENSG00000116096.5	SPR	-0.736778059	2.95E-04	0.002912423	-2.535745512	2.535745512
ENSG00000181472.4	ZBTB2	0.641097716	2.96E-04	0.002919296	-2.534721931	2.534721931
ENSG00000160959.7	LRRC14	-0.677829538	2.96E-04	0.002919296	-2.534721931	2.534721931
ENSG00000121753.12	ADGRB2	1.061598238	2.96E-04	0.002922149	-2.534297666	2.534297666
ENSG00000164896.19	FASTK	-0.617420737	2.97E-04	0.002923229	-2.534137163	2.534137163
ENSG00000271880.1	AGAP11	2.433938062	2.97E-04	0.002926198	-2.533696275	2.533696275
ENSG00000171953.15	ATPAF2	-0.594653515	2.98E-04	0.00293392	-2.532551732	2.532551732
ENSG00000072310.16	SREBF1	-0.660109347	2.99E-04	0.002937982	-2.531950804	2.531950804
ENSG00000141682.11	PMAIP1	1.474157573	2.99E-04	0.002942346	-2.531306251	2.531306251
ENSG00000196436.8	NPIPB15	1.083615859	3.00E-04	0.002944837	-2.530938803	2.530938803
ENSG00000128923.10	FAM63B	0.812852772	3.01E-04	0.002954021	-2.529586495	2.529586495
ENSG00000170689.9	HOXB9	2.248218459	3.01E-04	0.002957123	-2.529130582	2.529130582
ENSG00000280378.1	RP4-758J24.6	1.762611406	3.02E-04	0.002962417	-2.528353762	2.528353762
ENSG00000010295.19	IFFO1	1.029625997	3.03E-04	0.002967735	-2.527574838	2.527574838
ENSG00000136305.11	CIDEB	-1.051002193	3.03E-04	0.002967735	-2.527574838	2.527574838
ENSG00000250509.1	CTC-573N18.1	2.984040087	3.04E-04	0.002972058	-2.52694272	2.52694272
ENSG00000163374.19	YY1AP1	0.794396417	3.04E-04	0.002972058	-2.52694272	2.52694272
ENSG00000120156.20	TEK	1.555644836	3.04E-04	0.002972058	-2.52694272	2.52694272
ENSG00000113742.12	CPEB4	1.131303127	3.06E-04	0.002987496	-2.524692705	2.524692705
ENSG00000115282.19	TTC31	-1.047731824	3.06E-04	0.002987496	-2.524692705	2.524692705
ENSG00000138107.11	ACTR1A	-0.408517634	3.06E-04	0.002987496	-2.524692705	2.524692705
ENSG00000111863.12	ADTRP	-1.017218407	3.06E-04	0.002987496	-2.524692705	2.524692705
ENSG00000106105.13	GARS	0.766479354	3.10E-04	0.003022676	-2.51960843	2.51960843
ENSG00000140743.7	CDR2	1.227789278	3.12E-04	0.003037554	-2.517475983	2.517475983
ENSG00000103148.15	NPRL3	-0.513713346	3.12E-04	0.003037987	-2.517414093	2.517414093
ENSG00000160679.12	CHTOP	0.388071728	3.12E-04	0.003039771	-2.517159108	2.517159108
ENSG00000103995.13	CEP152	0.783123333	3.12E-04	0.003039771	-2.517159108	2.517159108
ENSG00000157456.7	CCNB2	-1.120419262	3.12E-04	0.003039771	-2.517159108	2.517159108
ENSG00000100418.7	DESI1	-0.480876022	3.13E-04	0.003039771	-2.517159108	2.517159108
ENSG00000165312.6	OTUD1	0.859344129	3.14E-04	0.003048496	-2.515914359	2.515914359
ENSG00000072506.12	HSD17B10	-0.969628934	3.14E-04	0.003048641	-2.515893653	2.515893653
ENSG00000197822.10	OCLN	1.248339513	3.14E-04	0.003050864	-2.515577158	2.515577158
ENSG00000106348.16	IMPDH1	-0.39515297	3.17E-04	0.003073753	-2.512331011	2.512331011
ENSG00000162641.18	AKNAD1	-2.412330627	3.18E-04	0.003083988	-2.510887339	2.510887339
ENSG00000198682.12	PAPSS2	1.197663291	3.18E-04	0.00308558	-2.510663208	2.510663208
ENSG00000129347.19	KRI1	-0.544372565	3.19E-04	0.003088056	-2.510314806	2.510314806
ENSG00000125772.12	GPCPD1	1.099397359	3.19E-04	0.003088056	-2.510314806	2.510314806
ENSG00000137075.17	RNF38	0.817609077	3.19E-04	0.003090223	-2.51001011	2.51001011
ENSG00000033178.12	UBA6	0.562076751	3.21E-04	0.003108571	-2.507439202	2.507439202
ENSG00000175606.10	TMEM70	0.468320403	3.22E-04	0.003111641	-2.507010529	2.507010529
ENSG00000157551.17	KCNJ15	-1.091052668	3.23E-04	0.003119496	-2.505915507	2.505915507
ENSG00000091483.6	FH	-0.493277342	3.23E-04	0.003119496	-2.505915507	2.505915507
ENSG00000108242.12	CYP2C18	-2.229451836	3.23E-04	0.003122282	-2.505527816	2.505527816
ENSG00000016602.9	CLCA4	-1.311849963	3.24E-04	0.003122604	-2.505483092	2.505483092
ENSG00000087008.15	ACOX3	-0.851245219	3.24E-04	0.003122981	-2.505430616	2.505430616
ENSG00000165526.8	RPUSD4	-0.538121296	3.24E-04	0.003122981	-2.505430616	2.505430616
ENSG00000080802.18	CNOT4	0.69908588	3.25E-04	0.003132374	-2.504126451	2.504126451
ENSG00000141564.13	RPTOR	-0.704259703	3.26E-04	0.00314042	-2.503012311	2.503012311
ENSG00000189308.10	LIN54	1.006212627	3.27E-04	0.003141597	-2.502849545	2.502849545
ENSG00000170854.17	MINA	-1.032504099	3.27E-04	0.003142098	-2.502780289	2.502780289
ENSG00000148334.14	PTGES2	-0.605817721	3.27E-04	0.003142326	-2.502748729	2.502748729
ENSG00000169564.6	PCBP1	0.591792686	3.27E-04	0.003143938	-2.502526069	2.502526069
ENSG00000117308.14	GALE	-0.781828647	3.29E-04	0.003155862	-2.500882061	2.500882061
ENSG00000159086.14	PAXBP1	0.58297422	3.29E-04	0.003156351	-2.500814732	2.500814732
ENSG00000230102.7	RP11-407B7.1	-3.104309904	3.30E-04	0.003161218	-2.50014561	2.50014561
ENSG00000072110.13	ACTN1	-0.683578731	3.30E-04	0.003161487	-2.500108625	2.500108625
ENSG00000070190.12	DAPP1	1.143996428	3.30E-04	0.003163975	-2.499766942	2.499766942
ENSG00000106367.13	AP1S1	-0.416587373	3.30E-04	0.00316432	-2.499719568	2.499719568
ENSG00000140600.16	SH3GL3	1.110316262	3.31E-04	0.003168901	-2.499091287	2.499091287
ENSG00000157895.11	C12orf43	-0.7364438	3.32E-04	0.00317417	-2.498369856	2.498369856
ENSG00000159314.11	ARHGAP27	0.746360688	3.34E-04	0.003189097	-2.496332311	2.496332311
ENSG00000156860.15	FBRS	0.831486335	3.34E-04	0.003194904	-2.495542246	2.495542246
ENSG00000160948.13	VPS28	-0.324693928	3.35E-04	0.003198795	-2.49501353	2.49501353
ENSG00000013306.15	SLC25A39	-0.451962582	3.35E-04	0.003199382	-2.494933949	2.494933949
ENSG00000268041.1	CTD-2575K13.6	1.818965648	3.36E-04	0.003208828	-2.493653592	2.493653592
ENSG00000007968.6	E2F2	-0.902249487	3.37E-04	0.003209349	-2.493582987	2.493582987
ENSG00000104980.7	TIMM44	0.507165602	3.37E-04	0.003209349	-2.493582987	2.493582987
ENSG00000136802.11	LRRC8A	0.901241614	3.37E-04	0.003209349	-2.493582987	2.493582987
ENSG00000131375.9	CAPN7	0.46374104	3.37E-04	0.003209349	-2.493582987	2.493582987
ENSG00000277075.1	HIST1H2AE	1.756875383	3.37E-04	0.003209349	-2.493582987	2.493582987
ENSG00000129595.12	EPB41L4A	-0.479454572	3.38E-04	0.003213906	-2.492966892	2.492966892
ENSG00000173226.16	IQCB1	0.461258958	3.38E-04	0.003213906	-2.492966892	2.492966892
ENSG00000023909.9	GCLM	0.834933804	3.38E-04	0.003213906	-2.492966892	2.492966892
ENSG00000213903.8	LTB4R	-0.92485754	3.39E-04	0.003216857	-2.492568305	2.492568305
ENSG00000124587.13	PEX6	-0.439929881	3.39E-04	0.003218044	-2.492408074	2.492408074
ENSG00000163877.9	SNIP1	0.694918703	3.40E-04	0.00322092	-2.492020061	2.492020061
ENSG00000181396.12	OGFOD3	-0.804843404	3.41E-04	0.003231222	-2.490633242	2.490633242
ENSG00000169174.10	PCSK9	-1.194300112	3.41E-04	0.003233221	-2.49036462	2.49036462
ENSG00000165025.14	SYK	-1.253121464	3.41E-04	0.003233221	-2.49036462	2.49036462
ENSG00000175065.11	DSG4	1.852518943	3.42E-04	0.003235297	-2.490085795	2.490085795
ENSG00000100324.13	TAB1	-0.64544356	3.45E-04	0.003263807	-2.486275587	2.486275587
ENSG00000149743.13	TRPT1	-0.49155411	3.46E-04	0.003271498	-2.485253328	2.485253328
ENSG00000166396.12	SERPINB7	1.085026331	3.46E-04	0.003271879	-2.485202753	2.485202753
ENSG00000236901.4	MIR600HG	0.677688557	3.47E-04	0.003275688	-2.484697437	2.484697437
ENSG00000160201.11	U2AF1	0.540999724	3.47E-04	0.003276321	-2.484613515	2.484613515
ENSG00000166897.14	ELFN2	2.761447883	3.47E-04	0.003276321	-2.484613515	2.484613515
ENSG00000152061.21	RABGAP1L	-0.504122817	3.48E-04	0.003278598	-2.484311854	2.484311854
ENSG00000161956.12	SENP3	-0.422275899	3.48E-04	0.003280139	-2.484107801	2.484107801
ENSG00000198074.9	AKR1B10	-1.242123739	3.48E-04	0.003282273	-2.483825341	2.483825341
ENSG00000116106.11	EPHA4	-1.170885933	3.49E-04	0.00328503	-2.483460714	2.483460714
ENSG00000108424.9	KPNB1	0.405099776	3.49E-04	0.00328503	-2.483460714	2.483460714
ENSG00000092607.13	TBX15	1.567945109	3.50E-04	0.003288799	-2.482962686	2.482962686
ENSG00000166793.10	YPEL4	1.210872275	3.50E-04	0.003288799	-2.482962686	2.482962686
ENSG00000135070.13	ISCA1	0.587676442	3.51E-04	0.003293198	-2.482382203	2.482382203
ENSG00000162591.15	MEGF6	-0.825400233	3.51E-04	0.00329609	-2.482000903	2.482000903
ENSG00000241878.9	PISD	0.557340911	3.52E-04	0.003297965	-2.481753964	2.481753964
ENSG00000226742.3	HSBP1L1	0.697602959	3.52E-04	0.003297965	-2.481753964	2.481753964
ENSG00000151092.16	NGLY1	0.66801425	3.52E-04	0.003297965	-2.481753964	2.481753964
ENSG00000155906.16	RMND1	-0.613347169	3.52E-04	0.003297965	-2.481753964	2.481753964
ENSG00000105204.13	DYRK1B	-0.696719246	3.53E-04	0.003297965	-2.481753964	2.481753964
ENSG00000109089.7	CDR2L	1.109003078	3.53E-04	0.003297965	-2.481753964	2.481753964
ENSG00000091129.19	NRCAM	1.249979957	3.53E-04	0.003297965	-2.481753964	2.481753964
ENSG00000276600.4	RAB7B	-1.124343794	3.53E-04	0.003297965	-2.481753964	2.481753964
ENSG00000281205.1	LINC00950	1.578667761	3.53E-04	0.003297965	-2.481753964	2.481753964
ENSG00000143162.7	CREG1	0.97606003	3.53E-04	0.003297965	-2.481753964	2.481753964
ENSG00000070540.12	WIPI1	0.698669176	3.54E-04	0.003302147	-2.481203601	2.481203601
ENSG00000173436.13	MINOS1	-0.90718366	3.54E-04	0.003302147	-2.481203601	2.481203601
ENSG00000198792.12	TMEM184B	0.586171881	3.55E-04	0.003308604	-2.480355249	2.480355249
ENSG00000277310.1	RP11-699C17.1	2.520632235	3.55E-04	0.003308604	-2.480355249	2.480355249
ENSG00000068308.13	OTUD5	0.577089316	3.55E-04	0.003308604	-2.480355249	2.480355249
ENSG00000086598.10	TMED2	0.515995609	3.55E-04	0.00330878	-2.480332126	2.480332126
ENSG00000124107.5	SLPI	1.193659122	3.56E-04	0.00331107	-2.480031577	2.480031577
ENSG00000239653.1	PSMD6-AS2	1.120604249	3.56E-04	0.00331107	-2.480031577	2.480031577
ENSG00000108691.9	CCL2	-1.337350589	3.57E-04	0.003323725	-2.478374888	2.478374888
ENSG00000231721.6	LINC-PINT	1.501277298	3.59E-04	0.00333609	-2.476762262	2.476762262
ENSG00000167210.16	LOXHD1	1.909824763	3.60E-04	0.003340466	-2.476192939	2.476192939
ENSG00000110169.10	HPX	1.601469049	3.61E-04	0.003350238	-2.474924294	2.474924294
ENSG00000073910.19	FRY	-1.038735344	3.62E-04	0.003363246	-2.473241358	2.473241358
ENSG00000146192.14	FGD2	-1.410807899	3.64E-04	0.00337236	-2.472066081	2.472066081
ENSG00000168297.15	PXK	0.531910265	3.65E-04	0.003378686	-2.471252148	2.471252148
ENSG00000128731.15	HERC2	-0.826690067	3.65E-04	0.003383279	-2.470662198	2.470662198
ENSG00000198001.13	IRAK4	-0.664335751	3.66E-04	0.003386228	-2.470283811	2.470283811
ENSG00000146374.13	RSPO3	2.121243179	3.67E-04	0.003397381	-2.468855724	2.468855724
ENSG00000104129.9	DNAJC17	-0.480892986	3.68E-04	0.003406735	-2.467661654	2.467661654
ENSG00000260280.5	SLX1B-SULT1A4	6.061002857	3.71E-04	0.003434105	-2.464186487	2.464186487
ENSG00000105726.16	ATP13A1	-0.540875562	3.72E-04	0.003439461	-2.463509631	2.463509631
ENSG00000133678.13	TMEM254	-0.77162214	3.73E-04	0.003444948	-2.462817305	2.462817305
ENSG00000162039.14	MEIOB	2.112231151	3.75E-04	0.003461414	-2.460746446	2.460746446
ENSG00000010017.12	RANBP9	0.678911334	3.75E-04	0.003461414	-2.460746446	2.460746446
ENSG00000077044.9	DGKD	0.683635009	3.75E-04	0.003461414	-2.460746446	2.460746446
ENSG00000196267.12	ZNF836	0.657364425	3.76E-04	0.003462423	-2.460619891	2.460619891
ENSG00000156172.5	C8orf37	-1.186771147	3.76E-04	0.003462423	-2.460619891	2.460619891
ENSG00000198816.5	ZNF358	-0.850385239	3.76E-04	0.003462423	-2.460619891	2.460619891
ENSG00000152117.17	AC093838.4	0.759603556	3.78E-04	0.003474935	-2.459053266	2.459053266
ENSG00000196110.7	ZNF699	0.971573608	3.78E-04	0.003474935	-2.459053266	2.459053266
ENSG00000204922.4	UQCC3	-0.679841749	3.78E-04	0.00347591	-2.458931517	2.458931517
ENSG00000139546.10	TARBP2	-0.657103165	3.78E-04	0.00347591	-2.458931517	2.458931517
ENSG00000150594.6	ADRA2A	2.338363248	3.79E-04	0.003476832	-2.458816344	2.458816344
ENSG00000130956.13	HABP4	0.987400052	3.79E-04	0.003482091	-2.458159855	2.458159855
ENSG00000137869.13	CYP19A1	2.600414533	3.80E-04	0.003482091	-2.458159855	2.458159855
ENSG00000168397.16	ATG4B	0.46576765	3.80E-04	0.003485585	-2.457724301	2.457724301
ENSG00000071243.15	ING3	0.675920158	3.80E-04	0.003485585	-2.457724301	2.457724301
ENSG00000197256.10	KANK2	0.651387467	3.81E-04	0.003488379	-2.457376316	2.457376316
ENSG00000110395.4	CBL	0.753987416	3.81E-04	0.003488379	-2.457376316	2.457376316
ENSG00000122254.6	HS3ST2	2.144486525	3.82E-04	0.003493117	-2.45678691	2.45678691
ENSG00000164574.15	GALNT10	-0.625003018	3.83E-04	0.003507391	-2.455015851	2.455015851
ENSG00000116729.13	WLS	-0.449765085	3.84E-04	0.003507725	-2.454974497	2.454974497
ENSG00000150455.13	TIRAP	-1.029367433	3.84E-04	0.003508786	-2.45484306	2.45484306
ENSG00000142552.7	RCN3	1.355160112	3.84E-04	0.003511053	-2.45456256	2.45456256
ENSG00000091140.12	DLD	-0.658482647	3.85E-04	0.003516747	-2.453858899	2.453858899
ENSG00000123395.14	ATG101	0.729222702	3.86E-04	0.003524848	-2.452859632	2.452859632
ENSG00000124019.9	FAM124B	1.751741614	3.87E-04	0.003524848	-2.452859632	2.452859632
ENSG00000134817.10	APLNR	1.540039224	3.87E-04	0.003524848	-2.452859632	2.452859632
ENSG00000118004.17	COLEC11	2.853466931	3.89E-04	0.003546474	-2.450203243	2.450203243
ENSG00000186918.13	ZNF395	-0.773087499	3.90E-04	0.003551221	-2.449622254	2.449622254
ENSG00000260328.1	RP11-416I2.1	-1.811103943	3.91E-04	0.003558401	-2.448745146	2.448745146
ENSG00000120306.9	CYSTM1	1.240011523	3.91E-04	0.003560119	-2.448535447	2.448535447
ENSG00000153046.17	CDYL	0.716411764	3.93E-04	0.003569321	-2.447414446	2.447414446
ENSG00000270640.1	RP11-373D23.2	3.375894069	3.94E-04	0.003581295	-2.44595995	2.44595995
ENSG00000105122.12	RASAL3	1.539456551	3.94E-04	0.003581295	-2.44595995	2.44595995
ENSG00000198663.16	C6orf89	-0.50747592	3.95E-04	0.003583307	-2.445715968	2.445715968
ENSG00000103502.13	CDIPT	-0.465967124	3.95E-04	0.003584993	-2.445511734	2.445511734
ENSG00000065882.15	TBC1D1	1.184317872	3.98E-04	0.003605494	-2.443035232	2.443035232
ENSG00000179627.9	ZBTB42	-0.840429671	3.98E-04	0.003606435	-2.442921835	2.442921835
ENSG00000151388.10	ADAMTS12	1.737625121	3.99E-04	0.003615427	-2.441840364	2.441840364
ENSG00000046889.18	PREX2	1.721612345	4.00E-04	0.003623218	-2.440905563	2.440905563
ENSG00000138069.16	RAB1A	0.729493461	4.01E-04	0.00362622	-2.440545836	2.440545836
ENSG00000064545.14	TMEM161A	-0.65975983	4.01E-04	0.003626693	-2.440489188	2.440489188
ENSG00000140365.15	COMMD4	-0.651631662	4.02E-04	0.003635121	-2.439481159	2.439481159
ENSG00000197353.3	LYPD2	-2.762075211	4.02E-04	0.003635121	-2.439481159	2.439481159
ENSG00000173227.13	SYT12	-1.326813656	4.03E-04	0.003642094	-2.438648851	2.438648851
ENSG00000127533.3	F2RL3	1.884314598	4.05E-04	0.003654472	-2.437175385	2.437175385
ENSG00000170561.12	IRX2	0.797948098	4.05E-04	0.003658137	-2.436740037	2.436740037
ENSG00000100731.15	PCNX	0.582294609	4.06E-04	0.003662871	-2.436178349	2.436178349
ENSG00000124789.11	NUP153	0.549261962	4.07E-04	0.003665755	-2.435836509	2.435836509
ENSG00000101194.17	SLC17A9	1.449753552	4.08E-04	0.003673458	-2.434924872	2.434924872
ENSG00000174226.8	SNX31	2.600772392	4.08E-04	0.003677916	-2.434398218	2.434398218
ENSG00000119401.10	TRIM32	-0.953856428	4.09E-04	0.00368009	-2.434141509	2.434141509
ENSG00000243317.7	C7orf73	-0.581646022	4.09E-04	0.00368009	-2.434141509	2.434141509
[truncated: 15,982 more rows]
