# Supplementary material for: Dantrolene corrects cellular disease features of Darier disease and may be a novel treatment
Source: EMBO Mol Med. 2024 Jul 26;16(9):1986–2001. doi: 10.1038/s44321-024-00104-3 (PMC11392931; doi:10.1038/s44321-024-00104-3)
Supplement: Supplementary file 3 — Source data (part 1) Fig. 1 [file 44321_2024_104_MOESM3_ESM.zip › 1C/L vs NL GSEA contrast.csv]

pathway pval padj log2err ES NES size leadingEdge
GO:0032543 mitochondrial translation 5.26485873514532e-19 1.98785168974743e-15 1.12391496374483 -0.579662536006538 -2.97360104939461 130 90480 64963 51073 64978 10573 54938 57505 54948 285367 28958 51081 78988 4701 10102 65993 26589 92170 6182 5188 28973 79828 23107 55278 84881 55005 55052 64949 55168 60488 65003 23395 63931 219927 51021 26164 26995 118487 7284 29088 84300 65008 79590 51649 65005…
GO:0140053 mitochondrial gene expression 8.34530516266763e-19 1.98785168974743e-15 1.12391496374483 -0.54082458329856 -2.84404555612418 161 90480 64963 51073 64978 10573 54938 57505 54948 285367 28958 51081 78988 4701 10102 65993 26589 92170 6182 9238 5188 60528 28973 79828 23107 55278 10922 3028 84881 55005 55052 64949 55168 60488 65003 23395 63931 219927 51021 26164 26995 118487 7284 29088 8430…
GO:0034470 ncRNA processing 4.30732803853174e-14 6.8400369251884e-11 0.965327754226083 -0.352439024352819 -2.11111422067688 416 55152 64963 65083 115939 81605 10667 57505 6774 285367 285605 29960 27079 60528 54522 138716 79828 54663 79039 79033 54555 55651 4931 54920 55756 57418 115708 3028 65095 84881 83707 6895 1956 27341 26523 79979 57109 8518 64118 5530 152992 55174 51490 23405 2099 23264 715…
GO:0001525 angiogenesis 1.26871902011629e-13 1.51104435295851e-10 0.943632225232838 0.363790947446587 2.0483819534261 464 1907 1893 1647 1906 23411 7852 23210 133 51421 283 8091 2113 2624 51129 3164 1490 10000 358 10365 2296 3162 7039 301 57608 3491 26585 90993 7128 90 23670 5054 81575 79812 2049 3099 3716 6093 9734 3135 6678 10203 388 576 7010 4897 84870 187 1282 7082 2004 56999 91010 64783 1067…
GO:0071559 response to transforming growth factor beta 1.44266470831128e-11 1.37457093407899e-08 0.875325132024659 0.411839054069663 2.16056250226751 239 26524 5062 1906 23411 407975 57154 6498 4092 8754 50515 6935 3309 1028 22938 3621 2534 6662 650 90 2908 5494 6093 5138 2201 201163 51742 94031 10979 57669 5829 51592 8837 1399 9839 409 8819 5154 3696 1284 7040 56937 1281 1601 11171 1398 1003 317…
GO:0045333 cellular respiration 1.88232197861889e-11 1.4945636510234e-08 0.863415391606693 -0.402452698335534 -2.22348484728791 222 4713 23410 92014 4723 4701 6391 10165 3418 3417 158 50 10975 498 48 2271 790955 1738 1737 4512 126328 8802 84277 51079 30968 1537 4704 4191 6834 7384 51085 2820 4519 4514 10131 1716 4714 4731 4729 2647 5018 5162 4705 84300 515 4719 56181 891 84269 10476 9551 2395 906…
GO:0009060 aerobic respiration 2.60190988796613e-11 1.58678456176911e-08 0.863415391606693 -0.429134334826846 -2.30176877597039 182 4713 23410 92014 4723 4701 6391 3418 3417 158 50 10975 498 48 2271 790955 1738 1737 4512 126328 8802 84277 51079 30968 1537 4704 4191 6834 7384 51085 4519 4514 1716 4714 4731 4729 2647 5018 5162 4705 84300 515 4719 56181 891 10476 9551 2395 983 134145 4718 4513 8801 …
GO:0042254 ribosome biogenesis 2.66462562849556e-11 1.58678456176911e-08 0.863415391606693 -0.357415317655256 -2.06453854775916 306 64963 65083 115939 3921 285367 51081 29960 27079 54663 79039 79033 54555 55651 4931 57418 65095 84881 84864 27341 79979 55052 57109 54475 83743 26155 166378 26149 26164 79050 55794 6193 26284 23212 23481 54606 56915 5591 23016 113000 23195 84916 51093 51154 54865 232…
GO:0071560 cellular response to transforming growth factor beta stimulus 3.64183999771745e-11 1.92774730545843e-08 0.851339057116899 0.412037367744008 2.16289314793242 233 26524 5062 1906 23411 407975 57154 6498 4092 8754 50515 6935 3309 1028 22938 3621 2534 6662 650 90 2908 5494 5138 2201 201163 51742 94031 10979 57669 5829 51592 8837 1399 9839 409 8819 5154 3696 1284 7040 56937 1281 1601 11171 …
GO:0090287 regulation of cellular response to growth factor stimulus 1.26552646382886e-10 6.02896807368068e-08 0.826657301178302 0.389896521817962 2.07153493733349 268 26524 23411 407975 10140 2297 57154 7130 56963 6498 4092 23111 50515 6935 10272 860 3309 1028 22938 7323 3621 57608 3491 26585 90993 650 79812 5494 8646 2201 201163 51742 81792 94031 2887 51592 8837 91851 9839 5526 8819 1499 11167 …
GO:0006399 tRNA metabolic process 1.40802046841853e-10 6.09800864685987e-08 0.826657301178302 -0.414913494740098 -2.23553817094841 191 55152 81605 54938 10667 57505 7407 285605 5188 60528 54522 138716 79828 55278 5441 54920 115708 3028 84881 83707 5859 79979 10056 8518 64118 152992 23405 2193 112495 23395 79587 81890 54859 112858 57604 26995 23016 112487 27037 55226 55699 92675 55621 4234 10940 2…
GO:0051249 regulation of lymphocyte activation 1.75834321093446e-10 6.9806225474098e-08 0.826657301178302 0.344630348159191 1.92972424050245 443 115004 64332 407975 3500 121260 8660 8876 3481 2309 177 3824 4092 3718 639 868 3624 148022 6935 6777 865 196 4739 6363 6869 1326 57162 84787 51111 58515 301 9473 83737 2534 5771 8767 7128 27242 4773 149041 3135 64844 57829 27 10461 3133 64926 56603 6504 …
GO:0008033 tRNA processing 2.52855394492767e-10 9.26617768741185e-08 0.814035837847908 -0.456690212578382 -2.33950700275523 131 55152 81605 10667 57505 285605 60528 54522 138716 79828 54920 115708 3028 84881 83707 79979 8518 64118 152992 81890 54859 112858 57604 26995 27037 55226 55621 4234 10940 27304 64172 80746 10785 26610 84520 55006 23587 9836 123263 23536 221078 1653 113179 126789 51367 548…
GO:0033108 mitochondrial respiratory chain complex assembly 5.5967445433486e-10 1.90449221460805e-07 0.801215574617779 -0.50138945202514 -2.45015240639395 98 80224 4713 28958 51287 90871 790955 647087 126328 51079 79064 4704 6834 4714 5018 25915 4705 9131 84300 4719 115209 90624 4718 55572 28976 137682 4702 25813 84233 83943 54902 25880 4720 4540 4708 4728 57001 617 493753 55101 51204 4538 55863 …
GO:0009201 ribonucleoside triphosphate biosynthetic process 6.20040892437869e-10 1.96924987438267e-07 0.801215574617779 -0.472164707975343 -2.34865767958652 115 4713 83549 4723 4701 6391 516 10165 4830 9605 498 3614 790955 4833 126328 84277 51079 30968 4704 518 56474 1716 4714 4731 4729 4705 515 4719 10476 9551 134145 4718 27109 4513 142 54209 4508 4702 8604 4509 10201 509 513 4720 4540 4708 4728…
GO:1903311 regulation of mRNA metabolic process 7.24021313985555e-10 2.15577346239199e-07 0.801215574617779 0.382461906529788 2.03439003573903 266 91746 728642 9667 10140 23210 9584 22794 7538 84081 6294 1859 10250 22938 8241 10521 246175 4849 9337 22849 55802 29896 6093 149041 984 3183 9444 2332 25819 6429 253943 167227 9567 4850 55095 6428 221662 5936 79899 10914 3192 23543 23034 64783 55677 10…
GO:0044282 small molecule catabolic process 9.30073644437249e-10 2.49482057774471e-07 0.801215574617779 -0.338202355949367 -1.97442870895505 329 254552 9784 3628 38 5211 26275 51005 2166 217 1892 5191 2875 3295 55577 8659 191 55258 2592 2098 5446 23659 222 594 1891 4041 4143 27349 6652 10380 4552 283927 26007 84830 3028 8310 2582 57016 1738 219743 1384 3029 56922 1629 5019 144193 2584 2639 51181 …
GO:0007179 transforming growth factor beta receptor signaling pathway 9.42627422321677e-10 2.49482057774471e-07 0.788186810800237 0.427554223639977 2.16689251196874 185 26524 23411 407975 57154 6498 4092 8754 50515 6935 3309 1028 22938 3621 650 90 5494 2201 201163 51742 94031 10979 5829 51592 9839 409 8819 3696 7040 56937 1281 1601 11171 1003 3622 5747 2200 83891 58533 65997 54778 7043 5678 25574…
GO:1901293 nucleoside phosphate biosynthetic process 1.01786670603352e-09 2.5521668355493e-07 0.788186810800237 -0.357538558795879 -2.03283008616798 268 38 5164 136 53354 80347 4713 83549 4723 4701 6391 516 1836 10165 4830 158 471 122481 9605 347734 498 3614 790955 1738 1737 4833 197258 7083 126328 84277 51079 2639 30968 4704 47 31 80308 7084 6470 518 56474 4522 1716 4714 4731 2984 4729 65220 516…
GO:0043484 regulation of RNA splicing 1.11670403310553e-09 2.65998900685737e-07 0.788186810800237 0.437111756969492 2.1881064379458 162 91746 8227 1195 57018 3189 23210 9584 84081 1198 64863 1859 10250 2334 22938 8241 10521 29896 9444 2332 6429 22927 3187 6428 221662 5936 3192 23543 8850 64783 10658 4858 10656 6733 10181 8295 2521 1655 58517 5430 58155 4928 8882 6314 6434 57703 8087 11338 10179 1…
GO:0046390 ribose phosphate biosynthetic process 1.43950349170743e-09 3.22984851350767e-07 0.788186810800237 -0.376220866816009 -2.06801798570561 221 38 5164 53354 80347 4713 83549 4723 4701 6391 516 1836 10165 4830 158 471 9605 347734 498 3614 790955 1738 1737 4833 126328 84277 51079 2639 30968 4704 47 31 518 56474 4522 1716 4714 4731 2984 4729 5162 4705 515 353 4719 9061 79071 10476 9551 109 13…
GO:0009165 nucleotide biosynthetic process 1.49153373839565e-09 3.22984851350767e-07 0.788186810800237 -0.355266771914802 -2.016154301765 267 38 5164 136 53354 80347 4713 83549 4723 4701 6391 516 1836 10165 4830 158 471 122481 9605 347734 498 3614 790955 1738 1737 4833 197258 126328 84277 51079 2639 30968 4704 47 31 80308 7084 6470 518 56474 4522 1716 4714 4731 2984 4729 65220 5162 84875 4705 835…
GO:0007178 transmembrane receptor protein serine/threonine kinase signaling pathway 1.65491992240235e-09 3.42784283057599e-07 0.788186810800237 0.363342465928923 1.97540353078704 315 130399 26524 23411 407975 10140 2297 57154 7130 56963 6498 4092 3624 23111 8754 50515 6935 10272 860 3309 1028 22938 7323 3621 3491 26585 650 90 5494 8646 2201 201163 51742 147409 94031 10979 5829 51592 25937 91851 9…
GO:0009142 nucleoside triphosphate biosynthetic process 1.92916321373508e-09 3.82938897926413e-07 0.774939030136436 -0.458812236778864 -2.32923901340102 126 4713 83549 4723 4701 6391 516 10165 4830 122481 9605 498 3614 790955 4833 126328 84277 51079 30968 4704 518 56474 1716 4714 4731 4729 4705 515 4719 10476 9551 1841 134145 4718 27109 4513 142 54209 4508 4702 8604 4509 10201 132 509 513 4720 45…
GO:0009145 purine nucleoside triphosphate biosynthetic process 2.66061613340443e-09 4.97263074789805e-07 0.774939030136436 -0.477484227525246 -2.3635988764118 110 4713 4723 4701 6391 516 10165 4830 9605 498 3614 790955 4833 126328 84277 51079 30968 4704 518 1716 4714 4731 4729 4705 515 4719 10476 9551 134145 4718 27109 4513 142 54209 4508 4702 8604 4509 10201 132 509 513 4720 4540 4708 4728 4537 …
GO:0009260 ribonucleotide biosynthetic process 2.7138622889452e-09 4.97263074789805e-07 0.774939030136436 -0.378587390215088 -2.08190449551604 215 38 5164 53354 80347 4713 83549 4723 4701 6391 516 1836 10165 4830 158 471 9605 347734 498 3614 790955 1738 1737 4833 126328 84277 51079 2639 30968 4704 47 31 518 56474 4522 1716 4714 4731 2984 4729 5162 4705 515 353 4719 9061 79071 10476 9551 109 13414…
GO:0009152 purine ribonucleotide biosynthetic process 3.09012155539647e-09 5.45234781107733e-07 0.774939030136436 -0.387091605135662 -2.11317440692692 202 38 5164 53354 80347 4713 4723 4701 6391 516 1836 10165 4830 158 471 9605 347734 498 3614 790955 1738 1737 4833 126328 84277 51079 2639 30968 4704 47 31 518 4522 1716 4714 4731 2984 4729 5162 4705 515 353 4719 9061 79071 10476 9551 109 134145 47…
GO:0001667 ameboidal-type cell migration 3.64535422295717e-09 6.20230982791713e-07 0.774939030136436 0.343862077495165 1.91248760086321 388 1907 10512 9965 130399 1647 7162 1906 23411 8660 7763 51421 8482 2113 8754 2624 3164 10000 358 6869 3162 301 57608 8394 26585 6662 6615 90 79812 6093 9734 6678 388 8874 253943 7010 23473 25959 673 5467 57669 79899 5829 56999 10672 9839 5743 10163 64321 5048 4…
GO:0050684 regulation of mRNA processing 4.01366763653927e-09 6.59348711050795e-07 0.761460801445585 0.466090916926686 2.26206226654238 125 91746 728642 9667 23210 9584 84081 6294 1859 10250 22938 8241 10521 22849 29896 984 9444 2332 6429 6428 221662 5936 10914 3192 23543 64783 55677 10658 4858 580 10656 6733 10181 79811 1655 58517 4928 6434 57703 8087 11338 10179 54623 10659 10419 3312 7536 1065…
GO:0008380 RNA splicing 4.19932896089017e-09 6.66853438989359e-07 0.761460801445585 0.33104834734357 1.84957840537393 405 91746 54883 8227 1195 57018 3189 22889 23210 7919 79650 8896 9584 9129 25862 22794 84081 1198 64863 1859 10250 10285 2334 10992 22938 8241 10521 5515 5411 55596 29896 27332 25949 3183 9444 2332 151987 6429 10286 94104 79753 7307 22927 1665 3187 6428 221662 5936 10569 285672 31…
GO:0022407 regulation of cell-cell adhesion 5.58369942810195e-09 8.58088518563796e-07 0.761460801445585 0.327703390600785 1.82810592481249 413 6401 64332 8876 5329 3481 2309 23075 177 4092 3718 2113 868 4301 6777 10272 865 6363 1326 57162 58515 301 83737 2534 5771 8767 650 27242 2049 266727 3716 149041 3135 9435 64844 57829 27 3133 64926 6504 7082 57669 55714 140885 79576 5970 80762 7704 283234 5…
GO:0030335 positive regulation of cell migration 5.9680892411867e-09 8.88499285781669e-07 0.761460801445585 0.318468945153395 1.8046567036695 480 1907 10512 1906 23411 7852 9181 8660 9043 7130 23075 9693 177 8482 2113 8754 2624 10000 4739 9943 6363 358 6869 3309 1729 3570 3162 58515 301 57608 3491 6662 25836 650 6615 90 5054 9734 6678 388 8874 131578 27 7010 23473 150 10979 6504 22800 7082 57669 …
GO:2000147 positive regulation of cell motility 6.80215315625638e-09 9.81983564739557e-07 0.761460801445585 0.316490017990743 1.79951819325908 495 1907 10512 1906 23411 7852 9181 8660 9043 7130 23075 9693 177 8482 2113 8754 2624 10000 4739 9943 6363 358 6869 3309 1729 3570 3162 58515 301 57608 3491 6662 25836 650 6615 90 5054 9734 6678 388 8874 131578 27 7010 23473 150 10979 6504 22800 7082 57669…
GO:0007265 Ras protein signal transduction 7.19453810879528e-09 1.00808175147943e-06 0.761460801445585 0.351671362729957 1.91900631323462 325 153020 4650 9181 1029 9693 9266 394 55914 6016 22898 11214 5912 9267 23011 9908 55738 6093 27342 64411 388 2664 27 201163 57493 10395 3837 150 25959 867 64926 9002 22800 9754 5924 1399 4983 9265 10672 5922 9639 8452 10163 23370 79567 57381 81848 11186 10602…
GO:0009206 purine ribonucleoside triphosphate biosynthetic process 8.02137180613863e-09 1.09182329384127e-06 0.747739663149885 -0.474623010666461 -2.34574483860065 109 4713 4723 4701 6391 516 10165 4830 9605 498 3614 790955 4833 126328 84277 51079 30968 4704 518 1716 4714 4731 4729 4705 515 4719 10476 9551 134145 4718 27109 4513 142 54209 4508 4702 8604 4509 10201 509 513 4720 4540 4708 4728 4537…
GO:0016054 organic acid catabolic process 9.56721766648412e-09 1.2660618045314e-06 0.747739663149885 -0.377708916486625 -2.06293251790444 210 254552 38 26275 51005 2166 1892 5191 2875 3295 55577 8659 191 55258 5446 23659 594 1891 4143 27349 6652 4552 283927 84830 3028 8310 1738 219743 1384 56922 1629 144193 2639 51181 197257 2653 6470 6342 83752 3667 64087 587 5264 34 593 10005 55556 5095 208 260…
GO:0001501 skeletal system development 1.31719623464424e-08 1.68583482517988e-06 0.747739663149885 0.321598284082946 1.80471000326752 444 1893 5744 1906 2487 55151 7763 4209 8091 4092 7483 50515 6935 1490 51119 860 4882 2296 11214 64651 25976 7353 3491 389125 3231 26585 6662 25836 650 6615 23508 6474 7020 8646 27230 3234 91355 2201 5125 3236 3219 9060 6913 81792 56603 1009 2313 64764 51141 7704 4…
GO:0010632 regulation of epithelial cell migration 1.34470452050452e-08 1.68583482517988e-06 0.747739663149885 0.394901156504182 2.04344637992815 210 1647 1906 23411 8660 2113 8754 2624 10000 6869 3162 301 57608 6662 79812 9734 6678 388 7010 23473 57669 56999 5743 4204 51564 57381 2260 387 7040 4846 8817 5025 147372 7026 5728 5747 55466 6781 80005 5606 5286 8828 5793 8829 5629 4208 3725 1634 3791…
GO:0060537 muscle tissue development 1.40820943128758e-08 1.71224066829961e-06 0.747739663149885 0.347495913873157 1.89622165242351 325 10512 3475 10052 1906 407975 7763 3481 4209 23764 4092 467 57817 8557 3344 3164 2296 11214 10521 25976 26585 6662 650 90410 90 6474 9975 205428 9734 6548 3236 201163 57493 56261 56603 9242 26471 221662 150094 7139 50507 3192 56999 8837 5292 409 8819 1499 387 7040…
GO:0090092 regulation of transmembrane receptor protein serine/threonine kinase signaling pathway 1.43764959554963e-08 1.71224066829961e-06 0.747739663149885 0.381905481877493 2.00389953327307 232 26524 23411 407975 10140 2297 57154 7130 56963 6498 4092 3624 23111 50515 6935 10272 3309 1028 22938 7323 3621 3491 26585 650 90 5494 8646 2201 201163 51742 94031 51592 91851 9839 8819 11167 654 7040 56…
GO:0006400 tRNA modification 1.48635504449109e-08 1.72707205657452e-06 0.747739663149885 -0.476513520323816 -2.29394545192747 92 55152 81605 57505 285605 54522 79828 54920 115708 3028 84881 79979 8518 64118 152992 81890 54859 57604 27037 55226 55621 4234 27304 64172 10785 26610 84520 55006 23587 9836 123263 221078 126789 54802 91801 55644 80324 54974 63899 63892 6894 11062 24140 55039 142940 3481…
GO:0043065 positive regulation of apoptotic process 1.56007972847477e-08 1.76957614915567e-06 0.73376198835648 0.315057243486346 1.76676364793358 445 130399 4616 1647 26524 5062 2487 10018 23411 6477 8876 133 7159 2309 1029 9693 8795 9263 6498 3624 815 5599 467 4293 1917 3164 23429 3486 3162 8241 301 3491 1728 5771 8767 650 79845 8061 123879 664 665 1649 2908 55811 7020 22822 3135 817 84883 6548 …
GO:0043062 extracellular structure organization 1.75423904065955e-08 1.94353367202374e-06 0.73376198835648 0.359914696630661 1.91224036842857 268 90102 1303 29113 55151 30001 9622 5033 1490 2296 3491 4321 26585 6662 90993 650 9509 3914 2192 10049 151887 4239 81792 4811 1805 7148 1282 1999 11096 1515 9806 56999 7177 8837 102 4643 5768 4313 7133 60681 4060 25975 85301 1284 1302 7040 196264 3915 128…
GO:0043535 regulation of blood vessel endothelial cell migration 1.81781042008995e-08 1.96819291847921e-06 0.73376198835648 0.515623090348484 2.33885027608337 84 1647 23411 2113 2624 10000 3162 301 57608 79812 9734 5743 4204 51564 57381 2260 387 7040 4846 8817 5025 5606 5286 8829 4208 3791 3315 94 4223 7057 9314 54567 11235 25865 6667 90627 10769 6915 5335 3728 29775 5155 55294 4763 2247 23616 23…
GO:0045229 external encapsulating structure organization 2.31115515457081e-08 2.4466232428824e-06 0.73376198835648 0.358609866690087 1.90754269688339 270 90102 1303 29113 55151 30001 9622 5033 1490 2296 3491 4321 26585 6662 90993 650 9509 3914 2192 10049 151887 4239 81792 4811 1805 7148 1282 1999 11096 1515 9806 56999 7177 8837 102 4643 5768 4313 7133 60681 4060 25975 85301 1284 1302 7040 196264 …
GO:0046395 carboxylic acid catabolic process 2.36239859724162e-08 2.4466232428824e-06 0.73376198835648 -0.367534637955773 -2.00858779881129 206 254552 38 26275 51005 2166 1892 5191 2875 3295 55577 8659 191 5446 23659 594 1891 4143 27349 6652 4552 283927 84830 3028 8310 1738 219743 1384 56922 1629 144193 2639 51181 197257 2653 6470 6342 83752 3667 64087 587 5264 34 593 10005 55556 5095 208 26063 6…
GO:0007264 small GTPase mediated signal transduction 2.7130086115374e-08 2.74710096729368e-06 0.73376198835648 0.313420025076991 1.77344237103618 472 153020 390 6236 4650 9181 57568 1029 23075 9693 1122 9266 394 55914 6016 22898 3162 11214 257106 5912 27289 9267 23011 9908 55738 6093 27342 64411 388 2664 27 10044 201163 57493 4925 10395 201176 3837 150 25959 867 64926 80243 9002 22800 9754 22899 …
GO:0072522 purine-containing compound biosynthetic process 2.7678599166687e-08 2.74710096729368e-06 0.73376198835648 -0.358205811936551 -1.9790280903704 222 38 5164 136 53354 80347 4713 4723 4701 6391 516 1836 10165 4830 158 471 9605 347734 498 3614 790955 1738 1737 4833 126328 84277 51079 2639 30968 4704 47 31 6470 518 4522 1716 4714 4731 2984 4729 5162 4705 515 353 4719 9061 4507 79071 10476 95…
GO:0006397 mRNA processing 3.15035581664454e-08 3.06291736948869e-06 0.719512826338911 0.321065247237544 1.80070390195602 433 91746 728642 54883 8227 9667 3189 22889 23210 7919 8896 9584 9129 25862 22794 5930 84081 6294 1859 10250 10285 2334 10992 22938 8241 10521 246175 8731 22828 22849 5411 55596 29896 51585 25949 984 3183 9444 2332 57466 151987 6429 10286 94104 79753 7307 22927 1665 3187 6428 …
GO:0006164 purine nucleotide biosynthetic process 3.76980460909329e-08 3.59186983154409e-06 0.719512826338911 -0.362261416879639 -1.98847690627519 213 38 5164 136 53354 80347 4713 4723 4701 6391 516 1836 10165 4830 158 471 9605 347734 498 3614 790955 1738 1737 4833 126328 84277 51079 2639 30968 4704 47 31 518 4522 1716 4714 4731 2984 4729 5162 4705 515 353 4719 9061 79071 10476 9551 109 134145 47…
GO:0006754 ATP biosynthetic process 3.92427106194891e-08 3.64600721559074e-06 0.719512826338911 -0.46502164311415 -2.27460392582276 101 4713 4723 4701 6391 516 10165 9605 498 790955 126328 84277 51079 30968 4704 518 1716 4714 4731 4729 4705 515 4719 10476 9551 134145 4718 27109 4513 142 54209 4508 4702 8604 4509 509 513 4720 4540 4708 4728 4537 56848 4538 318 221264 4696 2023 4722 4539 4726 4712 …
GO:0050863 regulation of T cell activation 3.9796888163459e-08 3.64600721559074e-06 0.719512826338911 0.342821380282004 1.86832157441171 321 115004 64332 8876 3481 2309 177 4092 3718 639 868 6935 6777 865 6363 1326 57162 58515 301 83737 2534 5771 8767 27242 149041 3135 64844 57829 27 3133 64926 56603 6504 673 140885 79576 80762 7704 283234 55626 9306 7133 1499 9580 6541 2736 387 10875 941 3105 74…
GO:0030198 extracellular matrix organization 4.71615406291632e-08 4.23919961428931e-06 0.719512826338911 0.360561712137091 1.91563819470442 267 90102 1303 29113 55151 30001 9622 5033 1490 2296 3491 4321 26585 6662 90993 650 9509 3914 2192 10049 151887 4239 81792 4811 1805 7148 1282 1999 11096 1515 9806 56999 7177 8837 102 4643 5768 4313 7133 60681 4060 25975 85301 1284 1302 7040 196264 3915 1281 …
GO:0003158 endothelium development 5.0801016433343e-08 4.48177856089715e-06 0.719512826338911 0.452940366564702 2.18575347184882 119 7852 9693 4301 6935 90 81575 6093 5138 388 57493 81792 7082 5175 64321 1499 9414 11167 654 387 25932 7026 1003 6781 50848 54538 10411 91663 1901 8829 5629 23462 3791 55810 947 3516 55273 56033 94 5908 26051 10855 1306 694 54567 5906 11235 7122 7075 25865 84913 90627…
GO:0090132 epithelium migration 5.68551341014441e-08 4.89717640795836e-06 0.719512826338911 0.355188048342505 1.89354348901947 281 1907 1647 1906 23411 8660 2113 8754 2624 3164 10000 6869 3162 301 57608 26585 6662 6615 79812 6093 9734 6678 388 7010 23473 25959 5467 57669 5829 56999 9839 5743 4204 51564 11167 57381 2260 387 7040 4846 8817 5025 147372 7026 5728 1003 5747 55466 6286 196740 6781 8000…
GO:0090130 tissue migration 5.75654657526592e-08 4.89717640795836e-06 0.719512826338911 0.354612713426697 1.90119607218686 285 1907 1647 1906 23411 8660 2113 8754 2624 3164 10000 6869 3162 301 57608 26585 6662 6615 79812 6093 9734 6678 388 7010 23473 25959 5467 57669 5829 56999 9839 5743 4204 51564 11167 57381 2260 387 7040 4846 8817 5025 147372 7026 5728 1003 5747 55466 6286 196740 6781 80005 56…
GO:0010631 epithelial cell migration 6.7935902441896e-08 5.67801121461742e-06 0.704975715167238 0.359285542697822 1.91522312982493 280 1907 1647 1906 23411 8660 2113 8754 2624 3164 10000 6869 3162 301 57608 26585 6662 6615 79812 6093 9734 6678 388 7010 23473 25959 5467 57669 5829 56999 9839 5743 4204 51564 11167 57381 2260 387 7040 4846 8817 5025 147372 7026 5728 1003 5747 55466 6286 196740 6781 …
GO:0045785 positive regulation of cell adhesion 7.37029958393469e-08 6.05381158928704e-06 0.704975715167238 0.314799282002408 1.76134352380695 421 6401 64332 8876 5329 3481 2309 177 4092 3718 2113 4301 8754 6777 10272 865 4739 6363 1326 58515 301 3491 2534 8767 3716 6093 3135 9435 8646 8874 57829 27 151887 3133 201163 7010 64926 4811 285613 10979 6504 673 7082 57669 9806 140885 79576 5970 1399 92…
GO:0042776 proton motive force-driven mitochondrial ATP synthesis 7.82800443227874e-08 6.32078188396202e-06 0.704975715167238 -0.52324569180092 -2.39734907764838 66 4713 4723 4701 6391 498 126328 84277 51079 30968 4704 4714 4731 4729 4705 515 4719 10476 9551 134145 4718 4508 4702 4509 509 513 4720 4540 4708 4728 4537 4538 4696 4722 4539 4726 4712 4716 4717
GO:0048511 rhythmic process 9.2718014450608e-08 7.36181034737828e-06 0.704975715167238 0.358393216144437 1.87993994940828 241 2673 55124 1454 23411 687 7130 2309 4783 5187 7150 3624 5599 6777 196 1859 3309 1407 23394 56938 1390 5021 5501 9975 4800 9572 25819 5936 150094 3192 8850 468 8851 8242 11245 4313 9099 409 22992 4846 5728 1655 59338 8841 3727 7043 26224 4327 6478 3400 5629 153 135 8239 145…
GO:0006364 rRNA processing 9.87898107252549e-08 7.68371535643151e-06 0.704975715167238 -0.34708593257649 -1.91642993118195 227 64963 65083 115939 285367 29960 27079 54663 79039 79033 54555 55651 4931 57418 65095 84881 27341 79979 57109 79050 23212 23481 54606 56915 5591 23016 113000 23195 84916 51093 51154 23246 65008 55226 54680 55011 57647 55759 10360 3692 10607 56342 29777 404672 130916 79863 …
GO:0015986 proton motive force-driven ATP synthesis 9.99979748318122e-08 7.68371535643151e-06 0.704975715167238 -0.505904718735763 -2.36037028868948 74 4713 4723 4701 6391 516 9605 498 126328 84277 51079 30968 4704 518 4714 4731 4729 4705 515 4719 10476 9551 134145 4718 4508 4702 4509 509 513 4720 4540 4708 4728 4537 4538 4696 4722 4539 4726 4712 4716 4717
GO:0010634 positive regulation of epithelial cell migration 1.03128181654468e-07 7.79845487939503e-06 0.704975715167238 0.417777896733328 2.05689833988367 141 1906 23411 8660 2113 8754 2624 10000 6869 3162 301 57608 6662 9734 6678 388 7010 23473 57669 5743 51564 57381 2260 7040 4846 8817 5025 147372 5747 80005 5606 5286 8828 8829 5629 3725 3791 6714 3315 1839 7474 2185 7057 25865 7042 6667 84913 …
GO:0002009 morphogenesis of an epithelium 1.07993239854662e-07 8.03874679168142e-06 0.704975715167238 0.306904500077277 1.72596319165177 456 10512 147183 25831 90102 1906 2487 7852 2195 1951 2297 133 57154 56963 10116 8557 3491 4321 374 26585 6662 650 6615 90410 90 57167 79812 3872 6046 2908 6299 7020 57534 91355 388 3237 2304 10395 84962 10959 84870 187 81792 153572 10979 65266 1282 57669 9645 1…
GO:0032496 response to lipopolysaccharide 1.16897496113539e-07 8.56768725361387e-06 0.704975715167238 0.349405127553674 1.85858020436068 270 6401 1906 133 4842 8140 56300 7538 5599 8754 11009 148022 57817 3164 55914 57162 8767 7128 5054 11213 3764 9572 25819 10068 55593 6590 55829 5467 1543 140885 5970 5106 5473 3394 55122 1440 5743 7133 10270 2920 654 387 7040 4846 27179 5122 941 4049 7494 7097 …
GO:0002429 immune response-activating cell surface receptor signaling pathway 1.21624299999935e-07 8.64803231641325e-06 0.690132458796796 0.379929951874544 1.96107490076404 209 919 5062 64332 3500 3824 11120 868 660 9473 2534 23180 5771 8767 785 27242 4773 149041 27342 54923 78989 673 933 3514 5970 1399 3494 5583 8547 89857 3493 5795 3105 8013 5819 5747 1236 59338 7189 3984 728 54900 8915 3937 14…
GO:0002757 immune response-activating signal transduction 1.21624299999935e-07 8.64803231641325e-06 0.690132458796796 0.379929951874544 1.96107490076404 209 919 5062 64332 3500 3824 11120 868 660 9473 2534 23180 5771 8767 785 27242 4773 149041 27342 54923 78989 673 933 3514 5970 1399 3494 5583 8547 89857 3493 5795 3105 8013 5819 5747 1236 59338 7189 3984 728 54900 8915 3937 148823 4208 28639 5359…
GO:0007507 heart development 1.32697832869688e-07 9.29665405575281e-06 0.690132458796796 0.298929856484904 1.69959617914793 499 10512 9095 9965 25831 10052 1906 407975 23210 133 4209 4092 639 3624 5604 57817 8557 7403 2296 11214 9821 3491 26585 6662 25836 650 6615 5021 90410 90 6474 57167 6299 3764 205428 6093 9734 57534 5138 6548 10203 5125 57493 10395 7010 10959 187 9242 221662 5467 9645 150094…
GO:0035966 response to topologically incorrect protein 1.4156344598947e-07 9.66937273158382e-06 0.690132458796796 0.407639150834941 2.03212135896719 155 55432 153222 4189 23645 10018 51009 8614 84919 30001 467 79094 3309 1491 7353 6782 5771 90993 23071 1649 23471 27230 5611 55768 10959 3301 55829 80311 11153 468 64764 55122 9451 8452 7494 9709 3320 23190 91319 3315 4690 27129 3313 11080 3326 5848…
GO:0009083 branched-chain amino acid catabolic process 1.42077265157613e-07 9.66937273158382e-06 0.690132458796796 -0.764723856534826 -2.57588790722932 20 38 26275 1892 594 3028 1738 56922 1629 64087 587 593 36
GO:0043068 positive regulation of programmed cell death 1.4507717892038e-07 9.73447437150265e-06 0.690132458796796 0.30698645283116 1.72528312261292 455 130399 4616 1647 26524 5062 2487 10018 23411 6477 8876 133 7159 2309 1029 9693 8795 9263 6498 3624 815 5599 467 4293 1917 3164 23429 3486 3162 8241 301 3491 1728 5771 8767 650 79845 8061 123879 664 665 1649 2908 55811 7020 22822 3135 817 84883 65…
GO:0072521 purine-containing compound metabolic process 1.69826692027883e-07 1.12368661225116e-05 0.690132458796796 -0.287374371193584 -1.7203555366649 431 254552 38 5211 64223 5164 136 3295 51024 56606 53354 80347 4713 191 1740 84836 6774 26027 339123 4723 4701 6391 516 1836 10165 4830 10591 79873 158 471 120892 10380 9605 347734 283927 498 3614 57521 790955 1738 1737 3704 4833 5236 126328 8802 …
GO:0048024 regulation of mRNA splicing, via spliceosome 1.87501493636004e-07 1.22363988449579e-05 0.690132458796796 0.472446713324755 2.18917980545208 96 91746 23210 9584 84081 1859 10250 22938 8241 10521 29896 9444 2332 6429 6428 221662 5936 3192 23543 64783 10658 4858 10656 6733 10181 1655 58517 4928 6434 57703 8087 11338 10179 10659 10419 3312 7536 10657 4116 10284 9589 6433 9967 10150 10262 6…
GO:1903844 regulation of cellular response to transforming growth factor beta stimulus 1.97903722021067e-07 1.26591540977601e-05 0.690132458796796 0.430453765525137 2.09245111383045 128 26524 23411 407975 57154 6498 4092 50515 6935 3309 1028 22938 3621 650 5494 2201 201163 51742 94031 51592 8837 9839 8819 7040 56937 1601 11171 3622 2200 83891 58533 65997 54778 7043 255743 857 117166 200734 375387…
GO:0009896 positive regulation of catabolic process 1.9929398768514e-07 1.26591540977601e-05 0.690132458796796 0.305038282224486 1.7271926330105 475 2729 25831 8408 154 1454 10018 23411 10140 8660 57154 2309 56963 4092 7538 868 90637 8754 57104 148022 83667 57817 80204 10984 3162 246175 9821 25976 4849 5706 83737 9337 6662 8767 22849 112398 55802 7128 664 665 25820 6093 149041 23130 8554 2332 258…
GO:0000377 RNA splicing, via transesterification reactions with bulged adenosine as nucleophile 2.10349276357329e-07 1.30143370463158e-05 0.690132458796796 0.34413999658905 1.83319019870189 275 91746 54883 3189 22889 23210 7919 8896 9584 9129 25862 22794 84081 1859 10250 10992 22938 8241 10521 5411 55596 29896 25949 3183 9444 2332 6429 10286 94104 79753 7307 3187 6428 221662 5936 10569 3192 23543…
GO:0000398 mRNA splicing, via spliceosome 2.10349276357329e-07 1.30143370463158e-05 0.690132458796796 0.34413999658905 1.83319019870189 275 91746 54883 3189 22889 23210 7919 8896 9584 9129 25862 22794 84081 1859 10250 10992 22938 8241 10521 5411 55596 29896 25949 3183 9444 2332 6429 10286 94104 79753 7307 3187 6428 221662 5936 10569 3192 23543 64783 10658 51747 4858 10656 6733 6627 23451 10181 11…
GO:0009259 ribonucleotide metabolic process 2.3072839619193e-07 1.40921805058763e-05 0.690132458796796 -0.285368163501117 -1.70248484409382 410 254552 38 5211 64223 5164 3295 51024 53354 80347 4713 83549 1740 84836 6774 26027 339123 4723 4701 6391 516 1836 10165 4830 79873 158 471 120892 957 10380 9605 347734 283927 498 3614 57521 790955 1738 1737 3704 4833 5236 126328 8802 84277 51079 2584 2639 …
GO:0000375 RNA splicing, via transesterification reactions 2.49804457655968e-07 1.50641574211776e-05 0.674962860011025 0.34393018082177 1.8334353383767 279 91746 54883 3189 22889 23210 7919 8896 9584 9129 25862 22794 84081 1859 10250 10285 10992 22938 8241 10521 5411 55596 29896 25949 3183 9444 2332 6429 10286 94104 79753 7307 3187 6428 221662 5936 10569 3192 23543 64783 10658 51747 4858 10656 67…
GO:0045765 regulation of angiogenesis 2.6004672948904e-07 1.54752939678005e-05 0.674962860011025 0.356646209318278 1.87277984141238 248 1893 1647 23411 7852 133 8091 2113 2624 51129 10000 358 10365 2296 3162 57608 26585 90993 7128 23670 5054 3099 3716 6093 3135 6678 388 576 7010 187 7082 56999 4204 1499 57381 3696 2321 1284 4846 8817 147372 7494 1003 374887 3087 1285 6423 3576 84034 6301 10411 27…
GO:0006119 oxidative phosphorylation 2.63118978041948e-07 1.54752939678005e-05 0.674962860011025 -0.398765569210534 -2.06006144059473 139 4713 92014 4723 4701 6391 10975 498 790955 1738 4512 126328 84277 51079 30968 1537 4704 7384 51085 4519 4514 1716 4714 4731 4729 4705 84300 515 4719 891 10476 9551 2395 983 134145 4718 4513 4508 4702 4509 79736 4436 509 27089 513 4720 4540 4708 4728 57017 4537 …
GO:0017015 regulation of transforming growth factor beta receptor signaling pathway 2.82322570948685e-07 1.64022527804821e-05 0.674962860011025 0.42626007033414 2.0735871962789 127 26524 23411 407975 57154 6498 4092 50515 6935 3309 1028 22938 3621 650 5494 2201 201163 51742 94031 51592 9839 8819 7040 56937 1601 11171 3622 2200 83891 58533 65997 54778 7043 255743 857 117166 200734 375387 64398 202…
GO:0010594 regulation of endothelial cell migration 2.8785275283943e-07 1.65220543918921e-05 0.674962860011025 0.402625032393267 2.0071254841577 155 1647 1906 23411 2113 2624 10000 3162 301 57608 79812 9734 6678 388 7010 56999 5743 4204 51564 57381 2260 387 7040 4846 8817 5025 147372 7026 5747 55466 6781 5606 5286 8828 8829 5629 4208 1634 3791 5764 3315 94 7474 2185 4223 7057 9314 5797 54567 1123…
GO:0019693 ribose phosphate metabolic process 3.17317639395499e-07 1.7996443262859e-05 0.674962860011025 -0.286649283518643 -1.71868349857832 418 254552 38 5211 64223 5164 3295 51024 53354 80347 4713 83549 1740 84836 6774 26027 339123 4723 4701 6391 516 1836 10165 4830 79873 158 471 120892 957 10380 9605 347734 283927 498 3614 57521 790955 1738 1737 3704 4833 5236 126328 8802 84277 51079 2584 263…
GO:0050886 endocrine process 3.51034678541629e-07 1.96744612773214e-05 0.674962860011025 0.514270732310372 2.26834676169329 73 1907 1906 2297 7110 51762 3624 358 6869 1407 5021 10699 5125 1588 1359 65266 552 654 387 4846 1601 80223 26056 185 3845 6196 8322 51083 91608 1910 4089 140606 3625 5972 2028 1408
GO:0002768 immune response-regulating cell surface receptor signaling pathway 3.63011702011836e-07 1.99549481581979e-05 0.674962860011025 0.361438464047574 1.88945411218867 228 919 5062 64332 3500 3824 11120 868 5599 660 9473 2534 23180 5771 8767 785 27242 4773 149041 27342 3135 54923 78989 673 933 3514 5970 1399 3494 5583 8547 89857 3493 5795 3105 8013 5819 5747 1236 59338 7189 3984 728 54900 89…
GO:0003013 circulatory system process 3.64416559564068e-07 1.99549481581979e-05 0.674962860011025 0.301815166239821 1.70894265420962 475 1907 89797 5243 2729 10052 154 1906 6515 55151 7852 23327 133 6510 177 4092 4842 8140 8557 1490 6869 4363 4882 10365 1193 2296 3162 11214 487 6542 8714 2534 222962 5021 6474 10699 3764 206338 3270 6093 817 5138 6548 5125 57493 7010 100506658 2730 150 1359 10979 …
GO:0006986 response to unfolded protein 4.04679424302034e-07 2.18880245263745e-05 0.674962860011025 0.430310688067787 2.09902149617293 133 55432 153222 4189 23645 10018 51009 8614 84919 30001 467 79094 3309 1491 6782 5771 90993 23071 1649 23471 27230 5611 10959 3301 55829 11153 468 64764 9451 7494 9709 3320 23190 91319 3315 4690 27129 3313 11080 3326 58487 3311 7057 3329 26353 201595 9695 3312 80…
GO:0006091 generation of precursor metabolites and energy 4.0890725920389e-07 2.18880245263745e-05 0.674962860011025 -0.283024827977285 -1.70620385781647 450 38 5211 64223 11331 217 7264 1534 8659 4713 23410 6774 339123 92014 4723 4701 6391 25796 10165 112812 3418 3417 158 50 1528 10975 6715 2997 498 48 2271 57521 790955 1738 1737 5019 4512 5236 57019 126328 8802 84277 51079 2584 8574 30968 1537 …
GO:0009141 nucleoside triphosphate metabolic process 4.33319130361885e-07 2.29370259671558e-05 0.674962860011025 -0.33140285086653 -1.85590785730627 240 5211 64223 51024 4713 83549 6774 339123 4723 4701 6391 516 10165 4830 120892 122481 9605 498 3614 57521 790955 10924 3704 4833 5236 126328 84277 51079 2584 30968 4704 51085 518 56474 11164 8505 1716 4714 4731 4729 65220 4705 515 4719 706 3692 104…
GO:1903037 regulation of leukocyte cell-cell adhesion 4.41329836027155e-07 2.31043443827842e-05 0.674962860011025 0.331499840148862 1.801782347627 314 6401 64332 8876 3481 2309 177 4092 3718 2113 868 6777 865 6363 1326 57162 58515 301 83737 2534 5771 8767 27242 149041 3135 9435 64844 57829 27 3133 64926 6504 140885 79576 5970 80762 7704 283234 55626 9306 9580 6541 2736 387 10875 941 3105 7494 572…
GO:0002237 response to molecule of bacterial origin 4.73570237253191e-07 2.44587976933117e-05 0.674962860011025 0.341101967113965 1.82876049148287 285 6401 1906 133 4842 8140 56300 7538 5599 8754 11009 148022 57817 3164 55914 57162 8767 7128 5054 11213 3764 9572 25819 10068 55593 6590 55829 5467 1543 140885 5970 5106 5473 3394 55122 1440 5743 7133 10270 2920 654 387 7040 4846 27179 5122 941 4049 …
GO:0045137 development of primary sexual characteristics 4.77470232048276e-07 2.44587976933117e-05 0.659444398037935 0.379348037513022 1.91440283342313 179 9667 10018 23411 7110 7130 2309 283 3624 6777 3309 8894 2296 2796 25976 6662 6299 598 51742 152006 1588 867 26471 1399 4313 117 409 5154 4846 9985 157506 7026 7314 4323 10409 3622 10468 3148 3207 6423 59338 10184 2674 4327 2627 5159 23414 8473…
GO:1901342 regulation of vasculature development 4.8655806652552e-07 2.46591769034849e-05 0.659444398037935 0.357448179240731 1.88642545925665 251 1893 1647 23411 7852 133 8091 2113 2624 51129 10000 358 10365 2296 3162 57608 26585 90993 7128 23670 5054 3099 3716 6093 3135 6678 388 576 7010 187 7082 56999 102 4204 1499 57381 3696 2321 1284 4846 8817 147372 7494 1003 374887 3087 1285 6423 3576 8403…
GO:0032870 cellular response to hormone stimulus 5.24067953179602e-07 2.62806287257645e-05 0.659444398037935 0.291787755460485 1.65898903553595 499 81606 2729 9663 26524 55023 9667 1906 10018 2354 23411 1645 8660 7110 687 3481 2309 6690 3718 5187 7538 3624 815 6294 10011 6777 3164 6844 358 2494 10728 1407 51569 10521 4023 9063 301 5166 7035 5771 1646 112398 90 2908 9975 3716 9572 6093 51366 9734 …
GO:0090049 regulation of cell migration involved in sprouting angiogenesis 5.41581878742283e-07 2.6772479366896e-05 0.659444398037935 0.619883554700098 2.34047209563607 37 2624 10000 3162 301 57608 79812 9734 5743 51564 57381 387 5286 8829 3791 4223 7057 9314 54567 11235 90627 10769 6915 29775 55294 2247 2303
GO:0008015 blood circulation 5.45115553859974e-07 2.6772479366896e-05 0.659444398037935 0.31168000090014 1.73946099495412 398 1907 89797 2729 10052 154 1906 55151 7852 23327 133 177 4092 4842 8557 1490 6869 4882 10365 1193 2296 3162 487 5021 6474 10699 3764 206338 3270 6093 817 5138 6548 5125 7010 100506658 2730 150 1359 10979 7082 5467 6340 7139 552 3781 23704 2313 10672 6505 4313 199800 5743 17…
GO:0090101 negative regulation of transmembrane receptor protein serine/threonine kinase signaling pathway 5.7539154039051e-07 2.79710744736775e-05 0.659444398037935 0.417541773143058 2.03301805007147 130 23411 407975 10140 57154 7130 6498 4092 23111 50515 10272 3309 7323 3621 26585 650 90 5494 8646 2201 51742 94031 51592 91851 8819 56937 11171 3622 10468 2200 83891 58533 51496 6423 65997 7043 85…
GO:0010257 NADH dehydrogenase complex assembly 6.14030908656304e-07 2.92524324883863e-05 0.659444398037935 -0.517973943411563 -2.30547929569561 59 80224 4713 90871 126328 51079 4704 4714 5018 25915 4705 4719 4718 55572 28976 137682 4702 84233 25880 4720 4540 4708 4728 617 55101 4538 55863 4696 4722 4712 4716 4717 51295 79133 4536 284184 6901
GO:0032981 mitochondrial respiratory chain complex I assembly 6.14030908656304e-07 2.92524324883863e-05 0.659444398037935 -0.517973943411563 -2.30547929569561 59 80224 4713 90871 126328 51079 4704 4714 5018 25915 4705 4719 4718 55572 28976 137682 4702 84233 25880 4720 4540 4708 4728 617 55101 4538 55863 4696 4722 4712 4716 4717 51295 79133 4536 284184 6901
GO:0072329 monocarboxylic acid catabolic process 6.88671166180502e-07 3.23940936889644e-05 0.659444398037935 -0.407028390316164 -2.02465440253896 115 254552 38 2166 1892 5191 3295 5446 23659 1891 27349 6652 283927 84830 3028 8310 219743 1384 2639 51181 197257 6342 83752 3667 5264 34 10005 5095 208 26063 51390 35 254013 3033 5830 1376 390916 1962 55268 1666 5096 9942 55862 3030 2109 5825 2108 5828…
GO:0048545 response to steroid hormone 6.93576313239793e-07 3.23940936889644e-05 0.659444398037935 0.340150563938862 1.82146288736655 284 81606 9667 1906 10018 2354 23411 7110 133 687 2309 5187 7538 6294 8754 1490 358 6869 10728 1407 51569 10521 2796 9063 301 7035 374 8061 112398 5021 90 2908 9572 51366 25959 4864 3301 5467 6340 552 3192 23543 8837 5106 55818 5743 1977 654 387 7040 56937 5122 160…
GO:2000514 regulation of CD4-positive, alpha-beta T cell activation 7.81849662197585e-07 3.61624445699931e-05 0.659444398037935 0.533106714834999 2.32213979909957 63 64332 177 4092 3718 868 865 6363 301 83737 8767 149041 80762 941 1604 8651 975 10892 384 57630 51561 3726 84433 3965 940 3559 9308 284194 861 3142 3561 54440 57045 3662 6461 3146 3123 654346 6375 3606 5588
GO:0016072 rRNA metabolic process 9.08672331506809e-07 4.16241825701773e-05 0.659444398037935 -0.31909037721198 -1.80181635158729 264 64963 65083 115939 285367 29960 27079 54663 79039 79033 54555 55651 4931 57418 6598 65095 84881 27341 79979 57109 112495 7157 79050 23212 23481 54606 56915 5591 23016 113000 23195 84916 51093 115752 51154 23246 65008 55226 54680 55011 57647 55759 10360 2971 3692 10…
GO:0045446 endothelial cell differentiation 9.18167060760834e-07 4.16585512139487e-05 0.659444398037935 0.454429828973634 2.12790879938964 101 7852 9693 4301 6935 90 81575 6093 5138 57493 7082 5175 64321 1499 9414 11167 654 25932 7026 1003 6781 50848 54538 10411 91663 1901 8829 5629 23462 3791 55810 3516 55273 56033 94 5908 26051 10855 1306 694 5906 7122 7075 84913 9475 1910 4089 634 23135 4855 3…
GO:0000460 maturation of 5.8S rRNA 1.00327721913695e-06 4.50906855846078e-05 0.643551836150722 -0.60175370239022 -2.35654743619116 36 79033 65095 23212 23481 5591 23016 23246 55759 3692 29777 161424 51018 81887 80135 27340 51010 9875 5394 10171 51077 54512 23517 10799 23404 112479 8602
GO:0042110 T cell activation 1.06227956100302e-06 4.72962600805458e-05 0.643551836150722 0.29583586394444 1.66575192179679 462 919 115004 64332 23210 8876 3481 2309 177 4092 3718 639 868 57823 6935 6777 865 91543 6363 1326 860 57162 3570 58515 301 83737 2534 5771 8767 27242 149041 3135 64844 57829 27 3133 64926 56603 6504 673 338376 140885 79576 80762 7704 283234 5316 55626 8809 9306 7133 1499 95…
GO:0007548 sex differentiation 1.09351666057651e-06 4.82362349165416e-05 0.643551836150722 0.36545617241217 1.88636595643677 209 9667 10018 23411 7110 7130 2309 283 3624 6777 3309 8894 2296 2796 25976 6662 25836 6299 598 10461 51742 152006 1588 867 26471 1399 4313 5310 117 409 1499 5154 654 4846 9985 10388 157506 7026 7314 4323 10409 3622 10468 3148 3207 6423 59338 10184 2674 4327 2627 5159 23414…
GO:0050778 positive regulation of immune response 1.13269863719591e-06 4.95062046568929e-05 0.643551836150722 0.299533836277224 1.68010783878654 436 919 115004 5062 64332 23411 3500 121260 3824 11120 6812 868 2624 6777 91543 8780 6363 84787 660 51111 301 9473 4321 2534 23180 5771 8767 785 27242 4773 149041 27342 3135 3665 54923 57829 3133 4239 3263 78989 3075 6504 673 933 3514 5970 3093 1399 5512…
GO:0007517 muscle organ development 1.21663136339461e-06 5.26911983201084e-05 0.643551836150722 0.334095073059985 1.77714189116569 270 23411 3481 4209 23764 4092 467 8557 3344 3164 2296 1106 10521 51111 650 90 6474 9975 9734 27230 3236 57493 56261 94104 56603 9242 26471 221662 7139 8837 2273 9099 1293 8819 1499 1410 387 7040 1281 9318 7026 55692 7494 9328 10409 9750 3235 1655 3679 79647 3845 1901…
GO:0006163 purine nucleotide metabolic process 1.25933061533246e-06 5.40491085715663e-05 0.643551836150722 -0.276364626484598 -1.64877042435687 410 254552 38 5211 64223 5164 136 3295 51024 53354 80347 4713 1740 84836 6774 26027 339123 4723 4701 6391 516 1836 10165 4830 10591 79873 158 471 120892 10380 9605 347734 283927 498 3614 57521 790955 1738 1737 3704 4833 5236 126328 8802 84277 51079 2584 2…
GO:0009150 purine ribonucleotide metabolic process 1.34093849129882e-06 5.70377765406034e-05 0.643551836150722 -0.281966373672362 -1.67254744025626 393 254552 38 5211 64223 5164 3295 51024 53354 80347 4713 1740 84836 6774 26027 339123 4723 4701 6391 516 1836 10165 4830 79873 158 471 120892 10380 9605 347734 283927 498 3614 57521 790955 1738 1737 3704 4833 5236 126328 8802 84277 51079 2584 2639 30…
GO:0007159 leukocyte cell-cell adhesion 1.3577050282446e-06 5.72398827836928e-05 0.643551836150722 0.321588777345951 1.75972324726019 346 6401 64332 8876 3481 2309 177 4092 3718 2113 868 6777 865 6363 1326 57162 58515 301 64083 83737 2534 5771 8767 27242 6093 149041 3135 9435 64844 57829 27 3133 64926 6504 140885 79576 5970 80762 5175 7704 283234 55626 9306 9580 6541 2736 387 10875 941 3105 7494 …
GO:0043542 endothelial cell migration 1.43849048262302e-06 6.01137601685621e-05 0.643551836150722 0.367667458387668 1.88637635379921 202 1907 1647 1906 23411 2113 2624 3164 10000 3162 301 57608 26585 79812 9734 6678 388 7010 5829 56999 5743 4204 51564 11167 57381 2260 387 7040 4846 8817 5025 147372 7026 5728 1003 5747 55466 6286 196740 6781 5606 5286 8828 161198 8829 5629 4208 1634 3791 5764 3315…
GO:0050867 positive regulation of cell activation 1.48679246812134e-06 6.1591994070696e-05 0.643551836150722 0.315955243261993 1.73140100483752 350 64332 3500 8660 8876 3481 2309 177 6812 3718 2624 148022 9173 57817 6777 865 1490 6363 6869 1326 57162 84787 51111 58515 301 2534 8767 4773 3135 57829 27 3133 64926 6504 3514 140885 79576 7704 55122 388552 9846 3494 283234 55626 9580 6541 64109 2736 3…
GO:0044703 multi-organism reproductive process 1.63599934573598e-06 6.71888007162605e-05 0.643551836150722 0.381000790825897 1.90322104718679 165 130399 5744 1906 2354 8605 8614 133 23764 639 56977 6777 6869 5676 8061 5021 10699 2192 81671 5125 253943 10959 150 5467 1543 5680 552 4313 5743 5016 5675 7026 6781 5270 7043 6670 3620 27161 5997 5678 3020 5670 5764 64750 51673 3726 29924 3965 53405 875…
GO:0036297 interstrand cross-link repair 1.74647475134809e-06 7.11128693625838e-05 0.643551836150722 -0.574763703027167 -2.35691492075208 41 7517 201254 80233 22909 64858 2176 55120 199990 9025 84464 64710 5888 55215 2175 7507 353497 2188 375748 78995 254394 64789 64421 545 378708 2177 5892 9937 10635 2067 57697
GO:0031331 positive regulation of cellular catabolic process 1.7716279635691e-06 7.1525725580027e-05 0.643551836150722 0.303673090803837 1.6910273208203 389 2729 25831 8408 154 1454 10018 23411 10140 8660 57154 2309 56963 4092 7538 90637 8754 57104 148022 83667 10984 3162 246175 9821 4849 83737 9337 8767 22849 55802 664 665 25820 6093 149041 23130 8554 25819 64112 253943 167227 9567 6829 201163 4…
GO:0008037 cell recognition 1.85829371482041e-06 7.42633195896558e-05 0.643551836150722 0.413744666236657 2.01821375215489 133 7852 3500 23210 55118 4739 6363 27242 2049 7417 57829 4897 78989 3514 8851 5175 3494 5016 5199 375033 8547 3493 22932 6950 54742 2683 1236 54538 8829 28639 975 84665 3958 2352 226 1462 7534 2048 1739 3539 171169 148229 10575 203102 64221 836 3538 3537 10417 1047 923 28450…
GO:0030488 tRNA methylation 1.87061258412231e-06 7.42633195896558e-05 0.643551836150722 -0.568490882574191 -2.3449953685441 42 55152 79828 115708 3028 79979 152992 57604 27037 55621 4234 10785 55006 9836 221078 91801 63899 63892 6894 24140 55039 1787 54482 51531 54931 144233 54888
GO:0022904 respiratory electron transport chain 1.90727549571774e-06 7.43921293499655e-05 0.643551836150722 -0.397932363942505 -1.97940864012732 115 4713 92014 4723 4701 6391 10165 10975 790955 1738 4512 1537 4704 7384 2820 4519 4514 1716 4714 4731 4729 4705 4719 891 983 4718 4513 4702 8604 83943 144363 27089 4720 4540 2109 2108 4708 4728 57017 4537 4538 4696 79751 10514 4722 4539 4726 4712 4716 …
GO:0050851 antigen receptor-mediated signaling pathway 1.90782327631484e-06 7.43921293499655e-05 0.627256739718528 0.378753198945849 1.90128967535443 169 919 64332 3500 11120 868 660 9473 2534 23180 5771 8767 785 27242 4773 149041 54923 673 933 3514 5970 1399 3494 5583 89857 3493 5795 3105 5819 1236 59338 7189 54900 8915 3937 148823 4208 28639 975 10892 3958 5621 1997 84433 7070 3539 25865 7535 9…
GO:0006334 nucleosome assembly 1.92070359152934e-06 7.43921293499655e-05 0.627256739718528 0.515085658938734 2.25207128486599 64 3006 8347 8339 64061 3017 4673 8467 85236 6662 6046 440689 8365 10541 8357 121504 11177 3148 8970 8341 144108 3020 6418 3008 8349 51773 3007 3005 23234
GO:0051251 positive regulation of lymphocyte activation 1.94137686425535e-06 7.45864466234876e-05 0.627256739718528 0.323534179868188 1.74218937351901 301 64332 3500 8660 8876 3481 2309 177 3718 148022 6777 865 6363 6869 1326 57162 84787 51111 58515 301 2534 8767 4773 3135 57829 27 3133 64926 6504 3514 140885 79576 7704 55122 388552 3494 283234 55626 9580 6541 2736 3493 387 7040 941 3105 7494 432…
GO:0032944 regulation of mononuclear cell proliferation 1.95731638958416e-06 7.45972422398316e-05 0.627256739718528 0.363103397740991 1.86318985265964 200 8660 3481 177 3718 868 148022 6777 196 6363 6869 57162 58515 301 83737 8767 27242 4773 149041 3135 64844 598 57829 3133 64926 6504 933 80762 283234 7133 1499 6541 941 3105 5728 1604 4860 23529 7189 3620 4208 3572 259307 975 2615 4690 3958 5621 …
GO:0070663 regulation of leukocyte proliferation 2.09885481800637e-06 7.93567012141457e-05 0.627256739718528 0.35418115549867 1.84254587751225 218 8660 3481 177 3718 868 148022 6777 196 6363 6869 1438 57162 58515 301 83737 26585 8767 7128 27242 4773 149041 3135 64844 598 57829 3133 64926 6504 933 80762 283234 7133 1499 6541 941 3105 5728 3087 5747 1604 4860 23529 7189 3620 4208 3572 259307 975 26…
GO:0071772 response to BMP 2.18880573877807e-06 8.14646135901464e-05 0.627256739718528 0.405069491618251 1.9929522468642 138 10140 2297 57154 7130 56963 6498 4092 23111 10272 860 7323 3491 26585 6662 650 90 5494 8646 147409 81792 94031 51592 91851 11167 654 7040 53918 1003 10468 2200 1655 51496 6423 7043 63893 2627 3791 8239 2022 3516 331 55273 64750 94 7474 4487 4093 9518 7042 25805 4089 26508 4…
GO:0071773 cellular response to BMP stimulus 2.18880573877807e-06 8.14646135901464e-05 0.627256739718528 0.405069491618251 1.9929522468642 138 10140 2297 57154 7130 56963 6498 4092 23111 10272 860 7323 3491 26585 6662 650 90 5494 8646 147409 81792 94031 51592 91851 11167 654 7040 53918 1003 10468 2200 1655 51496 6423 7043 63893 2627 3791 8239 2022 3516 331 55273 64750 94 7474 4487 4093 9518 7042 …
GO:0002253 activation of immune response 2.21483564110328e-06 8.17943953040003e-05 0.627256739718528 0.329838699792629 1.75450109263917 270 919 115004 5062 64332 3500 3824 11120 868 660 9473 2534 23180 5771 8767 785 27242 4773 149041 27342 54923 4239 78989 3075 673 933 3514 5970 1399 3494 717 5199 5583 966 8547 89857 3493 5795 3105 8013 5819 5747 1604 1236 720 59338 7189 3984 728 54900 8915 3937 …
GO:0043536 positive regulation of blood vessel endothelial cell migration 2.33188022781305e-06 8.54544415792414e-05 0.627256739718528 0.541556855460941 2.23006346213016 51 23411 2113 2624 10000 3162 301 57608 9734 5743 51564 57381 2260 7040 4846 8817 5025 5606 5286 8829 3791 3315 7057 25865 6667 10769 5335 5155 2247 2303 3146 4780 27286 506 116150
GO:0050670 regulation of lymphocyte proliferation 2.40721020938157e-06 8.75415987594947e-05 0.627256739718528 0.364574483523131 1.86588020156922 196 8660 3481 177 3718 868 148022 6777 196 6363 6869 57162 58515 301 83737 8767 27242 4773 149041 3135 64844 57829 3133 64926 6504 933 80762 283234 7133 1499 6541 941 3105 5728 1604 4860 23529 7189 3620 4208 3572 259307 975 2615 4690 3958 5621 384 57630 …
GO:0032943 mononuclear cell proliferation 2.53920265428514e-06 9.16421321592001e-05 0.627256739718528 0.337897814362264 1.78106525292751 249 8660 3481 177 3718 868 148022 6777 196 6363 6869 57162 58515 301 83737 2534 8767 27242 4773 149041 3135 64844 598 57829 3133 64926 6504 933 338376 80762 283234 7133 1499 6541 941 3105 5728 1604 4860 23529 2322 7189 3620 2000 4208 3572 259307 975 10892 2615 4…
GO:0014706 striated muscle tissue development 2.57993902993818e-06 9.24122521701165e-05 0.627256739718528 0.353628852855353 1.81527017298781 199 10512 3475 10052 1906 407975 4092 57817 8557 2296 11214 26585 650 90410 90 6474 205428 6548 57493 9242 150094 7139 50507 3192 56999 5292 409 7040 55692 5728 65009 8913 57538 6909 2627 1901 5159 5997 2931 23414 5629 23462 4208 221476 55636 7273 2022 3516 …
GO:0002696 positive regulation of leukocyte activation 2.61518717842134e-06 9.29757590895468e-05 0.627256739718528 0.309993954076301 1.69527573161746 340 64332 3500 8660 8876 3481 2309 177 6812 3718 2624 148022 9173 57817 6777 865 6363 6869 1326 57162 84787 51111 58515 301 2534 8767 4773 3135 57829 27 3133 64926 6504 3514 140885 79576 7704 55122 388552 9846 3494 283234 55626 9580 6541 64109 2736 …
GO:0043534 blood vessel endothelial cell migration 2.66051851083855e-06 9.38867421158138e-05 0.627256739718528 0.427934026304409 2.0262983371427 108 1647 23411 2113 2624 3164 10000 3162 301 57608 26585 79812 9734 5743 4204 51564 57381 2260 387 7040 4846 8817 5025 1003 5606 5286 161198 8829 4208 3791 3315 94 2185 4223 7057 9314 54567 11235 1960 25865 6667 90627 10769 6915 5335 3728 29775 5155 5529…
GO:0006520 cellular amino acid metabolic process 2.83036971771373e-06 9.91461862881485e-05 0.627256739718528 -0.323176407873276 -1.80501225254575 239 55152 38 26275 1892 95 2875 2937 162417 54938 8659 10667 191 57505 7407 55258 10165 594 5188 374569 4143 55278 4552 29920 80017 670 3028 1738 5859 56922 1629 10056 144193 2639 65263 2653 2193 6470 84105 1806 56474 1719 5723 4522 63826 6507 23395 518…
GO:0034329 cell junction assembly 2.87331915645267e-06 9.9916003367449e-05 0.627256739718528 0.306986500660471 1.68656862396468 360 90102 10052 7162 5062 9693 84612 4092 23562 57555 4301 55209 9080 55901 23394 24146 8394 26585 6615 5021 2049 266727 6093 81671 6548 8874 123720 64101 201163 57493 10395 84962 7010 100506658 4897 187 10979 91156 54413 7082 57669 9379 1009 27253 9806 1399 4983 5175 97…
GO:0002040 sprouting angiogenesis 2.91627780751591e-06 0.00010067498170294 0.627256739718528 0.428142661630103 2.04347296421646 113 23210 2624 3164 10000 10365 3162 301 57608 26585 90993 23670 79812 3716 9734 7010 84870 187 7082 56999 5743 51564 57381 387 147372 374887 196740 5286 185 161198 8829 2277 3791 94 2185 4223 29924 7057 26051 9314 54567 11235 4017 1960 90627 10769 8434 6915 634 29775 23…
GO:0009062 fatty acid catabolic process 3.19042571502218e-06 0.000109346677024214 0.627256739718528 -0.419945341700034 -2.0398462768746 96 254552 38 2166 1892 5191 3295 23659 1891 27349 283927 84830 3028 8310 219743 1384 2639 6342 83752 3667 5264 34 10005 5095 208 26063 51390 35 254013 3033 5830 1376 390916 1962 55268 1666 5096 55862 3030 2109 5825 2108 5828 39 56898 64900
GO:0071383 cellular response to steroid hormone stimulus 3.36219653706151e-06 0.000114410745018293 0.627256739718528 0.367717190141193 1.86061485042469 184 81606 9667 1906 10018 23411 7110 687 2309 5187 7538 6294 358 10728 1407 51569 10521 9063 301 7035 112398 90 2908 9572 51366 25959 4864 3301 5467 6340 3192 23543 8837 5106 55818 1977 387 56937 1601 8313 54206 8013 6781 1655 2322 6879 2931 6339 …
GO:0046545 development of primary female sexual characteristics 3.66817776446903e-06 0.000123124019311133 0.627256739718528 0.454344439382945 2.06493656088582 85 23411 7130 2309 283 3624 6777 3309 2296 2796 25976 598 1588 26471 4313 117 409 4846 7026 7314 4323 10468 59338 10184 4327 23414 3791 6714 9510 6586 5156 7337 8322 8204 836 1495 3643 4089 84159 1602 6874 3625
GO:0003015 heart process 3.66994348072647e-06 0.000123124019311133 0.627256739718528 0.357529406781876 1.83458807295047 200 1907 10052 1906 55151 7852 23327 133 4092 4842 8557 1490 1193 11214 487 2534 6474 10699 3764 3270 817 6548 7139 552 50507 3781 23704 25937 6505 199800 1760 1824 4846 6324 5025 9446 6781 5606 8913 6909 488 2627 5997 2931 3320 857 153 6714 7273 79924 11149 27129 1839 9096 1065…
GO:0022409 positive regulation of cell-cell adhesion 3.77622976001116e-06 0.000125803906130722 0.627256739718528 0.330256338592561 1.75808996264388 278 6401 64332 8876 5329 3481 2309 177 4092 3718 2113 4301 6777 10272 865 6363 1326 58515 301 2534 8767 3716 3135 9435 57829 27 3133 64926 6504 7082 140885 79576 5970 7704 283234 55626 9580 6541 2736 387 941 3105 7494 8013 10725 1604 1236 8651 50848 4…
GO:0044706 multi-multicellular organism process 3.85274822540188e-06 0.000127461753790379 0.610526878385931 0.378777967275077 1.90036975498396 170 130399 5744 1906 2354 8605 8614 133 23764 639 56977 6777 6869 5676 8061 5021 10699 2192 81671 5125 253943 10959 150 5467 1543 5680 552 4313 5743 5016 5675 7026 2683 6781 5270 7043 6670 3620 27161 5997 5678 3020 5670 5764 3074 64750 51673 3726 29924 396…
GO:0000380 alternative mRNA splicing, via spliceosome 3.95902335658259e-06 0.000130074394970755 0.610526878385931 0.479679444638586 2.10417093166485 69 91746 84081 8241 10521 2332 221662 5936 10569 3192 23543 64783 10658 4858 10656 10181 11171 1655 58517 6434 8087 10179 4670 6421 10659 84991 8621 10657 79005 4116 10284 9589 6433 9967 10150 5978 4857 3191 5725 9513 54033
GO:0030509 BMP signaling pathway 4.44516038000705e-06 0.000144923127630425 0.610526878385931 0.397507609815812 1.9354713654469 130 10140 2297 57154 7130 56963 6498 4092 23111 10272 860 7323 3491 26585 650 90 5494 8646 147409 94031 51592 91851 11167 654 7040 53918 1003 10468 2200 1655 51496 6423 7043 63893 2627 3791 8239 2022 3516 331 55273 64750 94 7474 4487 4093 9518 7042 25805 4089 494470 1386 …
GO:0009081 branched-chain amino acid metabolic process 4.47180935383553e-06 0.000144923127630425 0.610526878385931 -0.667316330146559 -2.34174491107859 24 38 26275 1892 594 3028 1738 56922 1629 64087 587 593 5095 36
GO:0006490 oligosaccharide-lipid intermediate biosynthetic process 4.56240838505015e-06 0.000146860226664722 0.610526878385931 -0.728828583548807 -2.40403892883382 19 9526 57171 91869 1798 79644 79947 56052 79087 199857 22845 29929 79053
GO:0051216 cartilage development 4.61444469252367e-06 0.000147538352450891 0.610526878385931 0.373301876290036 1.86476250185575 165 1893 5744 1906 2487 4209 8091 4092 7483 50515 6935 1490 860 3491 389125 26585 6662 650 6615 6474 81792 64764 7704 9451 5310 1499 3696 85301 654 4256 1302 7040 8817 1281 649 8313 54928 6781 91461 3207 6423 1277 51320 4208 5307 5396 8538 94 3232 116039 7474 4487 1513 5…
GO:0046651 lymphocyte proliferation 4.70206898066214e-06 0.00014933771082583 0.610526878385931 0.336040699435953 1.76103547172239 242 8660 3481 177 3718 868 148022 6777 196 6363 6869 57162 58515 301 83737 2534 8767 27242 4773 149041 3135 64844 57829 3133 64926 6504 933 338376 80762 283234 7133 1499 6541 941 3105 5728 1604 4860 23529 2322 7189 3620 2000 4208 3572 259307 975 10892 2615 4690 3575 39…
GO:0051051 negative regulation of transport 5.02403601053007e-06 0.000157811540810137 0.610526878385931 0.312916395205862 1.71266956306202 348 55432 130399 1906 51009 6236 23327 8660 4842 6690 3624 91404 57817 80204 79772 91543 9943 1193 2669 3162 1407 51569 8301 301 8609 5021 3598 27342 817 2550 4345 2332 2664 6457 54899 150 9972 10105 55829 2887 65266 673 94121 140885 23704 2564 468 10825 80762…
GO:0042113 B cell activation 5.03512892593217e-06 0.000157811540810137 0.610526878385931 0.332877321214267 1.74833169526095 243 4189 8227 407975 3500 121260 8660 23075 3718 3624 148022 6777 359948 196 57162 84787 51111 9473 7922 5771 7128 27242 4773 149041 9734 56262 933 96459 3514 338376 80762 3394 55122 9452 3494 3493 7040 5795 4242 7494 4323 5728 3087 23529 2322 7468 64092 6670 54900 4208 2863…
GO:0042273 ribosomal large subunit biogenesis 5.36609921127023e-06 0.000167085598970532 0.610526878385931 -0.454584571390793 -2.11426675630985 75 29960 54663 55651 4931 55052 54475 26155 166378 55794 23212 23481 23195 51154 23246 65008 6838 54680 55759 84231 2971 55027 3692 51550 56342 6175 51018 81887 220064 55319 80135 285855 9875 22868 29997 22907 220717 10969 55153
GO:0042129 regulation of T cell proliferation 5.57338030721448e-06 0.000172412881711492 0.610526878385931 0.375901135457234 1.86985250602567 152 3481 177 3718 868 6777 6363 57162 58515 301 83737 8767 27242 149041 3135 64844 57829 3133 64926 6504 80762 283234 7133 1499 6541 941 3105 5728 1604 4860 7189 3620 3572 259307 975 2615 4690 3958 5621 384 57630 51561 3479 6654 3552 84433 7412 3965 1739 753…
GO:0090257 regulation of muscle system process 5.97276779531466e-06 0.000183575908237929 0.610526878385931 0.363585651998836 1.84269265326908 185 1907 154 1906 55151 407975 2309 4092 4842 57817 3164 1490 6869 1193 487 5021 4660 3270 6093 817 6548 10203 10874 150 7139 9569 5743 1760 1824 7133 387 4846 5025 54206 29995 8013 1613 9446 6781 80005 488 5997 2931 255743 3320 857 3572 2308 221476 3479 14…
GO:0006488 dolichol-linked oligosaccharide biosynthetic process 6.34613475373564e-06 0.00019380119209485 0.610526878385931 -0.730223166679304 -2.37317335723057 18 9526 57171 91869 1798 79644 79947 56052 79087 199857 22845 29929 79053
GO:0070661 leukocyte proliferation 6.50355400034308e-06 0.000197343511195124 0.610526878385931 0.322107975132206 1.71472124539275 276 8660 3481 177 3718 868 148022 6777 196 6363 6869 1438 57162 58515 301 83737 2534 26585 8767 7128 27242 4773 149041 3135 64844 598 57829 3133 64926 6504 933 338376 80762 283234 7133 1499 6541 941 3105 5728 3087 5747 1604 4860 23529 2322 7189 3620 2000 4208 3572 2593…
GO:0035967 cellular response to topologically incorrect protein 6.65802345090271e-06 0.000200752048861396 0.610526878385931 0.42038457672972 2.00644456651447 113 55432 4189 23645 10018 51009 8614 84919 30001 467 3309 1491 7353 6782 5771 90993 1649 27230 55768 10959 55829 80311 11153 468 64764 55122 9451 8452 7494 9709 91319 4690 3313 58487 3311 3329 26353 3312 80279 7415 64224 57414 3310 9531 511…
GO:0061448 connective tissue development 6.86735231371366e-06 0.000205761424041081 0.610526878385931 0.339044789688588 1.77648730183559 231 1893 5744 1906 2487 23411 2297 4209 8091 4092 7483 23111 50515 6935 1490 860 3570 3491 389125 8609 26585 6662 650 6615 6474 91355 8710 81792 114789 5467 8837 64764 7704 9451 5310 1499 3696 85301 654 4256 1302 7040 8817 1281 649 8313 7494 7314 54928 6781 91461…
GO:0022900 electron transport chain 6.96882750982341e-06 0.00020671813226544 0.610526878385931 -0.357002205236121 -1.88467529678091 163 217 7264 1534 8659 4713 92014 4723 4701 6391 10165 112812 1528 10975 6715 790955 1738 4512 57019 8574 1537 4704 6834 7384 2820 4519 4514 1716 4714 4731 4729 4705 4199 4719 891 983 4718 4513 4129 4702 8604 5860 3420 83943 144363 10495 27089 4720 4540 2109 27158 21…
GO:0001701 in utero embryonic development 7.04134450927164e-06 0.00020671813226544 0.610526878385931 0.305222791537175 1.67795739928605 356 91746 9871 130399 25831 26524 1906 10018 133 402569 55224 7763 3481 57718 23764 6498 639 5930 5604 84081 7320 2624 50515 51119 10365 84660 8894 2296 4071 4849 3491 650 6615 8061 4097 90 57167 10049 57534 25949 598 79893 201163 57493 26097 10959 84870 1999 576…
GO:0022613 ribonucleoprotein complex biogenesis 7.04972102454933e-06 0.00020671813226544 0.610526878385931 -0.265780708900172 -1.60503737763781 447 64963 65083 10856 115939 3921 285367 51081 79084 57819 29960 27079 54663 79039 79033 1939 54555 55651 4931 57418 65095 84881 84864 6895 27341 55702 26523 79979 55052 57109 54475 83743 26155 166378 54496 23405 26149 26164 79050 55794 6193 26284 23212 2…
GO:0006505 GPI anchor metabolic process 7.07284961361602e-06 0.00020671813226544 0.610526878385931 -0.618630935578304 -2.37895474263883 32 9091 5279 8733 8818 55650 93210 94005 80055 80157 128869 9488 84302 27315 84720 10026 23556 2822 51604 284098 51227 54965
GO:0033002 muscle cell proliferation 7.2466912467396e-06 0.000210389033713449 0.610526878385931 0.362971170777835 1.83072454125441 180 1906 407975 4209 283 6869 3486 3570 2296 3162 8241 650 7128 1649 205428 10203 94104 7702 5467 8837 10672 4313 5292 5743 1499 387 7040 4846 5728 8013 10221 65009 7043 6909 79647 1027 2627 1901 5159 23414 4208 3725 55810 6714 3516 9510 60485 3836 1839 7099 3479 3000…
GO:0009199 ribonucleoside triphosphate metabolic process 7.28677383768244e-06 0.000210389033713449 0.610526878385931 -0.317629694378475 -1.75701404189429 223 5211 64223 51024 4713 83549 6774 339123 4723 4701 6391 516 10165 4830 120892 9605 498 3614 57521 790955 3704 4833 5236 126328 84277 51079 2584 30968 4704 51085 518 56474 11164 8505 1716 4714 4731 4729 65220 4705 515 4719 706 3692 10476 55669…
GO:0015980 energy derivation by oxidation of organic compounds 7.38519490565944e-06 0.000211946195967238 0.610526878385931 -0.296770073999375 -1.7127810681728 300 4713 23410 92014 4723 4701 6391 10165 3418 3417 158 50 10975 2997 498 48 2271 790955 1738 1737 4512 126328 8802 84277 51079 30968 1537 4704 4191 6834 7384 51085 2820 4519 4514 10131 7157 3667 1716 4714 4731 4729 2647 2548 5018 5162 4705…
GO:0044057 regulation of system process 7.58397426873885e-06 0.000216347625247137 0.610526878385931 0.289327781607621 1.62205825561171 428 1907 10052 154 1906 55151 407975 133 51762 4885 2309 177 4092 4842 6690 3624 57555 57817 3164 1490 358 6869 1193 1407 487 5021 27242 6474 10699 4660 3270 6093 817 6548 10203 10874 2332 6804 150 1588 9026 65266 54413 7139 552 3781 23704 6505 4313 199800 9451 95…
GO:1903522 regulation of blood circulation 7.75398425477428e-06 0.000219880839224671 0.593325476396405 0.35461970639508 1.81200892369978 193 1907 10052 1906 55151 133 177 4092 4842 1490 6869 1193 487 5021 6474 10699 3270 817 6548 150 7139 552 3781 23704 6505 4313 199800 5743 1760 1824 387 4846 6324 5025 9446 6781 80005 8913 6909 185 488 5997 2931 3320 857 153 3274 79924 11149 27129 1839 9096 1438…
GO:0009451 RNA modification 8.09815150373816e-06 0.000226710775913942 0.593325476396405 -0.349585651902882 -1.85429970643313 168 55152 115939 81605 57505 285367 285605 29960 27079 54522 79828 23070 55651 54920 115708 3028 84881 79979 8518 64118 152992 81890 54859 57604 26995 221120 113000 51093 63935 27037 83448 55226 29890 55621 104 4234 27304 64172 10785 26610 84520 55006 23587 9836 123263 5110…
GO:0048568 embryonic organ development 8.10829763163856e-06 0.000226710775913942 0.593325476396405 0.301181596676765 1.66226167451967 369 25831 1906 2487 133 3481 4646 639 5930 5604 2624 50515 6935 8557 80714 7003 860 2296 3491 6662 25836 6615 90 6474 25861 6299 10049 7020 57534 25949 2201 5125 79893 3236 2304 3219 6913 10959 84870 187 7732 9645 6788 220 468 51141 5310 29072 64321 1499 5154 2736 …
GO:0009144 purine nucleoside triphosphate metabolic process 8.15680934410901e-06 0.000226710775913942 0.593325476396405 -0.318730989683959 -1.75200654032443 221 5211 64223 51024 4713 6774 339123 4723 4701 6391 516 10165 4830 120892 9605 498 3614 57521 790955 3704 4833 5236 126328 84277 51079 2584 30968 4704 51085 518 11164 8505 1716 4714 4731 4729 65220 4705 515 4719 706 3692 10476 55669 9551 648…
GO:0010959 regulation of metal ion transport 8.18519174164526e-06 0.000226710775913942 0.593325476396405 0.313455695462895 1.70638786627822 317 154 9001 162514 55151 7852 6236 8614 23327 54800 5652 4842 6690 3718 5187 815 91404 57817 80204 6844 9943 1729 1193 2669 487 2534 3787 785 3270 817 81671 6548 2332 54923 150 187 9002 65266 3755 150094 3781 23704 468 6351 2273 5743 1760 117 409 1499 128414…
GO:0000045 autophagosome assembly 8.38247300537016e-06 0.000230342750785346 0.593325476396405 0.430785655434072 2.03317661530693 103 81631 8408 55254 57154 11345 23710 9821 8897 90410 643246 5868 23130 81671 64112 55062 23192 60673 5861 26471 26100 9554 22930 55626 22863 10043 165324 285973 7879 488 9638 29979 83452 9140 9776 128866 4534 440026 56270 83460 22878 9474 11337 140775
GO:0019646 aerobic electron transport chain 8.41302238384766e-06 0.000230342750785346 0.593325476396405 -0.433267898199574 -2.07370245759101 88 4713 92014 4723 4701 6391 10975 790955 1738 4512 1537 4704 7384 4519 4514 4714 4731 4729 4705 4719 4718 4513 4702 27089 4720 4540 4708 4728 57017 4537 4538 4696 4722 4539 4726 4712 4716 4717
GO:0071900 regulation of protein serine/threonine kinase activity 8.5854240946259e-06 0.000233719773638845 0.593325476396405 0.306495656255658 1.67379546972483 342 1647 26524 154 1906 57018 23411 3481 1029 9693 177 8091 5604 8754 83667 6363 1028 11214 7039 5515 7786 4216 650 29950 7128 11213 205428 57551 8812 54923 57493 84962 150 3301 10979 7148 6788 50507 8850 8851 1857 9802 51191 5310 894 5689…
GO:0034620 cellular response to unfolded protein 8.89354996649768e-06 0.000240732227502244 0.593325476396405 0.444884116854259 2.05500674726391 93 55432 4189 23645 10018 51009 8614 84919 30001 467 3309 1491 6782 5771 90993 1649 27230 10959 55829 11153 468 64764 9451 7494 9709 91319 4690 3313 58487 3311 3329 26353 3312 80279 7415 64224 57414 3310 9531 51182
GO:0018105 peptidyl-serine phosphorylation 9.14025947379186e-06 0.000246012407531889 0.593325476396405 0.326575949955491 1.73507430808059 267 8408 23012 1647 26524 1195 1454 5062 4092 4842 7150 815 5599 11009 54386 10000 1859 7786 8767 3270 6093 4140 817 55351 79893 10044 673 96459 22853 338376 8851 6505 9451 5310 1440 5743 1760 8569 5583 146057 409 6733 7040 23515 8412 253260 5728 6423 814 8445 …
GO:0001503 ossification 9.25667252751554e-06 0.000247160171807621 0.593325476396405 0.301119936791115 1.65615789589506 362 1893 5744 154 55151 10140 3481 4209 7130 8482 4092 5552 10272 865 1490 51119 6869 860 4882 3486 3570 2296 55787 3491 374 26585 6662 25836 90993 650 6615 90 6474 7020 8646 2550 3183 25819 91355 2201 81792 10979 22800 1009 3192 468 25937 7704 4313 9451 91851 7286 5743 1499 5156…
GO:0006120 mitochondrial electron transport, NADH to ubiquinone 9.28666472576915e-06 0.000247160171807621 0.593325476396405 -0.52133766355494 -2.26004806911695 50 4713 4723 4701 1738 4704 4714 4731 4729 4705 4719 4718 4702 4720 4540 4708 4728 57017 4537 4538 4696 4722 4539 4726 4712 4716 4717
GO:0010595 positive regulation of endothelial cell migration 9.50327371000532e-06 0.000251519977524807 0.593325476396405 0.427543056326517 2.00200905325676 101 1906 23411 2113 2624 10000 3162 301 57608 9734 6678 388 7010 5743 51564 57381 2260 7040 4846 8817 5025 147372 5606 5286 8828 8829 5629 3791 3315 7474 2185 7057 25865 6667 84913 9475 10769 3690 5335 23328 5155 14 5879 2324 2247 306 2303 259…
GO:0046634 regulation of alpha-beta T cell activation 9.69682766760822e-06 0.00025522479010213 0.593325476396405 0.443196275889967 2.04721027973782 93 64332 177 4092 3718 639 868 865 6363 301 83737 8767 149041 3133 64926 79576 80762 7704 387 941 3105 1604 8651 4860 135 975 10892 384 57630 51561 3726 84433 3965 7535 940 3559 9308 284194 861 3142 3561 10808 9479 54440 57045 3662 6461 11314 3146 312…
GO:0018209 peptidyl-serine modification 9.80467506682664e-06 0.000256131988198056 0.593325476396405 0.322794790105939 1.72462459287802 282 8408 23012 1647 26524 1195 1454 5062 4092 4842 7150 815 5599 11009 54386 10000 1859 7786 8767 3270 6093 4140 817 55351 79893 10044 673 96459 2591 22853 9806 338376 8851 6505 9451 5310 1440 5743 1760 8569 5583 146057 409 6733 7040 23515 8412 253260 5728 133584 …
GO:0006575 cellular modified amino acid metabolic process 9.87225994973472e-06 0.000256131988198056 0.593325476396405 -0.352535018823 -1.85080961587717 151 2876 2628 2940 26873 114879 2937 10162 8659 191 7038 119391 23659 87769 223 2941 373156 3417 117247 471 548596 501 4552 2593 51449 9791 1384 3029 8424 1159 6470 10404 1719 4522 81490 34 55217 2356 60496 25974 6573 6583 1376
GO:0042692 muscle cell differentiation 9.89258728556722e-06 0.000256131988198056 0.593325476396405 0.304932828418627 1.66035991920192 323 3475 1140 1906 23411 9043 133 3481 4842 6935 57817 8557 11214 1491 9643 26585 6662 650 785 90410 90 6474 4773 9734 6548 9444 187 56603 4811 2318 221662 5936 150094 11096 7139 552 50507 3192 8837 29766 55122 1760 2314 4204 409 1499 7040 3915 7494 4323 9750 51177…
GO:0006506 GPI anchor biosynthetic process 1.01357906204397e-05 0.000261010305490675 0.593325476396405 -0.613904006879687 -2.33849214141625 31 9091 5279 8733 8818 55650 93210 94005 80055 80157 128869 9488 84302 27315 84720 10026 23556 51604 284098 51227 54965
GO:0031589 cell-substrate adhesion 1.04411180823888e-05 0.000267057149644274 0.593325476396405 0.30426980434856 1.66392037853277 333 90102 10018 1029 4585 8754 1490 4739 55901 8394 3491 4321 26585 5054 2049 3914 2192 6093 6548 8874 123720 151887 10461 10395 84962 7010 81792 5861 4811 285613 10979 7148 673 5467 57669 29780 55966 5829 9806 56999 1399 5310 9748 1499 25975 81848 3696 387 5795 3915 12…
GO:0042698 ovulation cycle 1.04827218689083e-05 0.000267057149644274 0.593325476396405 0.499822752841955 2.12137871785097 57 23411 7130 2309 3624 6777 3309 23394 5021 4313 409 4846 59338 7043 4327 6714 5764 9510 6586 5156 3480 8322 7042 9612 8204 836
GO:0046660 female sex differentiation 1.07474376874033e-05 0.000272344644376538 0.593325476396405 0.429459304377431 1.98998873288872 96 23411 7130 2309 283 3624 6777 3309 2296 2796 25976 598 10461 1588 26471 4313 117 409 4846 7026 7314 4323 10468 59338 10184 4327 23414 3791 6714 55636 9510 6586 5156 7474 7337 8322 8204 836 1495 3643 4089 84159 1602 6874 3625
GO:0007266 Rho protein signal transduction 1.13649379763729e-05 0.000286468595340955 0.593325476396405 0.404231829829683 1.96024261298339 126 4650 9181 394 11214 6093 64411 388 27 201163 57493 10395 150 25959 9002 9754 5924 4983 10672 9639 8452 23370 79567 57381 10602 387 10276 2151 1281 65979 9750 2059 50848 3984 185 5159 8829 27334 54869 1278 2828 57449 391 9411 143872 2768 5894 90627 9423 9475…
GO:1902903 regulation of supramolecular fiber organization 1.20714191136631e-05 0.000302562685918258 0.593325476396405 0.303341895308899 1.65814934857667 343 80115 90102 5062 1906 9181 23075 8976 89848 1490 1859 6869 11214 23406 6093 57704 90668 57551 6548 8874 123720 10395 100506658 9026 10979 7148 673 7082 55201 5202 5829 22899 55971 50810 8851 29766 9639 1440 10810 90952 10163 2314 4204 23370 …
GO:0000381 regulation of alternative mRNA splicing, via spliceosome 1.21304519333307e-05 0.000302562685918258 0.593325476396405 0.510650366660755 2.10801770606024 53 91746 84081 8241 10521 2332 221662 5936 3192 23543 64783 10658 4858 10656 10181 1655 58517 6434 8087 10179 10659 10657 4116 10284 9589 9967 10150 5978 4857 3191 5725 9513 54033
GO:0030510 regulation of BMP signaling pathway 1.22717351672133e-05 0.000304492428836479 0.593325476396405 0.445164512911678 2.03013715246025 87 10140 2297 57154 7130 56963 6498 4092 23111 10272 7323 3491 26585 5494 8646 94031 51592 91851 11167 53918 1003 10468 2200 51496 6423 63893 2627 3791 2022 3516 331 64750 94 7474 4487 25805 4089 494470 2719 388585 23213 23090 3280 4091 57045 6424
GO:0016042 lipid catabolic process 1.33700664514779e-05 0.000330025888988813 0.593325476396405 -0.29427832639643 -1.68496118968576 279 254552 9784 38 2166 1892 5191 3295 8228 13 23659 5051 3417 3988 1891 374569 222236 57406 27349 6715 60526 283927 1019 158584 84830 3028 8310 57016 219743 1384 5019 196463 2639 403313 83875 79644 6342 83752 5321 3667 51302 5337 22876 1591 5331 348 5264 6610 34 8468…
GO:1903039 positive regulation of leukocyte cell-cell adhesion 1.39078913553439e-05 0.000341531929983806 0.593325476396405 0.32634379770297 1.71224252659464 238 6401 64332 8876 3481 2309 177 3718 2113 6777 865 6363 1326 58515 301 2534 8767 3135 9435 57829 27 3133 64926 6504 140885 79576 5970 7704 283234 55626 9580 6541 2736 387 941 3105 7494 8013 10725 1604 1236 8651 4860 7189 60 8915 857 3572 67…
GO:0071222 cellular response to lipopolysaccharide 1.40853532666262e-05 0.000344116015190807 0.593325476396405 0.361141755781888 1.81104860806577 171 8140 56300 7538 5599 8754 11009 148022 57817 8767 7128 5054 9572 55829 5467 140885 5970 5473 3394 1440 7133 10270 2920 654 387 7040 4846 27179 941 7494 7097 10221 1604 3148 10318 3576 5606 968 7189 8915 4208 6714 10892 6374 7474 7099 3552 54623 2290…
GO:0048608 reproductive structure development 1.47347164602498e-05 0.000358143822533827 0.593325476396405 0.330139772280107 1.73102191825053 236 9667 10018 23411 7110 7130 2309 283 3624 10116 6777 3309 8894 2296 2796 301 25976 6662 25836 6299 598 55840 10461 51742 152006 1588 867 26471 1399 4313 5310 409 1499 5154 654 4846 9985 10388 157506 7026 7314 4323 5728 10409 3622 10468 3148 3207 6423 5933…
GO:0008406 gonad development 1.56354194836712e-05 0.000378107301625431 0.575610261071129 0.367611838958754 1.8513247477959 175 9667 10018 23411 7110 7130 2309 283 3624 6777 3309 8894 2296 2796 25976 6662 6299 598 51742 152006 1588 867 26471 1399 4313 409 5154 4846 9985 157506 7026 7314 4323 10409 3622 10468 3148 3207 6423 59338 2674 4327 2627 5159 23414 3020 3791 6714 9510 6586 5156 7474 3552 100…
GO:2000113 negative regulation of cellular macromolecule biosynthetic process 1.59225540688645e-05 0.000382446954275449 0.575610261071129 0.353030479374948 1.78608730008438 183 8507 10140 283 3718 7538 83667 246175 4849 9337 22849 55802 6093 149041 2332 25819 253943 167227 80315 4850 55829 55095 221662 5936 3192 23034 468 10658 2886 9451 9452 1977 26574 219988 54915 1613 9775 27161 5997 2931 6598…
GO:0032787 monocarboxylic acid metabolic process 1.59960458079348e-05 0.000382446954275449 0.575610261071129 -0.249489658725196 -1.51503285160482 500 254552 10613 5742 38 5211 2876 7923 64223 401494 5164 2628 2166 1892 5191 2194 3295 9380 1622 55258 6774 26027 339123 6770 5446 23659 3418 3417 1891 11160 1573 57406 27349 6652 283927 2593 158584 6720 84830 3028 1562 8310 57521 80142 1738 219743 173…
GO:0034976 response to endoplasmic reticulum stress 1.60557075682388e-05 0.000382446954275449 0.575610261071129 0.326354221644326 1.7120976914981 239 55432 4189 23645 10018 23411 51009 8614 84919 8795 30001 467 83667 79094 3309 1491 51569 58515 487 7844 7184 7353 5706 5771 29982 90993 23071 1649 821 27230 598 54557 5611 5366 55768 10959 57333 55829 26471 10955 11153 5924 468 64764 9451 10087 7494…
GO:0002715 regulation of natural killer cell mediated immunity 1.70776925758372e-05 0.000404766803140739 0.575610261071129 0.587751160371069 2.21329776372891 35 3824 6777 3135 3133 5272 353091 3820 409 3105 1398 5819 100507436 114836 164 3106 3965 10225 634 22914 23705
GO:0018108 peptidyl-tyrosine phosphorylation 1.72336223219244e-05 0.000406440478919048 0.575610261071129 0.305501875166224 1.66544586683178 320 7465 9052 1195 5062 9181 3481 6690 3718 868 5604 1198 11009 1859 4739 3570 660 7039 23394 5912 5515 2534 374 26585 5771 8767 90 2049 3716 9467 27 79893 10461 7010 3263 150 867 50507 5175 1440 5526 409 5154 654 2321 2260 7040 5795 653361 941 253260 54206 1…
GO:0016049 cell growth 1.74596168993133e-05 0.000409710897969766 0.575610261071129 0.283614124606264 1.58780322752043 425 1907 10512 3475 728642 8408 1906 2487 23411 51009 55384 7852 23327 9043 57154 1029 8482 64061 4092 3624 23111 83667 57817 7003 9792 26153 3486 11214 23394 147138 3621 6792 5515 9798 83737 26585 6662 23011 112398 3872 123879 55602 817 6548 984 29948 2664 55840 201163 4897 54413…
GO:0061458 reproductive system development 1.7544295379058e-05 0.000409710897969766 0.575610261071129 0.324562670983152 1.70269897823573 239 9667 10018 23411 7110 7130 2309 283 3624 10116 6777 3309 8894 2296 2796 301 25976 6662 25836 6299 598 55840 10461 51742 152006 1588 867 26471 1399 4313 5310 409 1499 5154 654 4846 9985 10388 157506 7026 7314 4323 5728 10409 3622 10468 3148 3207 6423 59338 52…
GO:0009205 purine ribonucleoside triphosphate metabolic process 1.77908161377641e-05 0.000413441210147845 0.575610261071129 -0.316170231159747 -1.73630391913961 216 5211 64223 51024 4713 6774 339123 4723 4701 6391 516 10165 4830 120892 9605 498 3614 57521 790955 3704 4833 5236 126328 84277 51079 2584 30968 4704 51085 518 11164 8505 1716 4714 4731 4729 65220 4705 515 4719 706 3692 10476 55669 9551…
GO:0070059 intrinsic apoptotic signaling pathway in response to endoplasmic reticulum stress 1.85361188694176e-05 0.000428670244145173 0.575610261071129 0.490078887942785 2.08002320230234 57 23645 10018 23411 8795 30001 79094 58515 487 5771 90993 1649 598 5366 55829 10955 468 9451 7494 317 10525 57761 9709 4690 51060
GO:0014812 muscle cell migration 1.87534602966972e-05 0.000430970155603741 0.575610261071129 0.440357195789731 1.99096117893241 81 6869 3486 301 5054 1649 6093 2887 5467 10672 5154 387 10276 1398 51177 8013 10221 65009 80005 79647 5159 8829 4208 6714 9510 7099 3479 9732 2768 7060 4921 3690 25817 5155 14 4763 1902 4856 3037 5328 9353 4780 7168 3488 10092 11057 5592 6352
GO:0061035 regulation of cartilage development 1.88164971380307e-05 0.000430970155603741 0.575610261071129 0.491496881048313 2.10332355596786 60 5744 2487 4092 7483 1490 860 3491 389125 26585 6662 650 6474 81792 7704 1499 654 8817 649 8313 91461 3207 94 7474 1513 51222 4017 129642 2734
GO:0003170 heart valve development 2.0815228469471e-05 0.000474467695830431 0.575610261071129 0.485920754195671 2.07012236640368 59 25831 639 3491 6662 650 6615 90 6474 6093 5138 187 56999 7133 7040 4846 8642 23462 4208 3516 6659 6586 54567 7075 7291 7042 9475 4772 4089 26508 4194 2006 4091
GO:0018212 peptidyl-tyrosine modification 2.13928255549174e-05 0.000485311528302982 0.575610261071129 0.303582940632163 1.65532491018898 322 7465 9052 1195 5062 9181 3481 6690 3718 868 5604 1198 11009 1859 4739 3570 660 7039 23394 5912 5515 2534 374 26585 5771 8767 90 2049 3716 9467 27 79893 10461 7010 3263 150 867 50507 5175 1440 5526 409 5154 654 2321 2260 7040 5795 653361 941 253260 54206 1001…
GO:0045216 cell-cell junction organization 2.15885737077763e-05 0.000487431114425812 0.575610261071129 0.350948283591088 1.77311815375161 181 10052 5062 84612 4092 23562 57555 4301 3801 9080 24146 6615 25861 6093 201163 57493 100506658 187 10979 7082 1009 9253 102 5175 90952 5583 1499 9414 1366 51564 654 387 7040 26285 1003 50848 7043 8642 60 857 8650 6714 5010 6801 2316 2048 71 1739 8506 7122 55…
GO:0042060 wound healing 2.20790254797891e-05 0.000496153195215637 0.575610261071129 0.29309237410435 1.61848210374755 370 23657 90102 1906 7852 5329 221037 160851 6812 5055 2624 11009 358 954 3162 7039 301 5912 3491 7035 22875 4321 7128 5054 2192 10461 84962 100506658 9060 8527 150 9002 57132 10979 5467 2004 10627 94121 55966 8837 10672 57834 8526 51330 388552 308 375033 966 60681 5154 387 7040 …
GO:0009266 response to temperature stimulus 2.22215464707402e-05 0.000497011490077963 0.575610261071129 0.364962106271616 1.82119525370086 157 2729 154 162514 23411 7852 133 30001 4842 6869 3162 4023 51278 10049 6548 9311 5611 440498 3301 10569 9451 56892 5743 286133 409 1410 4846 55466 84918 100507436 3320 153 2308 10294 947 3315 3479 11080 3326 1387 3552 7057 3329 37 7415 3310 9261 9531 27000 9…
GO:0008585 female gonad development 2.23684081141793e-05 0.000497958393719394 0.575610261071129 0.439611667664459 1.99289948367308 82 23411 7130 2309 283 3624 6777 3309 2296 2796 25976 598 1588 26471 4313 409 4846 7026 7314 4323 10468 59338 4327 23414 3791 6714 9510 6586 5156 7337 8322 8204 836 1495 3643 4089 84159 6874 3625
GO:0035270 endocrine system development 2.29852328440253e-05 0.000509263339086029 0.575610261071129 0.431043217685372 1.97750825976972 89 9095 1906 5604 2624 3570 301 6662 650 2908 6299 2304 673 1399 9451 6009 654 2736 5122 5909 2627 2931 406 5307 3516 6659 5156 3232 1385 7474 5894 3643 4089 84159 3569 3625 2932 10370 3213 4763 2247 6899 3280
GO:0032103 positive regulation of response to external stimulus 2.30900254497444e-05 0.000509263339086029 0.575610261071129 0.297663413560046 1.63833212823233 363 1907 115004 7162 5062 64332 1906 7852 121260 23075 177 3824 2113 8638 9173 6777 8780 4739 9943 55450 6363 4363 3570 4023 4321 2534 8767 22861 5054 9048 79812 3135 3665 5138 3133 3263 78989 26471 6504 673 3093 102 6351 55122 8428 5743 35…
GO:0051924 regulation of calcium ion transport 2.32943970090379e-05 0.000511403259682287 0.575610261071129 0.332946721853198 1.71579591477251 205 9001 162514 55151 7852 6236 8614 4842 6690 3718 815 91404 80204 1729 1193 2669 487 2534 785 3270 817 81671 6548 2332 54923 150 187 9002 6351 5743 117 409 1499 387 4846 5025 7779 9446 6781 5159 857 135 29979 56704 151651 55636 3958 5621 2185 9474 4283 63…
GO:0002250 adaptive immune response 2.51739622354896e-05 0.000548824914073017 0.575610261071129 0.29114958601815 1.61578641067032 379 919 28913 64332 23411 3500 121260 23075 177 3824 4092 3718 639 57823 9173 54210 196 91543 6363 3570 84787 660 51111 301 2534 23180 8767 7128 27242 3598 28813 149041 3135 3665 54923 10068 3133 3263 6504 3514 338376 80762 55122 3494 717 8809 7133 89857 3493 7040 2310…
GO:0017148 negative regulation of translation 2.52293568811903e-05 0.000548824914073017 0.575610261071129 0.356830095027262 1.78567778440393 166 8507 10140 283 7538 83667 246175 4849 9337 22849 55802 6093 149041 2332 25819 253943 167227 80315 4850 55095 221662 5936 3192 23034 468 10658 2886 9451 1977 219988 54915 1613 9775 27161 5997 65981 85456 11044 26065 8087 1978 340719 11236 51441 255967 230…
GO:0019932 second-messenger-mediated signaling 2.5701639150161e-05 0.000556557313233487 0.575610261071129 0.32500446732003 1.71520443278506 251 1907 5150 115004 6401 1906 55151 7852 133 9693 4842 6690 7320 79772 196 358 4882 2494 1193 2827 23394 58515 5515 23261 6662 4773 3270 817 5138 6548 6818 576 187 933 552 997 6351 9451 10335 57007 1760 117 10846 4846 5795 5025 55784 29995 10725 9446 1236 35…
GO:0002764 immune response-regulating signaling pathway 2.66511023909615e-05 0.000573319809650358 0.575610261071129 0.2939388660316 1.62228807154005 369 919 5062 64332 3500 121260 3824 11120 868 5599 8638 148022 9258 91543 55914 8780 57162 660 6397 9473 7353 83737 2534 23180 5771 8767 785 22861 7128 27242 11213 4773 9572 149041 27342 3135 3665 54923 78989 673 933 57724 3514 5970 1399 3494 5583 40…
GO:0048041 focal adhesion assembly 2.67885041969941e-05 0.000573319809650358 0.575610261071129 0.438134545104003 1.98620321738949 82 90102 55901 8394 26585 6093 6548 8874 123720 10395 84962 7010 10979 57669 9748 387 5795 4323 5728 5747 1613 11037 8829 10580 3791 6714 79834 88 94 2185 7057 5796 71 7070 9475 11170
GO:0007160 cell-matrix adhesion 2.68367585121809e-05 0.000573319809650358 0.575610261071129 0.334665604784808 1.73677706764823 214 90102 10018 1029 4585 8754 1490 55901 8394 4321 26585 5054 6093 6548 8874 123720 10395 84962 7010 81792 4811 10979 7148 57669 55966 5829 56999 5310 9748 1499 3696 387 5795 1281 4323 5728 3695 5747 1613 1236 3679 11037 255743 8829 10580 3791 10232 6714 947 340533 79834…
GO:0007007 inner mitochondrial membrane organization 2.7454009219e-05 0.000583887946068376 0.575610261071129 -0.548249750645755 -2.22081779328835 40 29928 4580 26517 26521 440574 790955 51079 125988 57143 26515 55735 115209 10989 55750 25813 84303 10939 3954 91137 9868 26519 54927 139322
GO:0030968 endoplasmic reticulum unfolded protein response 2.81456587802071e-05 0.000595937415239585 0.575610261071129 0.45786618480745 2.01102954423402 72 55432 4189 23645 10018 51009 8614 84919 30001 467 3309 1491 5771 90993 1649 27230 10959 55829 11153 468 64764 9451 7494 9709 91319 4690 58487 80279 7415 64224 57414
GO:0048738 cardiac muscle tissue development 2.93442604428696e-05 0.000618566622786862 0.575610261071129 0.350679143092716 1.77728102602276 185 10052 1906 407975 4092 57817 8557 2296 11214 26585 650 90410 90 6474 205428 6548 57493 9242 150094 7139 50507 3192 56999 5292 409 7040 5728 65009 8913 57538 6909 2627 1901 5159 5997 2931 23414 5629 23462 4208 221476 55636 7273 2022 3516 11149 60485 88 515…
GO:0003007 heart morphogenesis 2.99343788753626e-05 0.000626787608360118 0.575610261071129 0.340035005800697 1.75953726700449 210 10512 9095 1906 407975 4092 8557 2296 3491 6662 25836 650 6615 90 6474 57534 57493 10395 7010 10959 187 9645 7139 64783 1399 5292 64321 1499 7040 10087 4846 1363 8313 10427 5747 65009 6423 8642 7468 6909 8828 2627 1901 2931 8829 23414 5629 23462 4208 3725 55636 7273 20…
GO:0006959 humoral immune response 2.99973918358746e-05 0.000626787608360118 0.575610261071129 0.366820249214983 1.83286981347865 163 8347 3500 283 8339 128488 54210 85236 27242 10578 57829 3133 4239 6590 3263 78989 3075 3514 338376 6700 5473 149708 3494 717 5199 966 8547 2920 3493 4049 3105 1604 1236 720 3576 8970 2627 3426 4208 28639 975 3516 8349 6556 6374 5648 51441 4283 5452 3539 940 7030 93…
GO:1905037 autophagosome organization 3.09298392081068e-05 0.000641496550376026 0.557332238758646 0.412293089734708 1.95824618389856 109 81631 8408 55254 57154 11345 23710 9821 8897 90410 643246 5868 23130 81671 64112 55062 23192 60673 5861 26471 26100 9554 22930 55626 22863 10043 165324 285973 7879 488 9638 29979 83452 9140 9776 128866 4534 440026 56270 83460 22878 9474 11337 140775
GO:0010460 positive regulation of heart rate 3.09751425694513e-05 0.000641496550376026 0.557332238758646 0.669370254190029 2.18218845158612 20 1907 1906 133 3270 552 6505 199800 488 153 79924
GO:0000462 maturation of SSU-rRNA from tricistronic rRNA transcript (SSU-rRNA, 5.8S rRNA, LSU-rRNA) 3.11053113217595e-05 0.000641496550376026 0.557332238758646 -0.53972877076006 -2.17563936148256 39 64963 65095 23212 84916 57647 10607 29777 404672 161424 85395 9277 88745 90121 55720 27340 55127 9790 10171 57050 51077 6208 10799 8602 79954 102724159 6223 23160 5822
GO:0007162 negative regulation of cell adhesion 3.2923440963259e-05 0.000676065830814509 0.557332238758646 0.322945262450019 1.70433702117629 251 90102 1029 23075 4092 3718 868 27299 865 57162 301 83737 4321 27289 5771 650 27242 5054 2192 149041 3135 64844 10395 57669 55966 102 80762 4313 9306 1366 81848 654 387 1843 7040 10875 941 4323 10019 5728 9750 5747 8651 1277 5270 3620 91663 54900 135 394…
GO:0030512 negative regulation of transforming growth factor beta receptor signaling pathway 3.35343365657521e-05 0.000685654847207052 0.557332238758646 0.427110195935271 1.94116045595639 85 23411 407975 57154 6498 4092 50515 3309 3621 650 5494 2201 51742 94031 8819 56937 11171 3622 2200 83891 58533 65997 7043 857 117166 200734 375387 64750 79595 9719 8473 63976 58516 25805 2734 80312
GO:0071219 cellular response to molecule of bacterial origin 3.45561432041922e-05 0.000703527633439196 0.557332238758646 0.341824019331053 1.7250356043215 179 8140 56300 7538 5599 8754 11009 148022 57817 8767 7128 5054 9572 55829 5467 140885 5970 5473 3394 1440 7133 10270 2920 654 387 7040 4846 27179 941 7494 7097 10221 1604 3148 10318 3576 5606 968 7189 8915 4208 6714 10892 51571 6374 7474 7099 …
GO:0060047 heart contraction 3.52658383266495e-05 0.000714921079949609 0.557332238758646 0.345745570798912 1.7579650277031 189 1907 10052 1906 55151 7852 23327 133 4092 4842 8557 1490 1193 487 6474 10699 3764 3270 817 6548 7139 552 3781 23704 6505 199800 1760 1824 4846 6324 5025 9446 6781 5606 8913 6909 488 2627 5997 2931 3320 857 153 7273 79924 11149 27129 1839 9096 10659 610 2316 9474 1739 6196
GO:0071407 cellular response to organic cyclic compound 3.58829441195769e-05 0.000724348922820612 0.557332238758646 0.269986444495162 1.52858623452751 476 81606 2729 115004 9667 5062 1906 10018 6263 23411 55151 7110 687 2309 9693 5187 7538 3624 6294 57817 196 8780 358 3309 1729 10365 84660 1066 10728 1407 22938 51569 10521 9063 301 25976 7184 64083 7035 650 112398 90 2908 9572 51366 2775 5138 265…
GO:0006635 fatty acid beta-oxidation 3.79653303067912e-05 0.0007618419531383 0.557332238758646 -0.439279850014902 -2.04394025121365 73 38 1892 5191 3295 1891 27349 3028 8310 219743 1384 2639 6342 83752 3667 34 10005 208 26063 35 254013 3033 5830 1376 1962 55268 1666 55862 3030 2109 5825 2108 5828 39 56898
GO:0001558 regulation of cell growth 3.82834564314378e-05 0.0007618419531383 0.557332238758646 0.292372781562222 1.61388820638598 366 10512 3475 728642 8408 1906 2487 23411 51009 55384 7852 23327 9043 57154 1029 8482 64061 4092 3624 23111 83667 57817 7003 9792 26153 3486 23394 147138 3621 6792 5515 9798 83737 26585 23011 112398 3872 123879 55602 817 6548 984 29948 2664 55840 201163 4897 22850 546…
GO:0045766 positive regulation of angiogenesis 3.83799472613753e-05 0.0007618419531383 0.557332238758646 0.370246786913317 1.82955876339866 143 1893 23411 7852 133 8091 2113 2624 51129 10000 358 3162 57608 26585 5054 3099 3716 388 7010 187 7082 3696 2321 4846 8817 147372 7494 1003 6423 3576 84034 10411 27161 728 2627 8829 2277 3791 947 3315 2022 79924 94 7474 2185 1139 3552 7057 2549 57343 694 93…
GO:1904018 positive regulation of vasculature development 3.83799472613753e-05 0.0007618419531383 0.557332238758646 0.370246786913317 1.82955876339866 143 1893 23411 7852 133 8091 2113 2624 51129 10000 358 3162 57608 26585 5054 3099 3716 388 7010 187 7082 3696 2321 4846 8817 147372 7494 1003 6423 3576 84034 10411 27161 728 2627 8829 2277 3791 947 3315 2022 79924 94 7474 2185 1139 3552 7057 2549 5…
GO:0042274 ribosomal small subunit biogenesis 3.86884100404202e-05 0.000764778362790712 0.557332238758646 -0.426805677997328 -1.98933530597515 78 64963 115939 3921 51081 65095 27341 6193 26284 23212 5591 84916 6838 55226 57647 10607 29777 404672 161424 85395 9277 88745 90121 84946 55720 27340 55127 9790 92856 10171 57050 51077 6208 10799 83732 8602 79954 102724159 6223 64745 6234 23160 5822
GO:0007423 sensory organ development 4.00766890782223e-05 0.000788947713920046 0.557332238758646 0.279885871870098 1.56507789265517 424 23657 1906 2487 10018 2195 23210 112724 23347 8825 6498 7483 4646 639 3624 2624 6935 8557 80714 57030 358 2296 6662 25836 650 90410 25861 7020 91355 2201 10461 23192 56603 114789 91156 1282 1543 22930 55714 22899 220 468 102 2055 51141 6505 91851 388552 5316 5048…
GO:0010657 muscle cell apoptotic process 4.03032709177979e-05 0.000790143138487199 0.557332238758646 0.477084393346066 2.05019291278976 61 1906 23411 1029 8140 815 3162 8241 664 205428 817 26471 468 8837 1760 55626 409 317 6423 488 2627 3320 3479 2185 3480 9474 6196 9531 4089
GO:0046631 alpha-beta T cell activation 4.06629616740903e-05 0.000793927661538386 0.557332238758646 0.36607016020426 1.80614188337691 142 919 64332 177 4092 3718 639 868 865 91543 6363 3570 301 83737 8767 149041 3133 64926 673 79576 80762 7704 8809 387 941 3105 1604 8651 4860 114836 2000 135 28639 975 10892 384 57630 51561 3726 84433 3965 7535 940 3559 9308 3569 1386 284194 861 3600 917 3142 6095…
GO:0070129 regulation of mitochondrial translation 4.10885545190472e-05 0.000798962749913228 0.557332238758646 -0.625144099756891 -2.22067950845419 25 285367 28958 10102 92170 79828 23107 84881 55005 26164 26995 84300 708 10128 22868 51204 63899 79072 54931 81554
GO:0090305 nucleic acid phosphodiester bond hydrolysis 4.18487033212992e-05 0.000810435864319794 0.557332238758646 -0.302547206520416 -1.67240719134865 226 1774 57523 1776 8635 60528 22909 79033 55651 129563 65095 51110 64858 25996 57109 54932 200558 23405 23212 56915 23016 83594 1478 115752 23246 328 55218 23357 6419 51692 55775 2021 5424 10535 23646 4968 348654 79703 9156 10607 29894 10940 5426…
GO:0044242 cellular lipid catabolic process 4.26068458114026e-05 0.000821777382370534 0.557332238758646 -0.324451268482743 -1.75790861029628 195 254552 38 2166 1892 5191 3295 8228 13 23659 3417 1891 222236 57406 27349 283927 84830 3028 8310 57016 219743 1384 196463 2639 403313 83875 79644 6342 83752 5321 3667 5337 22876 5264 6610 34 427 1373 22933 10005 340485 5095 208 26063 4668 375775 51390 35 …
GO:0043491 protein kinase B signaling 4.32605829063959e-05 0.000827920043705032 0.557332238758646 0.353591045915466 1.77282378944881 168 7162 23411 3481 2912 83667 9258 6363 5515 6662 1646 1649 3135 10461 201163 7010 57333 10979 23252 388581 6788 50507 1440 375033 409 1263 5154 2260 7040 5795 5025 253260 10019 5728 5747 1236 59338 3059 3320 3791 6714 2022 55273 4534 4015 1839 3479 3326 7295 3480 …
GO:0030522 intracellular receptor signaling pathway 4.33826870094197e-05 0.000827920043705032 0.557332238758646 0.320622549336613 1.67929064597895 235 81606 9667 23411 121260 7110 5187 8638 6294 196 3164 55914 8780 2494 10365 10728 1407 22938 51569 6397 10521 9063 7353 83737 8767 650 112398 7128 7182 2908 9975 9572 51366 3665 25959 56603 3301 5467 23543 5970 1399 55818 5292 57491 387 56937 1601 7…
GO:0001890 placenta development 4.3446685752783e-05 0.000827920043705032 0.557332238758646 0.375821883941031 1.82988319447071 130 25831 8614 133 55224 3481 283 639 5604 56977 2624 3491 4216 6615 8061 10049 79893 10959 84870 5467 6788 64783 5310 29072 5743 4311 3696 7026 5747 6781 6670 374900 1027 23462 5764 3516 51673 3326 3726 89884 7477 2885 10155 8728 10370 5155 329 51294 3280 6692 2707 682 40…
GO:0034249 negative regulation of cellular amide metabolic process 4.39199339073692e-05 0.000830415932362614 0.557332238758646 0.340803835347479 1.73106045194407 188 8507 9001 10140 283 7538 83667 246175 4849 9337 22849 55802 6093 149041 2332 25819 253943 167227 80315 4850 55095 221662 5936 3192 23034 468 10658 2886 9451 1977 219988 54915 1613 9775 27161 5997 65981 85456 11044 26065 8087 5621 197…
GO:0090050 positive regulation of cell migration involved in sprouting angiogenesis 4.39335287762025e-05 0.000830415932362614 0.557332238758646 0.65322674206137 2.15630792621929 21 2624 10000 3162 301 57608 9734 5743 51564 57381 5286 8829 3791 10769 2247 2303
GO:0006937 regulation of muscle contraction 4.41005942249667e-05 0.000830415932362614 0.557332238758646 0.390782831803393 1.89502434691025 126 1907 154 1906 55151 4092 4842 3164 1490 6869 1193 487 5021 4660 3270 817 6548 10203 10874 150 7139 5743 1760 1824 387 5025 1613 9446 6781 80005 488 5997 255743 3320 857 143872 9732 1739 6752 287 2281 6915 3728 6329 8877 5023 3815 6262 775 7341 1756
GO:0055007 cardiac muscle cell differentiation 4.58131359625132e-05 0.000859266849312649 0.557332238758646 0.413949494971175 1.91312317790036 94 1906 57817 8557 11214 26585 650 90410 90 6474 6548 150094 50507 3192 409 7040 57538 2627 5159 5997 2931 5629 4208 221476 7273 3516 11149 88 5156 3479 9096 9474 7528 4089 9150 6443 23135
GO:0048660 regulation of smooth muscle cell proliferation 4.68189100317673e-05 0.000874687401534665 0.557332238758646 0.378285292162161 1.83591838912103 125 1906 4209 283 6869 3486 3570 3162 8241 650 7128 10203 7702 5467 10672 4313 5743 1499 387 7040 4846 5728 8013 10221 65009 7043 1027 1901 5159 4208 3725 55810 6714 9510 1839 7099 3479 30008 3480 7057 2768 1026 4921 7536 3690 25817 6934 3569 574…
GO:0046034 ATP metabolic process 4.85967774735803e-05 0.000904355655797409 0.557332238758646 -0.322394296821656 -1.74502815343051 194 5211 64223 51024 4713 6774 339123 4723 4701 6391 516 10165 9605 498 57521 790955 5236 126328 84277 51079 2584 30968 4704 51085 518 11164 8505 1716 4714 4731 4729 65220 4705 515 4719 706 3692 10476 9551 64802 134145 4718 27109 4513 5207 142 54209 4508 4702 8604 4509…
GO:0002697 regulation of immune effector process 4.98190313736716e-05 0.00092349363993841 0.557332238758646 0.297647787683585 1.59752515847389 299 4189 115004 64332 23411 121260 177 8482 3824 4092 6812 3718 8140 2624 148022 6777 196 91543 6363 84787 3162 51111 301 8767 11213 3598 149041 27342 3135 3133 3263 78989 3075 6504 933 80762 5272 9846 353091 5199 3820 8809 409 7133 966 8547 7040 5795 1087…
GO:0010469 regulation of signaling receptor activity 5.03610455052992e-05 0.000929922561190874 0.557332238758646 0.373742660609053 1.81975942042956 130 9052 154 1906 54800 27121 4885 8896 868 4585 57555 636 7039 374 26585 5054 10068 150 867 54413 5924 5526 653361 23237 54206 7251 25927 58533 22839 8829 117166 4208 6714 59283 1839 2185 2048 116372 9148 1612 10013 130574 5663 2100 10268 1742 55294 …
GO:0007044 cell-substrate junction assembly 5.1454333372928e-05 0.000945923568379452 0.557332238758646 0.415211346070345 1.91964954801244 92 90102 55901 8394 26585 6093 6548 8874 123720 10395 84962 7010 10979 57669 9748 387 5795 3915 4323 5728 5747 1613 11037 8829 10580 3791 6714 79834 88 94 2185 7057 5796 71 7070 9475 3690 11170
GO:0030199 collagen fibril organization 5.16247119602556e-05 0.000945923568379452 0.557332238758646 0.474218681772423 2.01270833190233 57 1303 5033 2296 26585 9509 81792 1805 7148 60681 4060 1302 1281 649 6423 1277 79709 1278 4015 7837 30008 2331 302 4017 7042 4921 4763 2303 7373 11173 165 140766 4320 84171 9508 1290 8985
GO:0040013 negative regulation of locomotion 5.21576281445278e-05 0.000951174113455502 0.557332238758646 0.295226562737987 1.59502756276659 306 10512 130399 1647 90102 7130 2309 8482 8976 4092 4301 11009 23309 79772 4739 3486 3162 2796 3621 5912 26585 5771 5054 79812 2192 27342 8646 4345 388 201163 10395 51742 1588 673 5467 56999 10672 8428 4204 8819 387 1843 7040 5795 1281 89927 25932 7026 1398 …
GO:0060562 epithelial tube morphogenesis 5.23105830657728e-05 0.000951174113455502 0.557332238758646 0.306516232058921 1.64411713588246 287 25831 1906 7852 2297 133 56963 8557 374 26585 6662 650 90 57167 79812 6046 2908 6299 57534 91355 388 3237 10395 10959 187 81792 153572 65266 1282 9645 6788 64783 1857 10672 5310 29072 64321 1499 2736 387 7040 157506 25932 65979 4323 10427 317 65009 3207 6423 …
GO:0042773 ATP synthesis coupled electron transport 5.27614268606677e-05 0.000952103930167504 0.557332238758646 -0.389932426681192 -1.89406127373229 96 4713 4723 4701 6391 10975 790955 1738 4512 1537 4704 7384 4519 4514 1716 4714 4731 4729 4705 4719 891 983 4718 4513 4702 27089 4720 4540 4708 4728 57017 4537 4538 4696 4722 4539 4726 4712 4716 4717
GO:0042775 mitochondrial ATP synthesis coupled electron transport 5.27614268606677e-05 0.000952103930167504 0.557332238758646 -0.389932426681192 -1.89406127373229 96 4713 4723 4701 6391 10975 790955 1738 4512 1537 4704 7384 4519 4514 1716 4714 4731 4729 4705 4719 891 983 4718 4513 4702 27089 4720 4540 4708 4728 57017 4537 4538 4696 4722 4539 4726 4712 4716 4717
GO:0002062 chondrocyte differentiation 5.35737106880036e-05 0.000963113802708109 0.557332238758646 0.4027128726756 1.87941625982849 100 1893 5744 4209 8091 4092 7483 50515 1490 860 389125 26585 6662 650 6474 81792 64764 7704 9451 1499 85301 654 7040 8817 1281 8313 54928 91461 3207 6423 51320 4208 94 116039 51222 4017 129642 5745 2734 1386 359845 130497 861 23213 10865 57045 11173 54360 4856
GO:0050921 positive regulation of chemotaxis 5.44717654557105e-05 0.000975577032447387 0.557332238758646 0.369782349868517 1.79884535160945 127 1907 7162 1906 7852 23075 177 4739 9943 6363 3570 5054 9048 6504 102 6351 2260 7040 8817 5025 9750 5747 1236 3576 6809 728 79647 1901 5159 8829 2277 3791 5764 3315 51561 7474 2185 7057 3965 4916 6348 196527 90550 25865 7060
GO:2000106 regulation of leukocyte apoptotic process 5.53453146551881e-05 0.000987509659240885 0.557332238758646 0.430214624246107 1.95293346452894 83 23657 10018 23411 407975 8660 1029 9693 3718 6363 301 3665 598 10461 55829 96459 155038 6950 5728 1236 3059 3620 8915 4208 3575 3958 384 7474 3965 6482 25865
GO:0009611 response to wounding 5.63398613829134e-05 0.0010015041030903 0.557332238758646 0.267540144749502 1.51956237221713 485 23657 90102 1906 7852 133 5329 221037 177 56963 160851 6812 5055 7538 5604 2624 11009 1490 358 954 3162 7039 301 5912 3491 7035 22875 4321 7128 5054 664 1649 2192 10461 84962 100506658 9060 8527 150 9002 57132 10979 673 5467 1543 2004 10627 94121 55966 8837 64764 10672 …
GO:0045047 protein targeting to ER 5.67646954773226e-05 0.00100530486711511 0.557332238758646 0.541397453209911 2.10631122585854 40 23480 90637 6747 3309 6734 23471 54557 11231 6728 7095 101928075 9789 9709 6729 128866 10952 55176 9695 6449 51608 60559
GO:0051896 regulation of protein kinase B signaling 5.70813082413713e-05 0.00100716797208108 0.557332238758646 0.371423748008224 1.8251063533234 140 7162 23411 3481 2912 9258 6363 5515 1646 1649 3135 201163 7010 57333 10979 23252 388581 6788 50507 1440 409 5154 2260 7040 5795 5025 253260 10019 5728 5747 1236 59338 3059 3320 6714 2022 4534 1839 3479 3326 7295 3480 7057 10855 4916 1739 6348 9518 94…
GO:0010563 negative regulation of phosphorus metabolic process 5.99652754549964e-05 0.00105414971316459 0.557332238758646 0.287833866414145 1.60087062997899 388 9052 4616 1647 26524 23645 5062 23411 8660 9043 84919 57718 1029 23075 4092 6690 868 3624 9258 54386 55450 3486 1028 5515 26585 5771 650 7128 11213 2192 6093 27342 9467 79893 201163 57493 84962 5611 100506658 10959 867 3301 26471 2887 652…
GO:0042026 protein refolding 6.21486822190306e-05 0.00108582750445639 0.538434096309916 0.624373097039313 2.1824150273173 26 3309 6782 3301 1410 55466 3320 10294 3315 3313 3311 3329 3312 3310 51182 2281 567
GO:0008016 regulation of heart contraction 6.25748307647077e-05 0.00108582750445639 0.538434096309916 0.355785477430512 1.7772390290982 159 1907 10052 1906 55151 133 4092 4842 1490 1193 487 6474 10699 3270 817 6548 7139 552 3781 23704 6505 199800 1760 1824 4846 6324 5025 9446 6781 8913 6909 488 5997 2931 3320 857 153 79924 11149 27129 1839 9096 10659 610 2316 1739 7042 287 2281 1910 3728 10060 75…
GO:0042098 T cell proliferation 6.26682077472969e-05 0.00108582750445639 0.538434096309916 0.340403082510826 1.71983996905999 181 3481 177 3718 868 6777 6363 57162 58515 301 83737 2534 8767 27242 149041 3135 64844 57829 3133 64926 6504 80762 283234 7133 1499 6541 941 3105 5728 1604 4860 7189 3620 2000 3572 259307 975 10892 2615 4690 3958 5621 384 57630 6556 51561 3479 6654 3552 84433 7412 3965 17…
GO:0048659 smooth muscle cell proliferation 6.2678959640115e-05 0.00108582750445639 0.538434096309916 0.372596636774676 1.81666555881614 129 1906 4209 283 6869 3486 3570 3162 8241 650 7128 1649 10203 7702 5467 10672 4313 5743 1499 387 7040 4846 5728 8013 10221 65009 7043 1027 1901 5159 4208 3725 55810 6714 9510 1839 7099 3479 30008 3480 7057 2768 1026 4921 7536 3690 25817 6934 3569 57447 5155 360…
GO:0003012 muscle system process 6.38434081960046e-05 0.00110199274147017 0.538434096309916 0.2896725215787 1.58215716267476 332 1907 1140 10052 154 5062 1906 55151 7852 407975 23327 2309 4092 4842 57817 8557 3164 1490 6869 1193 3162 11214 487 5021 4660 3764 3270 6093 817 2775 6548 10203 92241 10874 150 7139 3781 23704 8837 29766 9569 5743 1760 1824 7133 1410 387 10087 4846 6324 5025 54206 29995 …
GO:0045936 negative regulation of phosphate metabolic process 6.40815394275107e-05 0.00110210994163415 0.538434096309916 0.286297793869283 1.59269453841308 387 9052 4616 1647 26524 23645 5062 23411 8660 9043 84919 57718 1029 23075 4092 6690 868 3624 9258 54386 55450 3486 1028 5515 26585 5771 650 7128 11213 2192 6093 27342 9467 79893 201163 57493 84962 5611 100506658 10959 867 3301 26471 2887 6526…
GO:0042149 cellular response to glucose starvation 6.87847965171529e-05 0.00117874377916445 0.538434096309916 0.488692022221152 2.01237268441982 51 440 23411 2309 8140 83667 7378 3309 8897 102724428 5366 80315 150094 468 9451 22863 7494
GO:0002683 negative regulation of immune system process 7.17836570418475e-05 0.00122572524067155 0.538434096309916 0.285021919464337 1.56434218543275 359 7130 8976 3824 4092 3718 868 3624 2624 9173 10272 865 196 57162 3162 301 83737 4321 2534 26585 6662 5771 7128 27242 11213 3598 9572 149041 27342 3135 64844 4345 253943 10461 3133 1588 55829 6504 933 80762 221395 5272 9306 409 966 1499 84243 1843…
GO:1903313 positive regulation of mRNA metabolic process 7.4940199582926e-05 0.0012750539671895 0.538434096309916 0.381863124625652 1.84133683216645 121 10140 7538 22938 246175 4849 9337 22849 55802 29896 6093 149041 25819 253943 167227 9567 4850 55095 221662 79899 3192 23034 10658 219988 54915 27161 4928 85456 11044 6434 340719 54623 51441 255967 23019 10419 29883 3312 27327 9475 26986 4848 5772…
GO:0042269 regulation of natural killer cell mediated cytotoxicity 7.5551917450519e-05 0.00127564740074038 0.538434096309916 0.573151048850446 2.11876806929259 33 3824 6777 3135 3133 5272 3820 409 3105 1398 5819 100507436 114836 164 3106 3965 634 22914 23705
GO:0060326 cell chemotaxis 7.56790957251369e-05 0.00127564740074038 0.538434096309916 0.302256873146311 1.59608710490675 258 1907 7162 1906 7852 7130 23075 54210 3164 51119 4739 9943 6363 4363 3570 301 8394 26585 5054 3219 1588 6504 58191 1399 102 5473 6351 4313 57007 409 2920 2321 2260 1843 8817 5025 1398 9750 5747 1236 3148 3576 185 728 79647 6729 1901 5159 8829 6364 2277 3791 6358 5764 3315 57…
GO:0072599 establishment of protein localization to endoplasmic reticulum 7.57783825376843e-05 0.00127564740074038 0.538434096309916 0.517227004000569 2.06608677373717 44 23480 90637 6747 3309 6734 23471 54557 11231 6728 7095 22930 101928075 9789 9709 6729 128866 10952 55176 9695 6449 51608 60559 6029 6262
GO:0032970 regulation of actin filament-based process 7.76199673489977e-05 0.00130022674154442 0.538434096309916 0.285491299352084 1.57020048114345 362 80115 390 90102 5062 1906 23075 8976 89848 1490 4739 6869 11214 487 27289 23406 6093 57704 817 90668 57551 6548 388 123720 27 10395 7010 9026 10979 673 7082 7139 5829 22899 55971 8851 29766 9639 1440 10810 90952 10163 2314 1824 23370 5154 10602 38…
GO:1901652 response to peptide 7.77843453694708e-05 0.00130022674154442 0.538434096309916 0.275238178915433 1.53753384111675 419 2729 9663 130399 154 55023 1906 10018 23411 8614 9181 8660 133 3481 2309 177 6690 3718 3624 815 83667 6777 25948 3164 1490 6844 55914 4363 10365 1407 4023 301 5166 4321 2534 374 5771 8767 22861 5021 7128 3716 6093 9734 6548 6429 55829 2887 5936 388581 6340 5829 55971 88…
GO:0048880 sensory system development 7.97289540037076e-05 0.00132453431769214 0.538434096309916 0.297554338023973 1.60070223000445 297 23657 2195 23210 112724 6498 7483 639 3624 6935 80714 57030 358 2296 6662 25836 7020 91355 2201 10461 114789 91156 1282 1543 22930 55714 22899 220 468 2055 6505 91851 388552 5316 25945 1499 1410 57381 654 2321 157506 8412 22882 25932 65979 85407 196740 2200 10210…
GO:0050866 negative regulation of cell activation 8.00705452531966e-05 0.00132453431769214 0.538434096309916 0.330939611980504 1.6701067837887 179 2729 4092 3718 868 3624 865 57162 3162 301 83737 5771 7128 27242 3598 9572 149041 27342 3135 64844 4345 10461 80762 221395 9306 5154 4846 10875 941 10019 5728 9750 8651 23208 5270 100507436 64092 3620 54900 135 259307 2615 3958 5621 384 5156 3965 5585 …
GO:0071216 cellular response to biotic stimulus 8.00726035884418e-05 0.00132453431769214 0.538434096309916 0.321574142743246 1.65718886596701 205 10018 84919 8140 56300 7538 5599 8754 11009 148022 57817 3309 8767 7128 5054 1649 9572 55829 5467 140885 5970 5473 3394 9451 1440 7133 10270 2920 654 387 7040 4846 27179 941 7494 7097 317 10221 1604 3148 10318 3576 5606 968 7189 8915 4208 6714 10892 515…
GO:0007599 hemostasis 8.04464811654725e-05 0.00132611431236094 0.538434096309916 0.334284714787475 1.69794758579521 188 23657 1906 5329 221037 160851 6812 5055 954 5912 7035 22875 5054 2192 10461 9060 8527 150 9002 10627 2313 10672 57834 8526 388552 308 375033 966 5154 4846 2151 1281 2778 3998 10019 50848 5270 84034 953 60 857 135 5359 3572 6714 947 3315 65991 11234 5156 7099 302 7057 10855 2316 …
GO:0007492 endoderm development 8.07437026772145e-05 0.00132642413639397 0.538434096309916 0.441712293024024 1.92859654650558 67 1303 5083 8091 1847 3624 5604 3914 57669 4313 1846 29072 64321 1499 1284 1843 3915 1291 23237 4323 53918 3679 2627 4324
GO:0071887 leukocyte apoptotic process 8.11210409561543e-05 0.00132804343338529 0.538434096309916 0.398472753179734 1.88306039827704 105 23657 10018 23411 407975 8660 1029 9693 3718 6363 301 27242 3665 598 10461 55829 96459 1399 155038 6950 5728 1236 3059 3620 8915 10945 4208 3575 3958 384 7474 3965 5585 842 6482 25865 3559 836 101 3569 55716 917 10758 4763
GO:0007623 circadian rhythm 8.34164154621112e-05 0.00136094453171746 0.538434096309916 0.3422345995165 1.70957149843027 165 2673 55124 1454 23411 687 4783 5187 7150 5599 196 1859 1407 56938 5501 9975 9572 25819 5936 150094 3192 468 11245 9099 22992 5728 8841 3727 26224 6478 3400 5629 153 135 8239 406 1385 6421 148523 54850 8473 10419 7337 6096 1960 23239 50865 9611 57805 9475 8204 5500 55269 9423…
GO:0001654 eye development 8.4606479595138e-05 0.00137564938154006 0.538434096309916 0.298217421018914 1.59829553913707 291 23657 2195 23210 112724 6498 7483 639 3624 6935 80714 57030 358 2296 6662 25836 7020 91355 2201 10461 114789 91156 1282 1543 22930 55714 22899 220 468 2055 6505 91851 388552 5316 25945 1499 1410 57381 654 2321 157506 8412 22882 25932 65979 85407 196740 2200 10210 4810 6909 5…
GO:0042742 defense response to bacterium 8.56645820229014e-05 0.00138153034869273 0.538434096309916 0.327967066613867 1.68167051619188 198 8347 3500 7110 283 8339 128488 55876 57817 54210 358 3570 85236 8767 22861 5054 79812 10578 3133 6590 5861 1665 11096 3514 338376 6700 5473 3394 55122 149708 3494 5199 3493 4049 3105 7097 3148 23208 8970 100507436 84034 23005 728 6364 28639 3516 8349 29110 357…
GO:0001706 endoderm formation 8.5874207066347e-05 0.00138153034869273 0.538434096309916 0.488558537998293 1.9894053946031 48 1303 8091 1847 3624 5604 3914 4313 1846 29072 64321 1499 1284 1843 1291 4323 3679 2627 4324 54623
GO:0030308 negative regulation of cell growth 8.59202673890985e-05 0.00138153034869273 0.538434096309916 0.348055577326795 1.74401854724587 167 10512 3475 8408 2487 23411 55384 9043 1029 8482 64061 3624 23111 83667 9792 3621 5515 26585 123879 55602 29948 55840 201163 5467 2273 64321 1410 7040 4133 5795 1601 51447 6423 79960 5270 734 1027 5997 2931 8829 65981 221476 94 6586 7474 203245 4487 23251 …
GO:0046578 regulation of Ras protein signal transduction 8.61281514613225e-05 0.00138153034869273 0.538434096309916 0.347727018281663 1.75118308552176 175 4650 9181 9266 55914 22898 11214 9267 55738 27342 64411 27 201163 57493 10395 25959 867 64926 9002 9754 5924 4983 9265 5922 9639 8452 23370 81848 10276 2151 1281 9649 1398 9750 2059 50848 8878 5516 3845 5159 8829 27334 54869 6714 2828 8036 3479…
GO:0050870 positive regulation of T cell activation 8.67956883517855e-05 0.0013875659708319 0.538434096309916 0.320856469134808 1.66918187288961 218 64332 8876 3481 2309 177 3718 6777 865 6363 1326 58515 301 2534 8767 3135 57829 27 3133 64926 6504 140885 79576 7704 283234 55626 9580 6541 2736 387 941 3105 7494 1604 1236 8651 4860 7189 60 8915 857 3572 6714 259307 975 10892 4690 3575 51571 6659 51…
GO:0042326 negative regulation of phosphorylation 8.75673581818743e-05 0.0013946898542924 0.538434096309916 0.287580901009666 1.57052902459631 336 9052 4616 1647 26524 5062 23411 8660 9043 84919 1029 4092 6690 868 3624 54386 55450 3486 1028 5515 26585 5771 650 7128 11213 2192 6093 27342 9467 79893 201163 57493 84962 5611 100506658 10959 867 3301 26471 2887 65266 79899 23141 3192 140885 8850 1399 …
GO:1904062 regulation of cation transmembrane transport 8.78268170209317e-05 0.0013946898542924 0.538434096309916 0.296286250039347 1.59318299811234 298 154 1906 9001 55151 6236 23327 54800 4842 57555 91404 57817 80204 6844 9943 1729 1193 2669 487 2534 3787 785 3270 817 81671 6548 2332 54923 150 187 9002 10105 65266 54413 3755 3781 5924 23704 2273 5174 117 6324 5025 7779 23237 9446 5997 857 29979…
GO:0009612 response to mechanical stimulus 8.87319614177421e-05 0.00140438227307018 0.538434096309916 0.347246973780566 1.74389463839581 172 2729 1647 1906 2354 7852 54532 8795 5599 8557 358 6869 2534 6662 8061 25861 664 5138 23349 6548 9311 22927 9379 10746 5970 4313 5310 5743 1499 654 387 4323 5747 84918 50848 1277 5270 3727 168507 8915 3725 114780 6714 7273 5764 2022 7099 2185 3480 7057 71 589…
GO:0070302 regulation of stress-activated protein kinase signaling cascade 9.07237660275531e-05 0.00143115238859359 0.538434096309916 0.335048402714811 1.69278618251148 181 9965 4616 1647 177 5187 5604 9258 1490 6363 9821 4216 83737 8767 650 768211 57551 3301 285613 6504 2122 6788 140885 5048 1843 653361 1398 1236 6423 8841 23005 80824 7189 60401 90441 9867 2308 23008 51339 331 23162 57630 7474 7…
GO:0000289 nuclear-transcribed mRNA poly(A) tail shortening 9.21101381082969e-05 0.00144822672590075 0.538434096309916 0.55054566642417 2.04616035624399 34 10140 7538 246175 4849 9337 22849 4850 55095 23034 27161 85456 11044 255967 23019 29883 27327 26986 4848 79670
GO:0150063 visual system development 9.25710600395705e-05 0.00145068595404116 0.538434096309916 0.296433227270977 1.59244087576849 294 23657 2195 23210 112724 6498 7483 639 3624 6935 80714 57030 358 2296 6662 25836 7020 91355 2201 10461 114789 91156 1282 1543 22930 55714 22899 220 468 2055 6505 91851 388552 5316 25945 1499 1410 57381 654 2321 157506 8412 22882 25932 65979 85407 196740 2200 10210 …
GO:0014909 smooth muscle cell migration 9.42748211018642e-05 0.00146958768585454 0.538434096309916 0.436552783033161 1.91499070152543 69 6869 3486 5054 1649 2887 5467 10672 5154 387 1398 8013 10221 65009 80005 5159 8829 4208 6714 9510 7099 3479 9732 2768 4921 3690 25817 5155 14 4763 1902 4856 3037 5328 9353 4780 7168 3488 10092 11057 5592 6352
GO:0007596 blood coagulation 9.43941712576596e-05 0.00146958768585454 0.538434096309916 0.335874889447444 1.69949576453227 184 23657 1906 5329 221037 160851 6812 5055 954 5912 7035 22875 5054 2192 10461 9060 8527 150 9002 10627 10672 57834 8526 388552 308 375033 966 5154 4846 2151 1281 2778 3998 10019 50848 5270 84034 953 60 857 135 5359 3572 6714 947 3315 65991 11234 5156 7099 302 7057 10855 231…
GO:0150115 cell-substrate junction organization 9.55188731107589e-05 0.0014822537833865 0.538434096309916 0.403718269595162 1.87313970189164 98 90102 51762 55901 8394 26585 6093 6548 8874 123720 10395 84962 7010 10979 57669 9748 387 5795 3915 4323 5728 5747 1613 11037 8829 10580 3791 6714 79834 88 94 2185 7057 5796 71 7070 9475 3690 11170
GO:0042255 ribosome assembly 9.66502336563802e-05 0.00149176769300548 0.538434096309916 -0.446631253432227 -1.98793611280253 59 64963 3921 51081 29960 27341 55052 54475 55794 6193 26284 23212 5591 23195 51154 23246 57647 84231 3692 708 56342 29777 130916 6175
GO:0000154 rRNA modification 9.67582319770558e-05 0.00149176769300548 0.538434096309916 -0.535216407592332 -2.14427565891283 37 115939 285367 29960 27079 55651 84881 79979 113000 51093 55226 55006 51106 55178 260294 91893 155400 29063 63899
GO:0051346 negative regulation of hydrolase activity 9.79320481034842e-05 0.00150499444246774 0.538434096309916 0.299774935058326 1.59805097122411 279 1893 23645 5062 5329 57718 128488 4842 6690 5055 815 51129 3164 636 358 8301 301 7035 5054 84651 6093 10049 9734 5273 51050 8710 10959 6590 96459 11153 9806 23204 144568 5272 26086 149708 5743 1293 409 1410 4249 4846 117584 1285 50848 6423 720 9127…
GO:0042407 cristae formation 9.85978653001654e-05 0.00151035443823147 0.538434096309916 -0.682134957634414 -2.21689009793432 18 440574 790955 125988 57143 55735 115209 10989 25813 84303 10939 3954 91137 54927 139322 79135 6901
GO:0002228 natural killer cell mediated immunity 0.000100352607317113 0.00152872001240832 0.538434096309916 0.469989631987066 2.00555064166361 58 3824 57823 80329 6777 3135 3133 5272 353091 3820 409 3105 1398 5819 55207 100507436 114836 23207 1054 164 3106 3965 5052 127544 10225 634 22914 23705 6845 3606 914 1130 387837 3134 5817 7409 203068
GO:0030514 negative regulation of BMP signaling pathway 0.000100438573443284 0.00152872001240832 0.538434096309916 0.48484037639367 1.9742650783893 48 10140 57154 7130 6498 4092 23111 10272 7323 26585 5494 8646 94031 51592 91851 2200 51496 6423 64750 7474
GO:0061014 positive regulation of mRNA catabolic process 0.000104277217382345 0.00158209128538054 0.538434096309916 0.404074975475332 1.86748676005803 94 10140 7538 246175 4849 9337 22849 55802 6093 149041 25819 253943 167227 9567 4850 55095 221662 79899 3192 23034 10658 219988 54915 27161 85456 11044 340719 51441 255967 23019 29883 27327 9475 26986 4848 57721 79670 56829 373863 7812 23435 79066 …
GO:0071902 positive regulation of protein serine/threonine kinase activity 0.000104779849563922 0.00158467048673817 0.538434096309916 0.33115241195407 1.69327108955588 191 154 1906 23411 3481 9693 177 8091 5604 8754 6363 11214 7039 5515 7786 4216 650 205428 57551 8812 84962 150 10979 6788 50507 8851 1857 9802 5310 894 56892 5154 2321 2260 387 7040 904 8817 253260 2322 7189 1027 5159 5629 245711 4…
GO:0042267 natural killer cell mediated cytotoxicity 0.000105628770709988 0.0015924539989316 0.538434096309916 0.464161668478564 1.97002373252099 57 3824 57823 80329 6777 3135 3133 5272 353091 3820 409 3105 1398 5819 55207 100507436 114836 23207 1054 164 3106 3965 5052 127544 634 22914 23705 6845 3606 914 1130 387837 3134 5817 7409 203068
GO:0043410 positive regulation of MAPK cascade 0.000106664063837559 0.00160298927483322 0.538434096309916 0.279672100410088 1.56082747893762 398 9965 4616 1647 154 7162 1906 9043 3481 9693 177 8482 3624 5604 8754 60370 9258 1490 6363 3486 11214 7039 9821 57608 7786 4216 8767 650 768211 6093 57551 84962 7010 150 285613 10979 6504 673 6788 50507 8837 1399 1857 6351 57007 409 1499 5154 2321 2260 704…
GO:0000469 cleavage involved in rRNA processing 0.000109386880259717 0.00163873930049463 0.538434096309916 -0.586606286431992 -2.13067681851256 28 79033 55651 65095 23212 23016 23246 10607 29777 161424 88745 55720 27340 51010 5394 9790 10171 51077 10799 23404 112479 8602
GO:1902532 negative regulation of intracellular signal transduction 0.000113079829913768 0.00168686148063254 0.538434096309916 0.268560602479628 1.52064813221807 475 29035 23411 9181 1850 5329 7919 1847 6690 5187 7320 467 83667 55914 1859 8780 6397 5515 7353 83737 5771 90993 650 6615 7128 11213 1649 5494 2192 9572 27342 4140 3135 7417 64411 64844 5138 598 27 201163 57493 10395 126282 84962 10048 …
GO:0032330 regulation of chondrocyte differentiation 0.000113307236314528 0.00168686148063254 0.538434096309916 0.507875827741288 2.03876201945036 45 5744 4092 7483 1490 860 389125 26585 6662 6474 81792 7704 1499 654 8817 8313 91461 3207 94 51222 4017 129642 2734 359845
GO:1903131 mononuclear cell differentiation 0.000114683772429489 0.0016974261281471 0.538434096309916 0.278903298796651 1.55653685902114 398 4189 25831 64332 407975 23210 8876 2309 4783 177 4092 3718 639 3624 6935 6777 865 359948 91543 6363 860 3570 301 7922 5771 8767 149041 9734 3135 3665 10461 56262 56603 6504 673 96459 338376 79576 80762 3394 7704 9452 5316 55626 8809 10537 1499 9580 3696 2736…
GO:0030098 lymphocyte differentiation 0.000115071884159492 0.0016974261281471 0.538434096309916 0.286227626271977 1.5731972886134 353 4189 25831 64332 407975 23210 8876 2309 4783 4092 3718 639 3624 6935 6777 865 359948 91543 6363 860 3570 301 7922 5771 8767 149041 9734 3135 10461 56262 56603 6504 673 96459 338376 79576 80762 3394 7704 9452 5316 55626 8809 1499 9580 2736 387 5795 4242 10875 941 74…
GO:0002042 cell migration involved in sprouting angiogenesis 0.000115284674993665 0.0016974261281471 0.538434096309916 0.481334381277469 1.98028789568253 52 2624 3164 10000 3162 301 57608 26585 79812 9734 5743 51564 57381 387 5286 161198 8829 3791 4223 7057 9314 54567 11235 1960 90627 10769 6915 29775 55294 2247 2303 9353 27286 375056 1948
GO:0060986 endocrine hormone secretion 0.000115442079244261 0.0016974261281471 0.538434096309916 0.509999551123034 2.03721638475403 44 2297 7110 51762 3624 358 1407 1588 65266 654 1601 80223 26056 185 8322 51083 4089 140606 3625 5972 1408 5443 6696 5468 3784 3553
GO:0033865 nucleoside bisphosphate metabolic process 0.000117342472300317 0.00170693035407248 0.538434096309916 -0.365074703346825 -1.79494767318455 107 254552 38 5164 3295 53354 80347 84836 26027 1836 10380 347734 283927 1738 1737 8802 2639 47 31 64087 5162 10005 4598 9061 79071 10654 284486 390916 8801 9524 51268 51144 84532 80221 8050 109703458 57678
GO:0033875 ribonucleoside bisphosphate metabolic process 0.000117342472300317 0.00170693035407248 0.538434096309916 -0.365074703346825 -1.79494767318455 107 254552 38 5164 3295 53354 80347 84836 26027 1836 10380 347734 283927 1738 1737 8802 2639 47 31 64087 5162 10005 4598 9061 79071 10654 284486 390916 8801 9524 51268 51144 84532 80221 8050 109703458 57678
GO:0034032 purine nucleoside bisphosphate metabolic process 0.000117342472300317 0.00170693035407248 0.538434096309916 -0.365074703346825 -1.79494767318455 107 254552 38 5164 3295 53354 80347 84836 26027 1836 10380 347734 283927 1738 1737 8802 2639 47 31 64087 5162 10005 4598 9061 79071 10654 284486 390916 8801 9524 51268 51144 84532 80221 8050 109703458 57678
GO:2000112 regulation of cellular macromolecule biosynthetic process 0.000117521653261078 0.00170693035407248 0.538434096309916 0.268149168764584 1.50242560226699 446 16 8507 8408 23645 55124 55323 10140 8660 3481 84919 2309 283 3718 22794 5187 7538 56648 83667 10209 6363 4440 246175 9821 4849 10289 389125 9337 22849 55802 3872 6093 149041 27230 9444 2332 25819 253943 167227 5611 80315 4850 10959…
GO:0036293 response to decreased oxygen levels 0.000121045540915083 0.00175276886601658 0.538434096309916 0.298062306840208 1.58361628681054 268 1906 23411 7852 8614 133 2309 283 177 30001 4842 51129 1490 358 29923 3162 663 7184 650 112398 5021 664 665 3099 6548 84962 5366 80315 867 5467 1543 3163 468 8837 6505 4313 5743 1788 4204 1410 1263 26355 5154 387 4049 4323 5728 7097 317 4929 6781 10525 3…
GO:0045823 positive regulation of heart contraction 0.000123349261343042 0.00176847716988077 0.518848077743792 0.584606205499544 2.10254407508091 29 1907 1906 133 1490 3270 552 6505 199800 488 5997 2931 3320 153 79924
GO:1903524 positive regulation of blood circulation 0.000123349261343042 0.00176847716988077 0.518848077743792 0.584606205499544 2.10254407508091 29 1907 1906 133 1490 3270 552 6505 199800 488 5997 2931 3320 153 79924
GO:0007565 female pregnancy 0.000123364992048745 0.00176847716988077 0.518848077743792 0.350543740488122 1.73950616303805 150 130399 5744 2354 8614 133 639 56977 6777 5676 8061 5021 10699 2192 81671 5125 253943 10959 150 5467 5680 4313 5743 5016 5675 7026 6781 7043 6670 3620 27161 5997 5678 3020 5670 5764 64750 51673 3726 29924 3965 53405 875 3690 8434 5669 3485 5673 2353 10155 55585 102724560 10…
GO:0032872 regulation of stress-activated MAPK cascade 0.000123615217793933 0.00176847716988077 0.518848077743792 0.338826062102438 1.71530111544242 178 9965 4616 1647 177 5187 5604 9258 1490 6363 9821 4216 83737 8767 650 768211 57551 3301 285613 6504 2122 6788 140885 5048 1843 653361 1398 1236 6423 8841 23005 80824 7189 60401 90441 9867 2308 23008 51339 331 23162 57630 7474 7099 2185 3480 3552 5…
GO:0034762 regulation of transmembrane transport 0.000125917171272244 0.00179601617946398 0.518848077743792 0.268211708880125 1.50569109758594 450 3750 5243 9965 154 1906 9001 55151 6236 23327 8660 54800 4842 8140 57555 91404 57817 80204 6844 9943 1729 1193 2669 3770 487 2534 3787 785 3764 3099 3270 817 81671 6548 2332 54923 100506658 150 187 9002 10105 55829 2887 65266 54413 673 388581 3755 3781…
GO:0061157 mRNA destabilization 0.00012705837722782 0.00180495720252183 0.518848077743792 0.400431618988543 1.83111962826694 90 10140 7538 246175 4849 9337 22849 55802 6093 149041 25819 253943 167227 4850 55095 221662 3192 23034 10658 219988 54915 27161 85456 11044 340719 51441 255967 23019 29883 27327 9475 26986 4848 57721 79670 373863 7812 23435 79066 678 57472 9698 64282 5393 57690 677
GO:1902041 regulation of extrinsic apoptotic signaling pathway via death domain receptors 0.00012730176743227 0.00180495720252183 0.518848077743792 0.509918028196473 2.02818831189118 43 9181 6498 10116 467 3162 147138 7128 5054 598 5366 6788 8837 4846 117584 5728 3148 6423 64114 3958 7057 5894 23017 85450 2932 8682
GO:0050779 RNA destabilization 0.00012827504148352 0.00181335993361273 0.518848077743792 0.407504666722534 1.882343756342 93 10140 7538 246175 4849 9337 22849 55802 6093 149041 25819 253943 167227 4850 55095 221662 3192 23034 10658 7133 219988 54915 27161 85456 11044 340719 51441 255967 23019 29883 27327 9475 26986 4848 57721 79670 1797 373863 7812 23435 79066 678 57472 9698 64282 5393 57690 677
GO:0003044 regulation of systemic arterial blood pressure mediated by a chemical signal 0.000131944118024492 0.00185779178008584 0.518848077743792 0.530861914507991 2.00435628291995 37 1907 154 1906 6869 5021 10699 5125 1359 552 387 4846 185 153 6196 91608 1910 5972 2028
GO:0022408 negative regulation of cell-cell adhesion 0.000132480163601147 0.00185779178008584 0.518848077743792 0.339730393168099 1.7006320434178 162 23075 4092 3718 868 865 57162 301 83737 5771 650 27242 149041 3135 64844 57669 80762 9306 654 7040 10875 941 10019 5728 9750 5747 8651 5270 3620 91663 54900 135 394263 259307 340533 5420 2615 3958 5621 384 51441 3965 1739 9314 3557 201633 1493 3559 …
GO:0050817 coagulation 0.000132587994380601 0.00185779178008584 0.518848077743792 0.338300019598361 1.714542246889 185 23657 1906 5329 221037 160851 6812 5055 954 5912 7035 22875 5054 2192 10461 9060 8527 150 9002 10627 10672 57834 8526 388552 308 375033 966 5154 4846 2151 1281 2778 3998 10019 50848 5270 84034 953 60 857 135 5359 3572 6714 947 3315 65991 11234 5156 7099 302 7057 10855 2316 2048 7…
GO:0032965 regulation of collagen biosynthetic process 0.000133377443946077 0.00186257519347842 0.518848077743792 0.586736265974998 2.07755876918551 27 55323 3624 1490 90993 8710 5467 409 7040 54206 7043 5159 2022 4921 3569 114757 861
GO:1990830 cellular response to leukemia inhibitory factor 0.000133795294553433 0.00186257519347842 0.518848077743792 0.414592120132013 1.89071420067182 87 23411 4092 8467 2494 1491 8731 785 3099 55892 9945 2730 9242 6428 3192 9806 55818 64321 165324 5277 81848 6751 2059 9227 8828 10678 1974 1385 4144 5990 1488 9314 7091 11235 8322
GO:0051146 striated muscle cell differentiation 0.000134102286180331 0.00186257519347842 0.518848077743792 0.314490903256085 1.64450107210987 227 1906 9043 3481 4842 57817 8557 11214 9643 26585 650 90410 90 6474 4773 9734 6548 56603 2318 221662 150094 11096 7139 552 50507 3192 8837 29766 1760 2314 409 7040 7494 4323 9750 51177 80005 57538 3845 2627 5159 5997 2931 5629 4208 221476 7273 975 84665 3…
GO:0061437 renal system vasculature development 0.00014214326723655 0.00196281311627514 0.518848077743792 0.580585673405017 2.07557414859886 28 358 3570 7010 8710 8837 5175 5159 8829 947 2828 5156 3690 130497 5155 2303 3280
GO:0061440 kidney vasculature development 0.00014214326723655 0.00196281311627514 0.518848077743792 0.580585673405017 2.07557414859886 28 358 3570 7010 8710 8837 5175 5159 8829 947 2828 5156 3690 130497 5155 2303 3280
GO:1901214 regulation of neuron death 0.000143268284976738 0.00197263037465081 0.518848077743792 0.300194504097653 1.59905575119414 277 23657 16 2729 10018 23411 2309 2026 6812 3162 8301 23394 7786 1728 2534 112398 1649 2908 6093 7020 4345 598 6818 80315 2730 867 26471 673 22800 468 997 8851 2055 6505 4170 1440 55626 4204 409 7133 1499 6733 387 7314 8013 4929 58533 10525 23529 7043 3845 2931 8829…
GO:0007015 actin filament organization 0.000143963776368224 0.00197649403636375 0.518848077743792 0.272095285526976 1.51835691740749 404 56907 80115 390 90102 5062 2195 9181 23164 283 23075 8976 4646 79729 89848 8557 1490 4739 6869 1729 4430 7184 27289 23406 6093 57704 90668 6548 388 123720 10395 9026 10979 673 7082 9645 7139 5829 22899 55971 29766 4643 9639 1440 10810 8452 90952 10163 2314 84940…
GO:0006936 muscle contraction 0.000145230864222995 0.00198816045160444 0.518848077743792 0.296692192433194 1.56670244596855 258 1907 1140 10052 154 1906 55151 7852 23327 4092 4842 8557 3164 1490 6869 1193 487 5021 4660 3764 3270 6093 817 2775 6548 10203 92241 10874 150 7139 3781 23704 29766 5743 1760 1824 1410 387 10087 6324 5025 1613 9446 6781 80005 5606 5286 8913 6909 488 5997 255743 3320 857 8…
GO:0019395 fatty acid oxidation 0.000145843394493921 0.0019908250182494 0.518848077743792 -0.361796483809577 -1.76907552883123 104 38 1892 5191 3295 1891 27349 3028 8310 219743 1384 2639 2329 6342 83752 3667 1591 5264 34 10005 208 26063 35 254013 3033 5830 1376 2327 23409 1962 55268 1666 55862 3030 2109 5825 2108 5828 1432 39 64410 56898 2326
GO:0021536 diencephalon development 0.000146736799288686 0.001997297462318 0.518848077743792 0.50664242005169 2.01515964887826 43 9095 9001 2624 650 6299 22930 1499 2736 5122 7314 4929 8828 8829 30062 5307 3516 1385 7474
GO:0003151 outflow tract morphogenesis 0.000147663687359615 0.00200418748313734 0.518848077743792 0.445506801706661 1.9424565005179 66 10512 1906 407975 2296 25836 1399 64321 1499 10427 6423 6909 8828 2627 8829 23414 4208 3725 2022 3516 7474 1856 7122 7291 7042 23129 4089 9249 26508 1386 10370 54345 2006 6899 2303 3280 4091
GO:0003205 cardiac chamber development 0.000148195078416572 0.00200568566356974 0.518848077743792 0.358861423266346 1.7602062538483 139 10512 25831 407975 4092 639 2296 3491 650 90 6474 57167 6299 5138 57493 7010 187 7139 64783 7040 4846 1363 6423 7468 6909 8828 2627 2931 8829 23414 5629 23462 4208 5754 55636 2022 3516 78987 9510 60485 6659 6586 7474 6654 3480 54567 7042 23129 8543 287 4089 9249 …
GO:0050864 regulation of B cell activation 0.000151971160789066 0.00204659034119845 0.518848077743792 0.366877758269249 1.78340587401663 128 407975 3500 121260 8660 3624 148022 6777 196 57162 84787 51111 9473 7128 27242 4773 149041 933 3514 80762 55122 3494 3493 7040 7494 4323 5728 23529 7468 64092 4208 28639 259307 975 112441434 7099 84433 5585 2048 3149 3539 940 1026 1493 836 3538 5074 10673 56…
GO:0001935 endothelial cell proliferation 0.0001520766122553 0.00204659034119845 0.518848077743792 0.366998727129745 1.79885214635998 134 1893 23411 3481 283 2624 3164 10000 3162 57608 650 79812 6678 7010 187 55145 654 2321 2260 7026 4323 196740 1285 3148 185 8828 8829 5629 857 4208 3725 2277 3791 947 94 7474 7057 26051 1739 5797 54567 11235 4017 1960 7075 25865 7060 6667 84913 93974 10344 3690 5…
GO:0031346 positive regulation of cell projection organization 0.000154808340144179 0.00207748431675174 0.518848077743792 0.287991945305054 1.55860102083003 308 8507 9001 57154 51762 9693 8482 8976 6498 5604 4739 6363 3309 23394 6792 9798 2534 23011 90410 6474 2332 2664 8874 27 100506658 673 55714 8837 1857 64764 8428 5526 10163 5048 10602 6324 9750 26052 5789 2059 65009 1236 118813 7043 3984 466…
GO:0048008 platelet-derived growth factor receptor signaling pathway 0.000159269424997105 0.00213134702439946 0.518848077743792 0.458454450554398 1.91240346724753 54 7763 868 64651 25976 5771 90410 867 9026 4643 5154 5795 5782 8013 65009 59338 5286 11037 5159 8829 6714 4015 5156
GO:0022602 ovulation cycle process 0.000160895201318994 0.00214707209827364 0.518848077743792 0.524711394070544 2.04139397611492 40 23411 7130 2309 3624 6777 3309 4313 409 4846 59338 7043 4327 6714 9510 6586 5156 8322 7042 8204 836
GO:0090288 negative regulation of cellular response to growth factor stimulus 0.000162791724415711 0.00216631222099566 0.518848077743792 0.409848501035985 1.87191403095596 86 10140 57154 7130 6498 4092 23111 10272 7323 26585 90993 79812 5494 8646 81792 94031 51592 8837 91851 81848 3087 2200 51496 6423 1634 64750 7474 7057 10251 25805 2247 23213 4091 25960 57045 9353 5468 23592 7321 10016 22943 34…
GO:0002716 negative regulation of natural killer cell mediated immunity 0.000169687288822764 0.00225178340933607 0.518848077743792 0.681480602027378 2.15871741500409 18 3824 3135 3133 5272 409 3105 1398 100507436 3106 3965 10225 634
GO:0001819 positive regulation of cytokine production 0.000170460228416535 0.00225575702271215 0.518848077743792 0.278039513312048 1.54808799602368 390 56666 115004 23411 9181 7110 177 8482 8140 148022 9173 6777 91543 8780 6363 29923 57162 3570 3162 58515 4023 301 4321 23180 8767 22861 5054 11213 1649 3135 3665 4345 3133 57493 8710 150 5861 6504 5970 468 3394 55122 9451 29072 5743 353091 283234 3…
GO:0006692 prostanoid metabolic process 0.000173495472371781 0.00227048137164219 0.518848077743792 0.506746062204809 1.99341440749117 42 1907 1906 23411 1645 10728 301 22949 1646 29785 50640 552 51 5743 221955
GO:0006693 prostaglandin metabolic process 0.000173495472371781 0.00227048137164219 0.518848077743792 0.506746062204809 1.99341440749117 42 1907 1906 23411 1645 10728 301 22949 1646 29785 50640 552 51 5743 221955
GO:0035924 cellular response to vascular endothelial growth factor stimulus 0.000173505163711036 0.00227048137164219 0.518848077743792 0.462335355092944 1.97288813404281 58 3164 2296 301 57608 81792 5970 2321 147372 5606 2322 8828 5159 8829 2277 1634 3791 3315 5156 2549 7412 54567 1960 25865 9261 23554 8877 967 2324 25960 10266 5290 4495 11156 7423 9508 116150 5228 493 4851 5587
GO:0030336 negative regulation of cell migration 0.000173931864218494 0.00227048137164219 0.518848077743792 0.297406548772503 1.57976478385192 265 130399 1647 90102 7130 2309 8976 4092 4301 11009 23309 79772 4739 3486 3162 2796 3621 5912 26585 5054 79812 27342 8646 4345 388 201163 10395 51742 1588 673 5467 56999 10672 8428 4204 8819 387 1843 7040 5795 1281 89927 25932 7026 5728 9750 3622 55466 10…
GO:0060284 regulation of cell development 0.000173955856559488 0.00227048137164219 0.518848077743792 0.266132475169781 1.49201841605712 428 10512 3475 8408 5744 9001 2487 7852 57154 9693 8482 6498 4092 8140 4673 5604 23111 4739 4882 51726 22938 23394 6792 9798 23011 650 6474 5501 2192 9572 6093 9734 2664 8874 7732 10979 673 9253 81559 1399 23013 5048 283659 5583 4204 7133 1499 4311 6009 81848 704…
GO:0003231 cardiac ventricle development 0.000182690027349759 0.00237796527402802 0.518848077743792 0.391923954193791 1.84316098311203 102 10512 25831 407975 4092 639 2296 3491 90 57167 6299 5138 57493 187 7139 64783 7040 4846 1363 6423 7468 2931 23414 5629 23462 4208 5754 55636 2022 3516 60485 6659 6586 7474 54567 7042 8543 4089 26508 10370 4194 2294 6262 7798 2303 3280 4091
GO:0006220 pyrimidine nucleotide metabolic process 0.000184605847290126 0.00239635492231651 0.518848077743792 -0.487836932818832 -2.05306543746227 45 23583 83549 4830 957 4833 7374 6470 1806 56474 252969 4968 1890 1841 10201 7372 4913 1723 79661 1635 7298 79077 1854 1503 4831
GO:0002063 chondrocyte development 0.000186481295741052 0.00241171790307809 0.518848077743792 0.57177106346336 2.0785696113668 31 1893 5744 4092 50515 860 6662 6474 9451 85301 8817 8313 54928 3207 6423 51320
GO:0003018 vascular process in circulatory system 0.000186801827505419 0.00241171790307809 0.518848077743792 0.318784613377541 1.65495326934192 216 1907 5243 2729 154 1906 6515 133 6510 177 4842 8140 6869 4363 10365 2296 6542 8714 222962 5021 3764 6093 5138 7010 100506658 2730 150 10979 7082 5467 552 6505 4313 5743 9414 6541 6567 654 387 7040 4846 5795 1003 196740 80005 5286 387700 185 5997 9498 …
GO:0003206 cardiac chamber morphogenesis 0.000190052378463135 0.00244705278648209 0.518848077743792 0.391522058820301 1.84127092800367 102 10512 407975 4092 2296 3491 650 90 6474 57493 7010 187 7139 64783 7040 4846 1363 6423 7468 6909 8828 2627 2931 8829 23414 5629 23462 4208 55636 2022 3516 9510 60485 6659 6586 7474 6654 54567 7042 4089 9249 26508 10370 2294 6262 6899 2303 3280 4091
GO:0043370 regulation of CD4-positive, alpha-beta T cell differentiation 0.000194988912335533 0.00249470782929169 0.518848077743792 0.500679325612062 1.99998632037702 44 64332 4092 3718 865 6363 301 8767 149041 941 8651 10892 57630 51561 3726 3965 9308 861 3142 3561 54440 3662 6461 3146 3123 3606
GO:0048662 negative regulation of smooth muscle cell proliferation 0.000195251664789028 0.00249470782929169 0.518848077743792 0.483576966214606 1.95993476793556 47 283 3486 3162 8241 650 7128 5467 10672 387 4846 5728 10221 65009 7043 1027 4208 30008 2768 1026 7536 25817 57447 3600 7434 347 4883 1264 7168 3488 5468 5592 5739
GO:0031016 pancreas development 0.000195324521478967 0.00249470782929169 0.518848077743792 0.47895612376442 1.96371409967814 50 3481 2494 3570 301 6662 5936 9451 1499 6009 654 5122 6729 2627 2931 5629 406 10232 6659 7474 3643 51714 6934 3569 2932 2294 3280 93 4087 2696 5991 55036 27031 7466 652 4233
GO:0045953 negative regulation of natural killer cell mediated cytotoxicity 0.00019771402243133 0.00251847487396485 0.518848077743792 0.676917361956154 2.08646920046368 17 3824 3135 3133 5272 409 3105 1398 100507436 3106 3965 634
GO:0050852 T cell receptor signaling pathway 0.00019872534841002 0.00251941429088263 0.518848077743792 0.37054456158018 1.78675893323145 121 919 64332 11120 868 9473 2534 23180 5771 8767 785 27242 149041 54923 673 5970 1399 5795 3105 5819 1236 7189 8915 3937 28639 975 10892 3958 5621 1997 84433 7070 25865 7535 940 1493 10657 5074 5663 5335 634 10616 7430 917 2533 784 915 28638 6461 11314 3123 363…
GO:0006739 NADP metabolic process 0.000198876841339783 0.00251941429088263 0.518848077743792 -0.508966940389033 -2.06169329959593 40 64223 25796 3418 3417 2330 57521 51181 64080 6120 7157 9563 65220 83594 4199 9540 133686 2327 200035 2475 4190 22934
GO:0006790 sulfur compound metabolic process 0.000199374304715103 0.00251941429088263 0.518848077743792 -0.273354059111338 -1.5688081622274 287 254552 38 2876 5164 80224 2940 26873 3295 2937 191 84836 64210 26027 6821 119391 1836 112812 10101 2941 373156 3417 4143 10380 4552 347734 283927 1738 79690 1737 3029 56922 57019 8802 2639 47 31 79178 2131 9469 27247 11041 4522 3373 1468 2681 5162 388962 …
GO:0060324 face development 0.000201869106657734 0.00254016951831897 0.518848077743792 0.470816484164533 1.91715993195529 48 5083 7763 5604 64651 25976 25836 673 22930 220 4313 29123 59338 1277 7043 55636 5156 7474 4487 7122 5894 84159 3213 6899 2033
GO:0045926 negative regulation of growth 0.000202083175365846 0.00254016951831897 0.518848077743792 0.313732805080715 1.63276601906744 219 10512 3475 8408 154 2487 23411 55384 8614 407975 9043 1029 8482 64061 3624 23111 83667 9792 3621 5515 26585 123879 55602 29948 55840 201163 80014 5467 6788 2273 64321 1410 7040 4133 5795 1601 5728 85407 51447 6423 79960 5270 734 1027 5997 2931 8829 65981 153 2…
GO:0035023 regulation of Rho protein signal transduction 0.000203726825299534 0.00255409104138679 0.518848077743792 0.421099758525628 1.88553420138583 77 4650 9181 11214 64411 27 201163 57493 10395 25959 9002 9754 5924 4983 9639 8452 23370 10276 2151 1281 9750 2059 50848 5159 8829 27334 54869 2828 143872 5894 90627 64283 5879 9289 2859 1902 56990 286530
GO:0001510 RNA methylation 0.00020720419676534 0.00259086822412095 0.518848077743792 -0.37475740087282 -1.79511425638906 89 55152 29960 79828 23070 115708 3028 79979 152992 57604 51093 63935 27037 29890 55621 4234 10785 55006 9836 51106 221078 55178 260294 55783 91801 91893 155400 29063 63899 63892 6894 113802 56339 24140 55039 1787 54482 51531 51574 54931
GO:0048010 vascular endothelial growth factor receptor signaling pathway 0.000208986554007784 0.00260631398767822 0.518848077743792 0.477347339864367 1.9571181058676 50 5062 2296 2534 79812 2887 2321 8817 3087 5747 161198 8829 2277 3791 6714 3315 2185 8322 25865 9261 3690 2324 23213 2303 405 7423 3553 10016 3091 9146 5228 5770 7409 5587
GO:0000466 maturation of 5.8S rRNA from tricistronic rRNA transcript (SSU-rRNA, 5.8S rRNA, LSU-rRNA) 0.00021041658797109 0.00261729667126442 0.518848077743792 -0.590870854174077 -2.09893174792415 25 79033 65095 23212 23481 23016 23246 55759 29777 161424 27340 51010 9875 5394 10171 51077 10799 23404 112479 8602
GO:0048705 skeletal system morphogenesis 0.000211242517753666 0.00262072748588142 0.518848077743792 0.325466218244191 1.66270265494362 192 7763 4209 50515 6935 1490 860 2296 64651 25976 26585 6662 25836 6474 7020 3234 91355 2201 3236 3219 6913 56603 51141 4313 5310 29072 1499 285973 85301 654 2260 4256 8817 1281 649 157506 8313 29123 4323 3235 54928 9775 6781 3207 59338 1277 7043 3233 249 4208 83…
GO:0051047 positive regulation of secretion 0.000218561834026975 0.00269451235652202 0.518848077743792 0.297850310074226 1.56158071134591 240 1906 5208 8660 7110 51762 283 6690 6812 3624 10802 57555 8754 2624 358 6869 64083 650 785 5021 5868 2550 27230 6804 56262 1588 5467 388581 94121 552 22930 10307 5106 9846 7879 654 7040 5122 5025 8027 1601 7494 7251 7097 7043 8913 8938 9498 135 8736 9367 727…
GO:0070997 neuron death 0.000219048805216662 0.00269451235652202 0.518848077743792 0.286630504367204 1.56042574114397 316 23657 16 2729 10018 23411 6477 2309 2026 6812 3309 3162 8301 23394 7786 1728 2534 112398 22861 27242 664 1649 2908 6093 7020 6548 4345 598 6818 80315 2730 867 26471 673 22800 468 997 8851 2055 6505 4170 1440 55626 4204 409 7133 1499 6733 26355 387 7314 8013 317 4929 58533 1052…
GO:0071385 cellular response to glucocorticoid stimulus 0.000219195999440963 0.00269451235652202 0.518848077743792 0.475826609523827 1.95027314603295 49 1906 10018 687 2309 7538 358 301 90 2908 3192 8837 5106 1977 8313 54206 6781 2322 2931 54541 3480 5105 842 6752 11170
GO:0032922 circadian regulation of gene expression 0.000219452307793985 0.00269451235652202 0.518848077743792 0.448098565170874 1.95185594768724 63 2673 1454 23411 5187 7150 196 1407 56938 5501 9572 25819 5936 3192 468 9099 22992 8841 3400 406 148523 8473 10419 8204 5500 4862 9500 5927 6095 1408
GO:0006631 fatty acid metabolic process 0.000223376884023586 0.00273103117415638 0.518848077743792 -0.2605540794513 -1.52420348210572 331 254552 10613 5742 38 2876 7923 401494 5164 2166 1892 5191 2194 3295 1622 55258 26027 23659 1891 11160 1573 57406 27349 283927 158584 6720 84830 3028 1562 8310 80142 219743 1384 1580 2639 22937 91452 11000 47 31 51085 2329 6342 83752 5321 3667 1591 2171 85414 10…
GO:0010660 regulation of muscle cell apoptotic process 0.000223573081007764 0.00273103117415638 0.518848077743792 0.448631743548795 1.90411066224055 57 1906 23411 1029 8140 815 3162 8241 664 205428 817 26471 468 8837 55626 409 6423 488 2627 3479 2185 3480 9474 9531 4089
GO:0050673 epithelial cell proliferation 0.000227609135715206 0.00277322230830497 0.518848077743792 0.272176777799268 1.50827998764804 375 1893 23411 8660 687 3481 283 6690 7538 5604 2624 6935 3164 10000 6869 860 3664 3486 1028 3162 7039 57608 4321 374 6662 650 7128 79812 9572 6678 598 79152 55840 201163 7010 187 26471 5467 6788 8837 1499 55145 654 2321 2260 7040 3915 26298 1601 5909 7026 54206 7…
GO:1903532 positive regulation of secretion by cell 0.000229020677988286 0.0027833023212658 0.518848077743792 0.310252651095282 1.61713060393321 220 1906 5208 8660 7110 51762 283 6690 6812 3624 10802 57555 8754 2624 6869 64083 650 785 5021 5868 2550 27230 6804 56262 1588 5467 388581 94121 552 22930 10307 5106 9846 7879 654 7040 5122 5025 8027 1601 7251 7097 7043 8913 8938 9498 135 8736 9367 7273 …
GO:0002819 regulation of adaptive immune response 0.000230217457406613 0.00279072765161604 0.518848077743792 0.33134220042839 1.65812921775919 166 64332 23411 121260 177 3824 4092 3718 9173 196 91543 6363 84787 51111 301 8767 7128 149041 3135 3665 3133 3263 6504 80762 55122 8809 7133 7040 941 4049 3105 5819 1604 23529 7189 7468 64092 4208 3572 259307 975 10892 112441434 3575 51571 6556 51561 3106…
GO:0016236 macroautophagy 0.000239856618638299 0.00290019525683466 0.518848077743792 0.288361815884855 1.55846668309948 304 81631 55432 8408 154 23411 55254 57154 11345 23710 5599 83667 3162 51569 9821 8767 8897 90410 664 665 643246 5868 23130 81671 64112 6829 55062 23192 60673 5861 4864 57132 26471 26100 9554 57724 22930 8851 5768 26086 8992 9711 55626 22863 10043 165324 285973 6009 7879 51322 8…
GO:2000146 negative regulation of cell motility 0.000240605464105379 0.00290188463543804 0.518848077743792 0.292913376639851 1.5593056638164 276 130399 1647 90102 7130 2309 8976 4092 4301 11009 23309 79772 4739 3486 3162 2796 3621 5912 26585 5054 79812 2192 27342 8646 4345 388 201163 10395 51742 1588 673 5467 56999 10672 8428 4204 8819 387 1843 7040 5795 1281 89927 25932 7026 1398 5728 9750 3622 …
GO:0031214 biomineral tissue development 0.000253998600725665 0.00305412398234631 0.49849310876659 0.35077271636452 1.72053134996883 139 1893 5744 154 55151 9622 5552 51119 55787 3491 26585 6662 650 90 6093 7020 2201 23192 468 9451 7286 5743 654 4256 7040 4846 8313 91461 1277 7043 249 1901 23462 4208 1278 256764 5764 338773 4015 116039 3479 2185 55603 6348 196527 7291 4921 5745 9475 26504 359845 …
GO:0055117 regulation of cardiac muscle contraction 0.000254510331862193 0.00305412398234631 0.49849310876659 0.445450103346563 1.91424967494196 61 55151 4092 4842 1490 1193 487 3270 817 6548 1824 5025 9446 6781 488 5997 3320 857 1739 287 2281 3728 6262 775 7341 1756
GO:0046328 regulation of JNK cascade 0.0002608876796612 0.00312278619574361 0.49849310876659 0.354718666178797 1.73987692726864 135 9965 4616 1647 177 5187 9258 1490 6363 9821 83737 8767 57551 3301 6504 2122 6788 140885 5048 653361 1398 1236 6423 8841 23005 80824 7189 60401 90441 9867 51339 331 23162 57630 7474 7099 2185 3480 3552 5911 6386 10371 23239 9611 10913 11221 7477 10114 344558 9770 2324…
GO:0001655 urogenital system development 0.000265163549770816 0.00316601291004553 0.49849310876659 0.284315828186178 1.54947569288127 321 10018 23210 2297 4092 639 10116 2624 358 3570 2296 301 25976 26585 6662 25836 650 90410 90 2049 6299 3764 7020 3237 5125 55840 201163 7010 8710 1588 25959 153572 56603 4811 6492 65266 1282 8837 1399 4643 5175 25937 7704 4313 5310 26108 2018 64321 1499 4311 5154…
GO:0007043 cell-cell junction assembly 0.00026842029426733 0.00318939457820921 0.49849310876659 0.360213133060826 1.75100889306883 128 10052 5062 84612 4092 23562 4301 9080 24146 6615 6093 201163 57493 100506658 187 7082 1009 5175 90952 5583 1499 1366 51564 387 26285 1003 50848 8642 60 857 5010 6801 2048 71 1739 8506 7122 9475 287 1495 10686 389 8777 3728 80139 10207 51599 2701 79778 91862 53842
GO:0070167 regulation of biomineral tissue development 0.000268460794681338 0.00318939457820921 0.49849310876659 0.399436634355242 1.81538770708302 85 1893 154 5552 55787 3491 26585 6662 650 90 6093 7020 2201 468 654 4256 7040 4846 91461 7043 1901 23462 4208 5764 338773 116039 2185 55603 6348 196527 7291 4921 9475
GO:0043523 regulation of neuron apoptotic process 0.000270435607010445 0.00320486376069094 0.49849310876659 0.32269676244812 1.63261990921409 183 16 2729 10018 2309 6812 3162 23394 7786 1728 112398 1649 2908 6093 7020 598 80315 2730 26471 673 468 997 8851 2055 6505 4170 55626 4204 409 1499 6733 387 4929 58533 10525 23529 7043 3845 2931 8829 8882 135 4208 3725 3791 3572 6418 1270 6620 5621 2185 33…
GO:0090502 RNA phosphodiester bond hydrolysis, endonucleolytic 0.000272239257081139 0.00321823280579292 0.49849310876659 -0.400488597882245 -1.86183580331592 72 57523 8635 60528 65095 51110 23405 23212 83594 23246 328 51692 2021 10535 9156 10607 10940 29777 80746 161424 10247 55720 27340 51367 192670 55520 9790 6041 10171 11102 51077 7257 284131 29102 10799
GO:0051147 regulation of muscle cell differentiation 0.000273593283378653 0.00322623366835619 0.49849310876659 0.363127399594371 1.74810623885646 117 1906 23411 3481 6935 57817 1491 9643 650 6474 4773 9734 56603 4811 221662 5936 150094 55122 1760 4204 409 7040 3915 7494 4323 5997 2931 5629 4208 221476 284217 2022 338773 3479 30008 4487 7528 4772 100381270 4089 9150 3912 5155 3815 627 84814 6899 1…
GO:0051384 response to glucocorticoid 0.000276727739980372 0.00324240097452121 0.49849310876659 0.361226067533716 1.73304333089479 115 1906 10018 2354 133 687 2309 7538 8754 358 301 374 8061 90 2908 552 3192 8837 5106 5743 1977 654 387 5122 8313 54206 6781 2322 249 2931 6586 54541 3480 5105 842 4916 3557 6752 836 11170 3485 3931 7477 2353 3569 648 114907 5069 306 2 5978
GO:0051046 regulation of secretion 0.0002768896129463 0.00324240097452121 0.49849310876659 0.2588964894681 1.46872190151781 481 130399 1906 9001 5208 8660 7110 51762 283 2912 6690 6812 4646 3624 815 10802 57555 8754 2624 79772 91543 6844 358 6869 3162 1066 1407 301 64083 23275 8609 23011 650 785 5021 10699 3598 5868 9572 27342 2550 27230 4345 2332 91355 6804 56262 150 1588 9026 65266 673 5467 388…
GO:0070972 protein localization to endoplasmic reticulum 0.000277006128595746 0.00324240097452121 0.49849310876659 0.433122649636558 1.91058143438587 70 23645 23480 11345 90637 6747 3309 6734 23471 11015 54557 11231 6728 7095 22930 51141 101928075 9789 11014 9709 6729 10945 128866 10952 55176 9695 6449 51608 287 60559
GO:0006816 calcium ion transport 0.000281608983403481 0.00328819901209359 0.49849310876659 0.278074759244276 1.51753928618797 331 6520 1906 9001 162514 6263 55151 7852 6236 8614 30001 4842 6690 3718 815 91404 80204 1490 6363 1729 1193 2669 58515 487 2534 785 1649 3270 817 81671 6548 10203 2332 54923 150 187 9002 114789 6351 5310 5743 117 409 1499 387 4846 5025 7779 9446 1236 6781 7178 8913 168507…
GO:0043271 negative regulation of ion transport 0.000283692202627796 0.00330442458024161 0.49849310876659 0.360975907127135 1.7395319170285 118 6236 23327 4842 6690 91404 57817 80204 9943 1193 2669 817 2550 2332 54899 150 10105 65266 23704 2564 468 5743 4846 7779 9446 6781 23208 5270 5997 857 29979 88 2185 2048 7291 2281 57520 51719 5534 5987 130497 7531 5533 3280 401152 7341 2859 6424 5581 6536
GO:0001818 negative regulation of cytokine production 0.000286294649955653 0.00332660417655788 0.49849310876659 0.303366780176774 1.58891193805823 235 177 4092 3718 7538 3624 5552 9173 55914 10365 3162 301 7353 83737 7128 27242 11213 1649 84651 27342 9734 4345 10461 55593 55829 6504 140885 80762 409 51564 10270 7850 7040 54206 1236 23208 7043 23005 6301 3620 2627 5678 64771 9140 947 51665 2615 56…
GO:0032956 regulation of actin cytoskeleton organization 0.000295237303152167 0.00342216669639154 0.49849310876659 0.27883444156467 1.52308437402096 327 80115 390 90102 5062 1906 23075 8976 89848 1490 4739 6869 11214 27289 23406 6093 57704 90668 57551 6548 388 123720 27 10395 7010 9026 10979 673 7082 5829 22899 55971 8851 29766 9639 1440 10810 90952 10163 2314 23370 5154 10602 387 253260 375 1398…
GO:1903077 negative regulation of protein localization to plasma membrane 0.000298202203047632 0.00344732616000861 0.49849310876659 0.597984060533578 2.05013496399001 24 25831 8301 598 131578 7040 1601 91461 64114 9528 8650 8500 23433 116372 1213 6248
GO:1990823 response to leukemia inhibitory factor 0.000299217543432631 0.00344732616000861 0.49849310876659 0.40424075489743 1.85022715161881 88 23411 4092 8467 2494 1491 8731 785 3099 55892 9945 2730 9242 6428 3192 9806 55818 64321 165324 5277 81848 6751 2059 9227 8828 10678 1974 1385 4144 5990 1488 9314 7091 11235 8322
GO:0070665 positive regulation of leukocyte proliferation 0.000299578721713595 0.00344732616000861 0.49849310876659 0.35301408059368 1.73551192405976 137 8660 3481 177 3718 148022 6777 6363 6869 1438 57162 58515 301 8767 4773 598 57829 3133 64926 6504 283234 6541 941 3105 5747 1604 4860 23529 7189 4208 3572 975 4690 51561 7099 3479 3552 84433 7412 3965 2048 7535 940 1026 4828 3559 3485 10673 8744…
GO:0050678 regulation of epithelial cell proliferation 0.000307984480231027 0.00353551340679665 0.49849310876659 0.285375611881277 1.55352570871879 317 1893 23411 8660 687 3481 283 6690 7538 2624 6935 3164 10000 6869 860 3664 1028 3162 7039 57608 4321 374 6662 650 7128 79812 9572 6678 79152 55840 201163 7010 187 26471 5467 6788 8837 1499 654 2321 2260 7040 3915 1601 5909 7026 54206 7494 5728 2683…
GO:0019511 peptidyl-proline hydroxylation 0.000314276299494437 0.00359906800671034 0.49849310876659 0.678324284719501 2.01852447953417 15 55214 30001 8974 5033 112398 283208 64175 10549 5034
GO:0045860 positive regulation of protein kinase activity 0.000317801069580932 0.0036307057445649 0.49849310876659 0.277338603696965 1.52434041761331 353 9052 154 5062 1906 23411 3481 283 9693 177 8091 8795 5604 8754 4739 6363 3570 11214 7039 23394 5515 3491 7786 4216 374 26585 650 205428 57551 8812 84962 150 10979 65266 6788 50507 8851 1857 9802 6505 5310 894 56892 5154 2321 2260 387 7040 904 88…
GO:0001936 regulation of endothelial cell proliferation 0.000319730839705092 0.00364401368505995 0.49849310876659 0.367955526963016 1.77157228538813 120 1893 23411 3481 283 2624 3164 10000 3162 57608 650 79812 6678 7010 187 654 2321 2260 7026 1285 3148 185 8828 8829 5629 857 4208 3725 2277 3791 94 7474 7057 26051 5797 54567 11235 1960 7075 25865 7060 6667 84913 93974 10344 3690 56005 5335 2252 51…
GO:0048844 artery morphogenesis 0.000320735911548846 0.00364674434992531 0.49849310876659 0.44170038266357 1.92398634141767 63 1906 4092 639 10000 2296 56999 221395 60681 1281 10427 6909 5159 8829 5629 23462 55636 5396 2022 3516 94 6659 30008 57178 54567 7042 10370 2294 4638 4763 6899 2303 3280
GO:0000478 endonucleolytic cleavage involved in rRNA processing 0.00032319436203998 0.00365723976427188 0.49849310876659 -0.661665936362776 -2.0936850178001 16 65095 23212 23246 10607 29777 161424 55720 27340 9790 10171 51077 10799 8602
GO:0000479 endonucleolytic cleavage of tricistronic rRNA transcript (SSU-rRNA, 5.8S rRNA, LSU-rRNA) 0.00032319436203998 0.00365723976427188 0.49849310876659 -0.661665936362776 -2.0936850178001 16 65095 23212 23246 10607 29777 161424 55720 27340 9790 10171 51077 10799 8602
GO:0050671 positive regulation of lymphocyte proliferation 0.000325006075452151 0.00366902593235557 0.49849310876659 0.358579861502522 1.73185304850158 122 8660 3481 177 3718 148022 6777 6363 6869 57162 58515 301 8767 4773 57829 3133 64926 6504 283234 6541 941 3105 1604 4860 23529 7189 4208 3572 975 4690 51561 7099 3479 3552 84433 7412 3965 2048 7535 940 1026 3559 3485 10673 8744 3569 923 970 648…
GO:0043010 camera-type eye development 0.000329955104699433 0.00371258336343449 0.49849310876659 0.297353797323036 1.56813234575948 255 23657 2195 23210 112724 6498 7483 3624 6935 57030 358 2296 6662 7020 91355 2201 10461 114789 91156 1282 1543 22930 55714 22899 220 468 2055 6505 5316 25945 1499 1410 57381 2321 157506 8412 22882 25932 65979 196740 2200 10210 4810 6909 5954 6670 1027 5159 8829 562…
GO:0030282 bone mineralization 0.000330423036544128 0.00371258336343449 0.49849310876659 0.378564907614201 1.79804926192294 109 1893 5744 154 55151 5552 51119 55787 3491 26585 6662 650 90 7020 2201 468 9451 7286 5743 654 4256 7040 8313 91461 7043 249 1901 4208 1278 5764 338773 4015 116039 3479 2185 55603 6348 196527 7291 4921 5745
GO:0032946 positive regulation of mononuclear cell proliferation 0.00033602311525888 0.00376662146139601 0.49849310876659 0.356217765846714 1.728818858147 125 8660 3481 177 3718 148022 6777 6363 6869 57162 58515 301 8767 4773 598 57829 3133 64926 6504 283234 6541 941 3105 1604 4860 23529 7189 4208 3572 975 4690 51561 7099 3479 3552 84433 7412 3965 2048 7535 940 1026 3559 3485 10673 8744 3569 923 …
GO:0010466 negative regulation of peptidase activity 0.000347665419796729 0.00388291474636516 0.49849310876659 0.327105284747237 1.65780608155339 185 1893 5062 5329 128488 6690 5055 3164 358 8301 7035 5054 84651 6093 10049 5273 51050 8710 6590 96459 9806 23204 144568 5272 149708 5743 1293 409 1410 117584 1285 6423 720 5270 63893 6478 117166 135 221476 1457 6714 331 5621 57630 83596 302 7057 22900…
GO:0070482 response to oxygen levels 0.000348027833060018 0.00388291474636516 0.49849310876659 0.285474577252331 1.5307177451797 292 1906 23411 7852 8614 133 2309 283 177 30001 4842 8140 51129 1490 358 29923 3162 663 7184 650 112398 5021 664 665 3099 6548 84962 5366 80315 867 5467 1543 3163 468 8837 6505 4313 5743 1788 4204 1410 1263 26355 5154 387 4049 4323 5728 7097 317 4929 6781 10525 1277 372…
GO:0051304 chromosome separation 0.000351661825335128 0.00391429190630035 0.49849310876659 -0.335977669897845 -1.69612086128274 125 7517 201254 6598 129563 332 10460 64151 701 11130 7153 9319 699 9400 158401 25906 1063 6601 84464 147841 51433 225689 8881 54892 891 348654 9212 11065 6597 23397 3619 80198 197342 54908 83903 64682 10403 83540 6602 56916 57405 378708 4292 57492 6595 4085 5347 1062 55…
GO:0062125 regulation of mitochondrial gene expression 0.000353326429624053 0.00392365293876222 0.49849310876659 -0.543517294129979 -2.03226974627623 30 285367 28958 10102 92170 79828 23107 84881 55005 26164 26995 84300 708 10128 22868 51204 63899 51250
GO:0110148 biomineralization 0.000357873814831095 0.00396490896245428 0.49849310876659 0.348104140452858 1.72145415829418 144 1893 5744 154 55151 9622 5552 51119 55787 3491 26585 6662 650 90 6093 7020 2201 23192 468 9451 7286 5743 654 4256 7040 4846 8313 91461 1277 7043 249 1901 23462 135 4208 1278 256764 5764 338773 4015 116039 3479 2185 55603 6348 196527 7291 4921 5745 9475 26504 359845 130497 …
GO:0010810 regulation of cell-substrate adhesion 0.000359203038708734 0.00396579331819797 0.49849310876659 0.311800055154096 1.60055192184417 199 90102 1029 4739 3491 4321 26585 5054 2192 6093 6548 8874 151887 10395 7010 4811 285613 10979 673 57669 55966 9806 1399 9748 25975 81848 387 5795 1601 25890 4323 1398 5728 5747 1613 133584 1236 80005 1277 91663 255743 8829 3791 6714 340533 79834 2199 94 …
GO:0031960 response to corticosteroid 0.000360977737190985 0.00396579331819797 0.49849310876659 0.359389278478158 1.75307247051437 133 1906 10018 2354 133 687 2309 7538 8754 1490 358 301 374 8061 90 2908 6340 552 3192 8837 5106 5743 1977 654 387 5122 8313 54206 6781 1277 2322 249 2931 6339 6714 2022 6586 54541 3480 5105 842 4916 3557 6752 836 11170 3485 3931 7477 2353 3569 648 114907 5069 306 2 8…
GO:0045540 regulation of cholesterol biosynthetic process 0.000361283438307708 0.00396579331819797 0.49849310876659 -0.64257930695928 -2.05627484295249 17 10613 10162 11160 6720 1717 22937 348 8720
GO:0106118 regulation of sterol biosynthetic process 0.000361283438307708 0.00396579331819797 0.49849310876659 -0.64257930695928 -2.05627484295249 17 10613 10162 11160 6720 1717 22937 348 8720
GO:0051403 stress-activated MAPK cascade 0.000363399355427992 0.00397984949254932 0.49849310876659 0.304869688706876 1.58907297674653 220 9965 4616 1647 177 5187 7538 5599 5604 9258 1490 6363 9821 7786 4216 83737 8767 650 768211 57551 10044 3301 285613 6504 2122 6788 140885 1399 5048 1410 1843 653361 1398 10221 1236 6423 8841 5606 23005 80824 7189 60401 90441 9867 2308 23008 51339 331 23162 57630…
GO:0030500 regulation of bone mineralization 0.000365234607365193 0.00398449198519805 0.49849310876659 0.418020872082092 1.83602185913136 72 1893 154 5552 55787 3491 26585 6662 650 90 7020 2201 654 4256 7040 91461 7043 1901 4208 5764 338773 116039 2185 55603 6348 196527 7291 4921
GO:0060271 cilium assembly 0.000365496011236681 0.00398449198519805 0.49849310876659 -0.259077192726406 -1.49144812276981 289 1183 54919 1639 55262 80199 90120 56912 583 22858 352909 317662 9742 132320 25814 55717 123016 27185 54903 10733 2622 23224 9786 79363 79874 64284 85462 25776 10806 10801 55764 219844 57560 27148 582 63917 225689 23322 79734 22994 80776 64792 200162 11158 79600 57545 12773…
GO:0031400 negative regulation of protein modification process 0.000366904861095131 0.003990718626158 0.49849310876659 0.257956973448298 1.45246717347053 464 2729 9052 4616 1647 26524 23645 5062 23411 9043 84919 57718 1029 23075 4092 6690 868 7320 9258 54386 55450 3486 1028 1407 5515 2534 26585 5771 650 7128 11213 123879 2192 6093 27342 51366 9467 64844 79893 201163 57493 5611 100506658 10959 867…
GO:0022617 extracellular matrix disassembly 0.000369949055863013 0.00401466355838587 0.49849310876659 0.443973551099043 1.85199763566754 54 9622 4321 11096 1515 7177 102 4313 7040 3915 4323 4327 256764 4324 285590 1513 4319 149371 170689 2191 4921 101 9507 1520 3569
GO:0035051 cardiocyte differentiation 0.000377017024855935 0.00408206615094016 0.49849310876659 0.361291802432772 1.74214230198696 121 10512 1906 3624 57817 8557 11214 26585 650 90410 90 6474 6548 150094 50507 3192 64321 409 7040 57538 6909 2627 5159 5997 2931 5629 4208 221476 7273 3516 11149 88 5156 3479 9096 7412 9474 7528 7291 7042 4089 9150 6443 23135 10370
GO:0030728 ovulation 0.000379623500786801 0.00410096679761523 0.49849310876659 0.642444613439356 2.06103855913708 19 23411 7130 2309 3624 4313 5743 4846 4327 5997 9510 8204 3625
GO:0110149 regulation of biomineralization 0.00038392900364496 0.00413756366579576 0.49849310876659 0.393933566863991 1.79922524838632 86 1893 154 5552 55787 3491 26585 6662 650 90 6093 7020 2201 468 654 4256 7040 4846 91461 7043 1901 23462 4208 5764 338773 116039 2185 55603 6348 196527 7291 4921 9475
GO:0031098 stress-activated protein kinase signaling cascade 0.000384748258595198 0.00413756366579576 0.49849310876659 0.300788135119784 1.56810917669024 226 9965 4616 1647 177 5187 7538 5599 5604 9258 1490 6363 9821 7786 4216 83737 8767 650 768211 57551 10044 3301 285613 6504 2122 6788 140885 1399 5048 1410 387 1843 653361 1398 10221 1236 6423 8841 5606 23005 80824 7189 60401 90441 9867 2308 230…
GO:0048259 regulation of receptor-mediated endocytosis 0.00038593551536301 0.00414098377294905 0.49849310876659 0.384076184388439 1.75632843819874 90 6401 8976 22848 636 6363 8301 26585 23011 5054 27342 2332 6457 8527 867 9026 10825 4983 6311 84251 409 88455 1601 23237 375 8650 302 10188 8867 6386 338692 55681 3690 3643 567 5534 382 1742 967 5879 9829
GO:0007173 epidermal growth factor receptor signaling pathway 0.000389398658905767 0.00416875328320691 0.49849310876659 0.382048032193473 1.79671596767354 102 9052 9001 5329 868 55914 7039 374 6662 5771 8527 150 867 9026 673 10825 2886 7879 7040 5795 653361 8412 5782 54206 7251 5747 58533 5286 64285 5898 819 6714 1839 2185 6654 2549 9148 5663 2885 5335 634 9770 55294
GO:0006284 base-excision repair 0.000390835250322739 0.00416909305725801 0.49849310876659 -0.467838123518874 -1.94549638140855 43 23583 27343 10721 7374 8505 252969 328 4595 5424 4968 5426 55170 7507 4913 2074 79661 7515 6119 6188 7486 4350 54936 11284 55247 51548 5423 3978
GO:0006066 alcohol metabolic process 0.000391180645800657 0.00416909305725801 0.49849310876659 -0.255522465136532 -1.47759109050984 307 9784 10613 3628 4047 217 114879 8228 10162 2053 6770 8818 3418 222 283871 3417 9677 441282 50 2330 222236 11160 4041 5031 51477 6652 10380 26007 6697 6720 1562 255738 57016 1717 2584 8574 22937 47 147015 1798 403313 2820 79178 84105 1719 79644 79947 5321 9563 513…
GO:0032874 positive regulation of stress-activated MAPK cascade 0.00039968321348308 0.00425020274337811 0.49849310876659 0.360770778026413 1.74097086244175 119 9965 4616 1647 177 9258 1490 6363 9821 4216 8767 650 768211 57551 285613 6504 6788 653361 1398 1236 23005 7189 60401 90441 9867 23008 331 23162 57630 7474 7099 2185 3552 6386 10371 11235 7042 10913 7477 23328 8877 344558 9770 2324 9618 947…
GO:0010498 proteasomal protein catabolic process 0.000403244947700494 0.00427852768562395 0.49849310876659 0.256973383075545 1.45764166597395 483 8507 55432 2729 4189 25831 1454 23411 51009 23327 6477 7110 56929 57154 11345 7328 4092 196394 10116 90637 7320 23198 23429 3309 57162 7323 7844 7184 80232 7353 5706 83737 79845 1649 821 25820 9572 8554 64844 80176 2332 64795 54557 5366 55768 57333 5582…
GO:0001704 formation of primary germ layer 0.000408886445372493 0.00432874450167679 0.49849310876659 0.377462145566839 1.76750065637696 101 7296 9095 1303 8091 1847 3624 5604 2296 23275 6615 90 3914 57669 4313 1846 29072 64321 1499 1284 1843 1291 4323 3207 6423 3679 2627 2114 4324 7474 54623 27245 9314 84913 3690 2885 23135 3912 2294
GO:0050982 detection of mechanical stimulus 0.000417314134396696 0.00440592694608362 0.49849310876659 0.518159213706693 1.92579272886752 34 7852 8557 2534 25861 23349 9311 5310 1499 5747 5270 168507 114780 7273
GO:0051056 regulation of small GTPase mediated signal transduction 0.0004180266539945 0.00440592694608362 0.49849310876659 0.290956695051234 1.55803599361929 284 4650 9181 57568 23075 9266 394 55914 22898 11214 257106 9267 55738 27342 64411 27 201163 57493 10395 201176 25959 867 64926 80243 9002 9754 22899 5924 4983 9265 10672 5922 7204 9639 8452 117 23370 81848 1123 23108 10276 2151 1281 9649 59…
GO:0050730 regulation of peptidyl-tyrosine phosphorylation 0.000428294304229386 0.00450418115971036 0.49849310876659 0.305301264264337 1.58604881724248 217 9052 5062 9181 3481 6690 868 11009 4739 3570 7039 23394 5912 5515 2534 374 26585 5771 8767 90 9467 79893 3263 150 867 50507 5175 1440 5526 409 5154 654 7040 5795 653361 941 253260 54206 10019 7251 58533 8651 6423 23529 2322 3059 2674 64092 882…
GO:2000772 regulation of cellular senescence 0.000429366077351426 0.00450550659141452 0.49849310876659 0.503689165860028 1.95960682508596 40 115004 23411 8091 83719 10000 3135 23515 5728 3622 6909 406 384 7291 10769 5074 567
GO:0031297 replication fork processing 0.000431646360502096 0.00451947969545492 0.49849310876659 -0.463951857246649 -1.95359258514787 46 50485 201254 84893 51750 4796 55218 6419 64710 5888 348654 142 25939 10111 80198 197342 641 10293 545 378708 84083 7486 4361 57697 259282 63901 146956 672 55345 4683 253714 201973 675
GO:0051153 regulation of striated muscle cell differentiation 0.000433152523946876 0.00452530400018183 0.49849310876659 0.414048820198233 1.81742634489761 68 1906 57817 9643 650 6474 9734 56603 221662 150094 1760 409 7040 7494 4323 5997 2931 5629 4208 221476 338773 3479 4487 7528 4089 9150 627 84814 6899 9794 4856 1948 9780 22943 10014 5999 4851 652 1048 26263 55544 10038 596 2146
GO:1901987 regulation of cell cycle phase transition 0.000436452014872024 0.00454979737166372 0.49849310876659 -0.239123406129957 -1.41980001234911 400 11331 5569 10217 7517 83695 84687 81610 29086 79858 7480 7027 5777 79184 5890 1869 6598 1019 57521 6347 1956 9577 3275 7564 332 57504 80169 9894 387695 27183 701 10197 11130 3373 7157 9319 699 22976 5591 25906 994 6241 440275 1063 22933 328 6601 1…
GO:0048732 gland development 0.000446233686616757 0.00464058039910603 0.49849310876659 0.273300917454598 1.50861213932999 366 10512 9095 81606 1906 2487 10018 8660 3481 8140 10116 5604 2624 394 57817 6777 29842 3664 2296 3162 7039 9821 301 374 6662 650 785 5021 7128 2049 2908 6299 3099 91355 79152 55840 2304 3219 1588 11231 1999 673 1543 220 5970 8837 5106 1399 4313 5310 8452 1499 5154 2736 7040 …
GO:0006099 tricarboxylic acid cycle 0.000447108816790443 0.00464058039910603 0.49849310876659 -0.551785909807736 -2.00420192214478 28 6391 3418 3417 50 48 2271 1737 8802 4191 5162 8801 3420 55526 4190 3421 23530 3658 5160
GO:0043434 response to peptide hormone 0.000449392337641517 0.00464605289200129 0.49849310876659 0.273061098013609 1.49390814184317 345 2729 9663 130399 55023 1906 23411 8614 8660 133 3481 6690 3718 3624 815 83667 6777 25948 3164 1490 6844 1407 4023 301 5166 374 5771 5021 3716 6093 9734 6548 6429 55829 2887 5936 388581 6340 5829 55971 8850 5970 8837 5106 51141 5743 5122 1281 8412 54206 7494 1398 …
GO:0090066 regulation of anatomical structure size 0.000449586562387194 0.00464605289200129 0.49849310876659 0.260888611052347 1.45970104759754 426 1907 10512 3475 2729 80115 8408 23645 154 1906 133 57154 23075 8482 4842 23111 89848 394 10000 358 6869 10365 2296 8301 23394 9821 6792 9798 23011 5021 23406 5868 6093 57704 2664 56262 2730 4897 150 9026 5467 552 55971 29766 2055 4313 1440 5743 90952 …
GO:0042542 response to hydrogen peroxide 0.000451671623814155 0.0046574970040057 0.49849310876659 0.35551971518291 1.70566613756868 115 51526 1906 23411 84919 2309 8754 358 10365 3162 301 1728 2534 374 8061 7128 664 388 10068 10105 7732 140885 5970 4313 8428 1410 5831 10276 1398 8013 55139 59338 1277 5516 5159 6714 2185 7295 11235 7337 4921 2281 836 10013 5074
GO:0001990 regulation of systemic arterial blood pressure by hormone 0.00045365503428189 0.00466784575230869 0.49849310876659 0.553652552659248 2.01270306377951 31 1907 1906 6869 5021 10699 5125 1359 552 387 4846 185 6196 91608 1910 5972 2028
GO:0050900 leukocyte migration 0.000458156394221554 0.00470400228894716 0.49849310876659 0.274353643331587 1.49848725566832 332 1907 1893 6401 1906 7852 7130 23075 177 8976 6777 54210 51119 4739 9943 6363 6869 3570 3162 58515 301 64083 2534 26585 5054 9048 6093 27342 9435 4345 27 1588 6504 58191 140885 1399 102 5473 6351 5175 4313 5048 2920 2321 387 1843 5025 4323 1398 9750 2683 3695 5747 119 205…
GO:0035710 CD4-positive, alpha-beta T cell activation 0.000459952270250747 0.00471228519456895 0.49849310876659 0.381287060888727 1.76304348545721 95 64332 177 4092 3718 868 865 91543 6363 3570 301 83737 8767 149041 673 80762 8809 941 1604 8651 114836 975 10892 384 57630 51561 3726 84433 3965 940 3559 9308 3569 284194 861 3142 6095 3561 54440 57045 3662 5734 6461 3146 3123 654346
GO:0001933 negative regulation of protein phosphorylation 0.000483180620795812 0.00493964050959496 0.49849310876659 0.280439034961158 1.50796975036072 298 9052 4616 1647 26524 5062 23411 9043 84919 1029 4092 6690 868 54386 55450 3486 1028 5515 26585 5771 650 7128 11213 2192 27342 9467 79893 57493 5611 100506658 10959 867 3301 65266 79899 140885 8850 1399 25937 5787 5794 22863 409 81848 1843 7040 …
GO:0044782 cilium organization 0.000491973509603112 0.00499877210273883 0.477270815362862 -0.258680861836664 -1.48854952851224 310 8636 1183 54919 1639 55262 80199 90120 56912 583 22858 27341 352909 317662 9368 9742 132320 25814 55717 123016 92104 27185 54903 10733 2622 23224 9786 79363 79874 64284 85462 25776 10806 10801 55764 219844 57560 27148 582 63917 225689 23322 79734 22994 80776 64792 200…
GO:0042476 odontogenesis 0.000493235492533372 0.00499877210273883 0.477270815362862 0.375731501951667 1.77333783928465 103 5083 1906 10018 133 8140 9622 3624 358 860 84957 2296 650 5054 7020 11096 7286 1499 2736 387 8313 29123 10468 1277 7043 7189 7570 249 2627 6714 1278 947 256764 5156 116039 4487 7291 7042 10913 1495 26504 1386 51066 130497 3912
GO:0042102 positive regulation of T cell proliferation 0.000493652684783333 0.00499877210273883 0.477270815362862 0.385892025698164 1.7703669536784 89 3481 177 3718 6777 6363 58515 301 8767 57829 3133 64926 6504 283234 6541 941 3105 1604 4860 7189 3572 975 4690 51561 3479 3552 84433 7412 3965 7535 940 3559 3485 10673 8744 3569 923 970 648 3600 3280 54440 8440 3146 1725 6375 3606 912 5588
GO:0007040 lysosome organization 0.000495222556017508 0.00499877210273883 0.477270815362862 -0.358952577876207 -1.72570761351668 91 2896 4669 55004 79643 51172 51652 84286 80208 84317 120892 338382 23557 79158 3257 29911 9897 2548 53 63894 80317 8720 256471 26276 219931 8546 147007 2475 55353 91782 29082 23503 23120 55737 4647 5538 252839 535 54982 1203 55 65082 89781 83871 537
GO:0080171 lytic vacuole organization 0.000495222556017508 0.00499877210273883 0.477270815362862 -0.358952577876207 -1.72570761351668 91 2896 4669 55004 79643 51172 51652 84286 80208 84317 120892 338382 23557 79158 3257 29911 9897 2548 53 63894 80317 8720 256471 26276 219931 8546 147007 2475 55353 91782 29082 23503 23120 55737 4647 5538 252839 535 54982 1203 55 65082 89781 83871 537
GO:0006942 regulation of striated muscle contraction 0.000495314815035129 0.00499877210273883 0.477270815362862 0.422467688810964 1.86358049745826 70 55151 4092 4842 3164 1490 1193 487 3270 817 6548 1760 1824 5025 9446 6781 488 5997 3320 857 1739 287 2281 3728 6329 6262 775 7341 1756
GO:0046637 regulation of alpha-beta T cell differentiation 0.000496309656716093 0.00499877210273883 0.477270815362862 0.447453547886657 1.90938414169834 58 64332 4092 3718 639 865 6363 301 8767 149041 79576 7704 387 941 8651 4860 10892 57630 51561 3726 3965 7535 9308 861 3142 3561 54440 3662 6461 3146 3123
GO:0060541 respiratory system development 0.000499356364198475 0.00501884750852644 0.477270815362862 0.315131283707081 1.5942134359329 182 23657 1907 55151 407975 23210 23347 5604 1490 10365 10728 4321 6662 9509 57493 57333 9242 220 5310 1977 1499 4311 5154 2736 4846 8817 1281 157506 147372 54206 4323 10409 10427 91461 7043 6909 6670 342371 3845 2627 5159 23414 5629 3791 5754 284217 55636 3516 60…
GO:0000245 spliceosomal complex assembly 0.000502148593853929 0.00503628610762131 0.477270815362862 0.411418360525205 1.8058802023276 68 91746 22889 7919 10992 79753 10569 10658 51747 6733 6627 23451 10181 55692 51639 51631 58155 6637 10291 84811 10659 7536 6629 6635 55015 84844 6433 9169 8233 10262 8175
GO:0051897 positive regulation of protein kinase B signaling 0.000503886757322299 0.0050431019157215 0.477270815362862 0.383418267315804 1.77664804130452 96 7162 3481 9258 6363 1646 7010 10979 388581 6788 50507 1440 409 5154 2260 7040 5795 5025 253260 5747 1236 3059 3320 6714 2022 1839 3479 3326 7295 3480 7057 10855 6348 9518 940 56005 101 3643 6934 10268 2247 283120 8644 114882 2152 57142 5290 9…
GO:0061036 positive regulation of cartilage development 0.000506383975176286 0.00505747014201222 0.477270815362862 0.555539360483422 1.96709447997412 27 4092 860 3491 389125 6662 650 7704 654 8817 649 91461 3207 94 7474 51222 4017
GO:0009408 response to heat 0.000508069367250569 0.00506047740610507 0.477270815362862 0.375485787680503 1.77217814303229 103 2729 162514 23411 4842 6869 3162 51278 10049 9311 440498 3301 10569 56892 5743 286133 1410 4846 55466 84918 100507436 3320 10294 947 3315 3479 11080 3326 1387 3552 7057 7415 3310 9261 9531 27000 4277 7531 2932 3337 4763 2033 6327 7341 126393 3327
GO:0060348 bone development 0.000508809546079834 0.00506047740610507 0.477270815362862 0.314958614228029 1.61067734770283 197 1893 55151 4209 51119 860 4882 2296 11214 26585 6662 650 23508 6474 7020 91355 9060 81792 56603 2313 51141 7704 10163 5048 285973 85301 654 387 8817 1281 8313 2778 4323 10019 54928 2200 6781 3207 1277 7043 8642 7468 249 10006 4208 3791 6714 2022 338773 5479 4015 116039 347…
GO:0031342 negative regulation of cell killing 0.000518901234798707 0.00515009475537717 0.477270815362862 0.585501036226606 2.00733802962821 24 3824 3135 3133 5272 409 3105 1398 100507436 3575 3326 3106 3965
GO:0001570 vasculogenesis 0.000529950505620589 0.00524882371887003 0.477270815362862 0.412181222838282 1.81037308325113 72 10052 133 9693 25976 9444 57493 187 4643 57007 29072 64321 1499 51564 3696 7040 5159 8829 23414 857 23462 3791 947 2022 55273 57178 3726 5921 5906 7075 8322 7477 634 10370 2294 55294 54345 10266 3037 1969 10413 4435 677
GO:0009988 cell-cell recognition 0.000537349465559445 0.00531106401229294 0.477270815362862 0.455854941022387 1.87546133625 52 4739 6363 7417 57829 5016 22932 6950 54742 2683 1236 975 3958 2352 226 1739 171169 148229 10575 203102 1047 923
GO:0001938 positive regulation of endothelial cell proliferation 0.000540479829485408 0.0053276603529108 0.477270815362862 0.393639527554819 1.79516157821971 87 1893 23411 3481 283 2624 3164 10000 3162 57608 650 7010 187 654 2260 3148 185 8828 8829 5629 3725 2277 3791 94 7474 26051 1960 25865 7060 6667 10344 3690 56005 5335 2252 5155 2324 4763 2247 405 2152 858 3146 7423 3357 6369 383 10016 3091 …
GO:0045742 positive regulation of epidermal growth factor receptor signaling pathway 0.000541265241563565 0.0053276603529108 0.477270815362862 0.512001730294312 1.90290779993061 34 9001 5329 7039 374 8527 150 867 9026 10825 653361 8412 5898 1839 6654 9148
GO:0072012 glomerulus vasculature development 0.000544957953567367 0.00535294781607203 0.477270815362862 0.579892127289424 2.02693757758072 26 358 3570 7010 8710 8837 5175 5159 947 2828 5156 3690 130497 5155 2303 3280
GO:0019362 pyridine nucleotide metabolic process 0.000553198382245185 0.00540381917910818 0.477270815362862 -0.418911793460704 -1.88524215421873 64 64223 25796 3418 3417 2330 128240 23171 57521 51181 64080 6120 7157 9563 65220 84875 83594 4199 9540 54981 133686 64802 2327 200035 349565 2475 4190 55191 22934 83666 55739 2326
GO:0046496 nicotinamide nucleotide metabolic process 0.000553198382245185 0.00540381917910818 0.477270815362862 -0.418911793460704 -1.88524215421873 64 64223 25796 3418 3417 2330 128240 23171 57521 51181 64080 6120 7157 9563 65220 84875 83594 4199 9540 54981 133686 64802 2327 200035 349565 2475 4190 55191 22934 83666 55739 2326
GO:0034405 response to fluid shear stress 0.000553539831948949 0.00540381917910818 0.477270815362862 0.550612138599363 2.0016501919665 31 4092 10365 4313 5310 5743 4846 5025 8841 7043 5159 4208 6714 2185 9314 10370 4091 3037 4780 7980
GO:0051098 regulation of binding 0.000562605665270856 0.0054738883137994 0.477270815362862 0.273126567063832 1.49159140769116 336 154 1454 55323 387082 5329 9693 177 8091 56963 868 5599 148022 1193 2296 3162 23394 147138 5515 8767 650 2959 1649 6093 4140 2332 8874 6590 22927 9026 57669 79618 6788 9802 285381 5310 1440 26086 2801 1565 146057 409 1499 7040 4133 4242 1601 5909 1398 9750 119 9775 314…
GO:0071384 cellular response to corticosteroid stimulus 0.000564503632208351 0.0054738883137994 0.477270815362862 0.44508281833073 1.89926770963579 58 1906 10018 687 2309 7538 358 301 90 2908 6340 3192 8837 5106 1977 8313 54206 6781 2322 2931 6339 54541 3480 5105 842 6752 11170 648 114907 8644 5978 678 6338 677 6446 7332 5176 383
GO:0007519 skeletal muscle tissue development 0.000564650544154671 0.0054738883137994 0.477270815362862 0.348497659323159 1.69135114310168 125 3481 4209 23764 467 3344 3164 10521 90 6474 9975 9734 3236 56261 56603 9242 26471 221662 8837 8819 1499 387 7040 9318 7026 9328 9750 3235 1655 3679 79647 3845 857 4208 406 5307 11149 8538 4534 905 4223 8506 9148 7291 51231 2353 26508 10370 1073 4763 3142 2…
GO:0045778 positive regulation of ossification 0.000565313402684573 0.0054738883137994 0.477270815362862 0.46003216296192 1.88553636088979 49 154 6869 3491 25836 650 90 7020 2201 7704 654 7040 91461 7043 4208 5764 338773 116039 7474 55603 196527 7042
GO:1901186 positive regulation of ERBB signaling pathway 0.000569191830780407 0.00549176113005804 0.477270815362862 0.507664671109075 1.92986009439297 36 9001 5329 7039 374 8527 150 867 9026 10825 653361 8412 5898 3516 1839 6654 9148
GO:0070304 positive regulation of stress-activated protein kinase signaling cascade 0.000571119535658898 0.00549176113005804 0.477270815362862 0.35517450050315 1.71264478669915 121 9965 4616 1647 177 9258 1490 6363 9821 4216 8767 650 768211 57551 285613 6504 6788 653361 1398 1236 23005 7189 60401 90441 9867 23008 331 23162 57630 7474 7099 2185 3552 6386 10371 11235 7042 10913 7477 23328 8877 3445…
GO:0051893 regulation of focal adhesion assembly 0.000572080749164249 0.00549176113005804 0.477270815362862 0.429742803370752 1.8620033303811 62 90102 26585 6093 6548 10395 7010 10979 57669 9748 387 5795 4323 5728 5747 1613 8829 3791 6714 79834 94 7057 71 7070 9475 11170 57662 5879 347 9448 51057 23603
GO:0090109 regulation of cell-substrate junction assembly 0.000572080749164249 0.00549176113005804 0.477270815362862 0.429742803370752 1.8620033303811 62 90102 26585 6093 6548 10395 7010 10979 57669 9748 387 5795 4323 5728 5747 1613 8829 3791 6714 79834 94 7057 71 7070 9475 11170 57662 5879 347 9448 51057 23603
GO:0099173 postsynapse organization 0.000572923023014031 0.00549176113005804 0.477270815362862 0.344953037611039 1.69588167420343 137 23657 1140 378 8976 57555 4739 6792 2534 2049 23181 64101 51104 4897 54413 9379 8851 1399 102 4983 91851 3556 10163 5048 23237 375 5728 26052 5789 8828 60 8829 65981 10152 5621 7474 1139 3480 4916 2048 71 1739 8506 7337 3312 23184 22891 10013 3643 58489 2339 547 26…
GO:0043547 positive regulation of GTPase activity 0.000580744760465717 0.0055555583109612 0.477270815362862 0.295368568759794 1.55542833057164 254 153020 57568 9693 56963 64786 4301 5996 4739 6363 6004 23158 8301 6792 8394 50807 64411 8874 201163 119385 201176 23216 10979 22930 22899 5924 1399 1857 6351 9639 8853 1123 23108 10276 9771 8412 25780 9649 5909 1398 1236 50848 9712 10411 1901 153 6364 …
GO:0030900 forebrain development 0.000583680963069737 0.00557245713038923 0.477270815362862 0.278528996220648 1.49236188141927 289 23657 9095 2145 9001 23035 7852 57688 9693 8482 3624 2624 6935 358 2534 650 5021 2049 664 6299 266727 10395 55236 54820 9253 552 22930 220 8851 1399 4983 55122 2018 29072 5048 1499 2736 387 6751 5122 1281 89927 7026 7314 1398 5728 317 4929 5194 9201 8828 3845 9638 340…
GO:0032964 collagen biosynthetic process 0.000590845867820966 0.00562957942859817 0.477270815362862 0.500267536569136 1.88884218788338 37 55323 3624 1490 90993 8710 57333 5467 409 7040 54206 1277 7043 5159 2022 4921 3569 114757 861 9697 9508 7431 383 652 54361 3066 5118 871 28984
GO:0034440 lipid oxidation 0.000592772710958037 0.0056366650598884 0.477270815362862 -0.34352761591864 -1.70049907451402 110 38 1892 5191 3295 1891 27349 3028 8310 219743 1384 2639 2329 6342 83752 3667 1591 5264 34 10005 208 26063 35 254013 3033 5830 1376 2327 23409 1962 55268 1666 55862 3030 2109 5825 2108 5828 1432 39 64410 56898 2326
GO:1900151 regulation of nuclear-transcribed mRNA catabolic process, deadenylation-dependent decay 0.000603003171045469 0.00572252411725222 0.477270815362862 0.599446408651354 2.01250576175407 23 10140 7538 22849 149041 3192 27161 11044 340719 23019 29883 26986 7812 678 64282 57690 677
GO:0006637 acyl-CoA metabolic process 0.000609320977417832 0.00575953400083046 0.477270815362862 -0.37152755293018 -1.74293296798217 80 254552 38 5164 3295 26027 283927 1738 1737 8802 2639 47 31 5162 10005 4598 79071 10654 284486 390916 8801 9524 51268 51144 84532 80221 8050 109703458 57678 79717 84693 128486 5538 197322
GO:0035383 thioester metabolic process 0.000609320977417832 0.00575953400083046 0.477270815362862 -0.37152755293018 -1.74293296798217 80 254552 38 5164 3295 26027 283927 1738 1737 8802 2639 47 31 5162 10005 4598 79071 10654 284486 390916 8801 9524 51268 51144 84532 80221 8050 109703458 57678 79717 84693 128486 5538 197322
GO:0048562 embryonic organ morphogenesis 0.000611653329958545 0.00577013161172774 0.477270815362862 0.297741554829384 1.55812415226931 230 1906 2487 4646 2624 50515 6935 8557 860 6662 25836 90 6474 25861 7020 57534 2201 3236 2304 3219 6913 10959 187 9645 220 51141 29072 64321 1499 157506 65979 4323 10427 3235 65009 9775 2200 3207 7043 6909 6670 3233 8076 5629 4208 5754 55636 5396 2022 3212 5156 3…
GO:0038066 p38MAPK cascade 0.000619894559189719 0.00583631952565182 0.477270815362862 0.456403947742081 1.8706653751785 49 4616 1647 177 5187 7538 9258 4216 650 768211 285613 1843 653361 5606 9867 51776 3965 1739 23239 9261 11221 1386 23328 8877 7430
GO:0060070 canonical Wnt signaling pathway 0.000630697963660114 0.00592632169403704 0.477270815362862 0.280915021183284 1.49426283791045 270 26524 1454 7162 1906 2487 6477 2297 27121 2309 7483 7320 26585 6662 650 90410 1649 5494 5868 51366 55593 84870 6788 1857 25937 26108 9839 64321 1499 9580 7040 1601 8313 5728 85407 3087 1613 4929 6423 79960 1277 6478 2931 65981 857 5754 2308 406 6714 51339 35…
GO:0022604 regulation of cell morphogenesis 0.000633538945478402 0.00594129829972266 0.477270815362862 0.286328417514945 1.52644581718542 281 390 55023 7852 23327 9043 57154 55785 54764 4739 1729 301 6792 27289 2534 23011 2192 64411 6678 388 8874 10395 10979 673 10627 29780 91010 1399 1857 10672 10810 5048 23370 57381 81848 10602 387 1601 23237 1398 51177 5747 1613 5789 2059 80005 54014 50848 367…
GO:0007188 adenylate cyclase-modulating G protein-coupled receptor signaling pathway 0.000636570596682906 0.00595800063378657 0.477270815362862 0.329952549286148 1.63732632108665 150 5744 154 1906 133 2912 9693 5996 11214 2827 2550 2775 5138 10203 576 150 64123 221395 10672 9170 11245 199800 10163 117 8698 2778 196883 1901 5997 2931 153 135 2828 79924 9590 2316 4283 2768 283383 10419 6752 5745 36…
GO:0030278 regulation of ossification 0.000638309162909045 0.00596255853352685 0.477270815362862 0.35920751269468 1.69627382871556 104 1893 154 4092 5552 6869 860 55787 3491 26585 6662 25836 650 90 7020 2201 7704 654 4256 7040 91461 7043 1901 4208 5764 3516 338773 116039 7474 2185 55603 6348 196527 7291 7042 4921
GO:0045861 negative regulation of proteolysis 0.000644178530822314 0.00600560962981899 0.477270815362862 0.287079073292297 1.51606314495577 257 1893 5062 5329 11345 128488 6690 5055 79094 3164 23429 358 8301 7035 5054 84651 6093 10049 64844 5273 51050 8710 6590 96459 9806 23204 4983 2055 144568 5272 149708 5743 1293 409 1410 7850 51322 117584 1285 6423 720 5270 63893 64215 6478 117166 135 221476 …
GO:0003073 regulation of systemic arterial blood pressure 0.000646662199301137 0.0060169896825598 0.477270815362862 0.406473684920102 1.78810816235717 71 1907 89797 154 1906 133 6869 5021 10699 5125 1359 552 199800 4204 387 4846 7026 185 2931 153 79924 143872 6196 91608 1910 5972 5155 2028
GO:0070131 positive regulation of mitochondrial translation 0.0006688271711715 0.0062110967708792 0.477270815362862 -0.637085349235705 -2.01590557628981 16 285367 28958 79828 23107 84881 55005 26995 84300 708 22868 79072 54931 81554 84769
GO:0010951 negative regulation of endopeptidase activity 0.000671650982533901 0.0062251853711897 0.477270815362862 0.316051561859762 1.59295587872387 177 5062 5329 128488 6690 5055 3164 358 8301 7035 5054 84651 6093 10049 5273 8710 6590 96459 9806 23204 144568 5272 149708 5743 1293 409 1410 117584 1285 6423 720 5270 63893 6478 117166 135 1457 6714 331 5621 57630 83596 302 7057 22900 9314 5894 707…
GO:0050871 positive regulation of B cell activation 0.00069562583658082 0.00642688611000568 0.477270815362862 0.384543868309701 1.75633938098461 86 3500 8660 148022 6777 57162 84787 51111 4773 3514 55122 3494 3493 7040 7494 4323 23529 7468 4208 28639 975 112441434 7099 84433 2048 3539 940 1026 3538 10673 56941 3537 3569 28450 3503 3501 648 3497 3561 28638 54440 3635 100423062
GO:0016126 sterol biosynthetic process 0.000696111090000615 0.00642688611000568 0.477270815362862 -0.439145540999828 -1.91611006314958 55 10613 4047 10162 11161 10826 11160 6720 1717 22937 47 403313 348 4598 8720 3930 51706 10654 1727 9023 1080 51360 64801 51478
GO:0032963 collagen metabolic process 0.000707947882027879 0.00651197269714205 0.477270815362862 0.383478054407856 1.74285803061568 85 55214 55323 3624 1490 4321 90993 9509 4239 8710 57333 7148 5467 4313 409 7040 54206 4323 1277 7043 4327 5159 1278 2022 4324 1513 4319 64175 2191 4921 1520 3569 114757 861 4325 23371 4326 9697 140766 4320 9508 7431 8985 383 64115 3091 4312
GO:0016358 dendrite development 0.000708060843224093 0.00651197269714205 0.477270815362862 0.310948980922445 1.59017235039159 197 7162 5062 23327 378 9693 8976 815 57555 8301 6792 2534 8609 23011 22849 2049 23181 50807 6383 2332 55236 80243 5597 55201 8851 1399 5048 4204 387 4133 23237 1398 5728 26052 5789 126147 9201 2931 8829 10006 65981 4208 10152 5764 221935 7533 57498 6801 1139 653464 5911 7…
GO:0150116 regulation of cell-substrate junction organization 0.000710523350610284 0.00652202936860769 0.477270815362862 0.409683511996483 1.78875303874262 67 90102 26585 6093 6548 10395 7010 10979 57669 9748 387 5795 4323 5728 5747 1613 8829 3791 6714 79834 94 7057 71 7070 9475 11170 382 57662 5879 347 9448 51057 23603
GO:2001236 regulation of extrinsic apoptotic signaling pathway 0.000712269717318257 0.00652548641020034 0.477270815362862 0.34202328933316 1.66996501812821 131 2729 55023 5062 9181 6498 3624 10116 467 3162 9821 147138 7128 90 5054 598 5366 2730 6788 162989 5970 8837 4170 51330 2260 4846 117584 5728 3148 6423 64114 6478 8915 50486 8829 857 6714 3958 57630 23678 83596 3479 219699 3552 7057
GO:0060048 cardiac muscle contraction 0.000717662681598625 0.00656227450122044 0.477270815362862 0.36589965486571 1.73483748171221 107 10052 55151 7852 23327 4092 4842 8557 1490 1193 487 3764 3270 817 6548 7139 3781 23704 1824 6324 5025 9446 6781 5606 8913 488 5997 3320 857 7273 2316 1739 287 2281 3728 10060 6262 775 6327 7341 1756
GO:0015936 coenzyme A metabolic process 0.000719971123702369 0.00657077094505381 0.477270815362862 -0.63235475059396 -2.05510796548972 18 254552 38 53354 80347 283927 47 64087 390916
GO:0008360 regulation of cell shape 0.000727664189993215 0.00662577193007805 0.477270815362862 0.338090015231634 1.67065744267874 143 390 55023 55785 1729 301 27289 2534 64411 388 10395 10979 10627 29780 91010 10672 10810 23370 57381 10602 387 1398 51177 5747 1613 2059 54014 50848 3679 152273 4651 3791 3074 11149 54509 391 161176 23433 2185 226 57464 5921 1739 6348 2768 54751 23129 752 10435 2580…
GO:1990874 vascular associated smooth muscle cell proliferation 0.000728779280302455 0.00662577193007805 0.477270815362862 0.424973146158071 1.80369737630365 57 1906 4209 3162 8241 1649 10203 10672 4313 387 5728 8013 7043 1027 4208 3725 55810 6714 9510 3479 30008 2768 1026 4921 25817 57447 5155 4763 2247
GO:1901616 organic hydroxy compound catabolic process 0.00073050956807601 0.00662885253774117 0.477270815362862 -0.408383802533939 -1.82981757816058 61 1312 9784 3628 217 222 6652 10380 26007 57016 197257 2820 79644 51302 1591 348 2710
GO:2000648 positive regulation of stem cell proliferation 0.000736364638200028 0.00666927972696755 0.477270815362862 0.502858239301924 1.91158870095372 36 8660 8091 860 6662 6474 7073 10979 3192 1499 10443 898 342371 3400 3791 5396 116039 7474
GO:0043405 regulation of MAP kinase activity 0.000738420860062658 0.00667521248071822 0.477270815362862 0.31744448678623 1.59191615682228 171 1906 177 8754 6363 11214 7039 7786 4216 650 11213 54923 84962 150 3301 7148 50507 1857 81848 5154 2321 2260 1843 7040 5795 8817 10019 7251 10221 6423 57761 2322 80824 7189 54900 5159 5997 857 4208 6714 7474 7099 2185 6654 7057 1856 4916 10251 11235 80279 83…
GO:0060021 roof of mouth development 0.000748842602839076 0.00675660257561621 0.477270815362862 0.394161659477976 1.78686014370516 82 3624 3664 64651 25976 6615 2049 7020 2304 9242 51141 10541 3696 1302 91461 59338 7043 6909 117166 55636 2615 5396 5156 116039 7474 6654 4223 4487 2048 1739 7122 7291 7042 2295 4089 9249 84159
GO:0051932 synaptic transmission, GABAergic 0.000761589771368339 0.00684608487564597 0.477270815362862 0.510192930558123 1.92123631293502 35 7162 9001 6812 57555 6869 5021 2550 23349 2564 5728 8938 3845 9746 135
GO:0035994 response to muscle stretch 0.000761634127643233 0.00684608487564597 0.477270815362862 0.607601214312627 2.02820491158813 22 1906 8557 6548 5970 1499 5747 3725 7273 5894 4921 4792 2353 6262 1756 2821 5290 27063
GO:0061041 regulation of wound healing 0.000764009701747998 0.00685450512076734 0.477270815362862 0.36937857793615 1.74557022163499 105 90102 1906 7852 5329 5055 301 7035 22875 7128 5054 100506658 150 10979 55966 51330 5154 4846 7494 10019 1398 5728 5747 5270 84034 857 947 5156 1839 302 7057 10855 2048 71 196527 2191 4921 22915 6915 25817 634 5155 4638 2247 2303 58189 2152 5581 5328 7056 7391 4780
GO:0030490 maturation of SSU-rRNA 0.000775341590221092 0.00694309649588963 0.477270815362862 -0.435866606997566 -1.90180319253026 55 64963 115939 65095 23212 84916 55226 57647 10607 29777 404672 161424 85395 9277 88745 90121 55720 27340 55127 9790 92856 10171 57050 51077 6208 10799 83732 8602 79954 102724159 6223 6234 23160 5822 28987 55781 6202 55272 25926
GO:0014910 regulation of smooth muscle cell migration 0.000780758649678392 0.0069621364611543 0.477270815362862 0.425637736734125 1.82910923819549 61 6869 3486 5054 5467 10672 5154 387 1398 8013 10221 65009 80005 5159 8829 4208 6714 9510 7099 3479 9732 2768 4921 3690 25817 5155 4763 1902 3037 5328 9353 4780 7168 3488 11057 5592 6352
GO:0006935 chemotaxis 0.000781222951495266 0.0069621364611543 0.477270815362862 0.24660766279436 1.4027753639853 500 1907 10512 7162 1906 7852 6477 2297 5329 7130 23075 177 8482 55219 5604 54210 3164 51119 4739 9943 6363 4363 3570 301 8394 3491 2534 8609 26585 5771 8061 5054 9048 2049 3219 4897 1588 6504 58191 8851 1399 102 4983 5473 6351 4858 4313 7204 57007 409 5154 2920 2321 2260 2736 1123 387…
GO:1902235 regulation of endoplasmic reticulum stress-induced intrinsic apoptotic signaling pathway 0.000781852016523416 0.0069621364611543 0.477270815362862 0.540071354000225 1.94237388312325 29 10018 23411 5771 90993 1649 598 5366 55829 10955 9451 7494 10525 9709 4690 51060
GO:1901888 regulation of cell junction assembly 0.000791856086747984 0.00703806417400633 0.477270815362862 0.322131837245381 1.61412123641061 167 90102 7162 9693 57555 55209 23394 26585 6615 5021 2049 266727 6093 6548 10395 7010 187 10979 54413 7082 57669 9748 3556 5583 387 5795 4323 5728 7097 5747 1613 5789 50848 9746 8829 857 4208 3791 6714 79834 94 7474 5908 7057 4916 2048 71 5906 7070 7122 94…
GO:1903169 regulation of calcium ion transmembrane transport 0.000798180815875364 0.00708106779670434 0.477270815362862 0.330948948162797 1.62940248247939 141 9001 55151 6236 4842 91404 80204 1729 1193 2669 487 2534 785 3270 817 81671 6548 2332 54923 150 187 9002 117 5025 9446 857 29979 56704 55636 5621 2185 9474 4283 7070 287 2281 3690 5534 5335 10268 7531 5023 27075 5533 6262 775 784 57010 4011…
GO:0060538 skeletal muscle organ development 0.000803313811475848 0.00711335873210212 0.477270815362862 0.339832436628351 1.6668607321869 135 3481 4209 23764 467 3344 3164 10521 90 6474 9975 9734 3236 56261 56603 9242 26471 221662 8837 8819 1499 387 7040 9318 7026 9328 10409 9750 3235 1655 3679 79647 3845 857 4208 406 5307 8087 11149 8538 4534 905 4223 8506 9148 7291 51231 2353 26508 10370 1073 4…
GO:0045580 regulation of T cell differentiation 0.000805109226436159 0.00711603034274928 0.477270815362862 0.329469912477254 1.6434791925145 154 64332 8876 2309 4092 3718 639 6935 6777 865 6363 301 5771 8767 149041 3135 56603 673 79576 7704 55626 9580 2736 387 10875 941 7494 8651 4860 814 60 5678 259307 10892 3575 6659 57630 51561 6654 57178 3726 5105 84433 3965 1960 7535 940 1493 3559 9308 101 1…
GO:0010656 negative regulation of muscle cell apoptotic process 0.000822222827004789 0.00725383249602003 0.477270815362862 0.50239524822545 1.86720430797517 34 1906 8140 3162 205428 26471 8837 55626 409 6423 3479 2185 3480 9474 9531
GO:0035739 CD4-positive, alpha-beta T cell proliferation 0.000825929341366628 0.00725964461673546 0.477270815362862 0.58795632804059 1.9408496449853 21 868 83737 8767 80762 1604 975 384 84433 3965 940 3559 284194 57045 654346 6375 5588 7048 64115
GO:2000561 regulation of CD4-positive, alpha-beta T cell proliferation 0.000825929341366628 0.00725964461673546 0.477270815362862 0.58795632804059 1.9408496449853 21 868 83737 8767 80762 1604 975 384 84433 3965 940 3559 284194 57045 654346 6375 5588 7048 64115
GO:0050679 positive regulation of epithelial cell proliferation 0.000830180669324847 0.00728357404910418 0.477270815362862 0.312885651736489 1.57699913067711 177 1893 23411 8660 3481 283 6690 2624 3164 10000 6869 860 3162 7039 57608 4321 374 6662 650 7128 7010 187 8837 1499 654 2260 3915 7494 2683 8013 3148 185 8828 728 8829 5629 3725 2277 3791 5764 3516 94 116039 7474 3479 26051 57343 1960 25865…
GO:0033674 positive regulation of kinase activity 0.000836453875317691 0.00732512180517184 0.477270815362862 0.25870609680514 1.44654415672244 420 9052 154 5062 1906 23411 5208 3481 283 9693 177 8091 8795 5604 8754 1917 4739 6363 3570 11214 7039 23394 5515 3491 7786 4216 374 26585 650 2049 205428 57551 8812 10461 84962 7010 150 10979 65266 6788 50507 22853 8851 1857 9802 6505 5310 894 56892 55626…
GO:0000027 ribosomal large subunit assembly 0.000839440548902745 0.00733778857793152 0.477270815362862 -0.55685885688886 -1.97811201141499 25 29960 55052 54475 55794 23212 23195 51154 23246 84231 56342 6175 22868 29997 22907 220717
GO:0003279 cardiac septum development 0.00087714596509364 0.00765333951960824 0.477270815362862 0.372575452251535 1.72190748358988 94 10512 25831 407975 4092 639 3491 90 57167 6299 5138 57493 187 64783 4846 7468 6909 8828 2627 8829 23414 5629 23462 5754 55636 2022 3516 78987 60485 6659 6586 7474 7042 23129 8543 287 4089 9249 26508 10370 4194 7798 6899 3280 4091
GO:0003281 ventricular septum development 0.000882447829551043 0.00768552369283577 0.477270815362862 0.425069449284156 1.84908274985573 65 25831 407975 4092 639 3491 90 57167 6299 5138 57493 187 64783 4846 7468 23414 5629 23462 5754 3516 60485 6659 6586 7474 7042 8543 4089 26508 10370 4194 7798 3280 4091
GO:1902105 regulation of leukocyte differentiation 0.000909963471326452 0.00789612533874583 0.477270815362862 0.289021664776449 1.53892433895695 271 64332 407975 8876 7130 2309 177 4092 3718 639 3624 2624 6935 6777 10272 865 4739 6363 301 5771 8767 149041 3135 3665 56603 673 79576 80762 7704 55626 1499 9580 2736 387 7040 10875 941 7494 4323 10221 2200 8651 4860 814 7189 3059 60 5678 259307 10892 …
GO:0016239 positive regulation of macroautophagy 0.000910581626680661 0.00789612533874583 0.477270815362862 0.40064705536098 1.76247638283436 71 8408 154 23411 83667 3162 8767 664 665 23130 64112 6829 55062 22930 26086 55626 10043 51322 1634 3791 29110 26353 140775 9531 112574
GO:2001014 regulation of skeletal muscle cell differentiation 0.000911601372021454 0.00789612533874583 0.477270815362862 0.628900078519511 1.89801994823285 16 10521 9975 56603 221662 1655 79647 4208 406
GO:0034728 nucleosome organization 0.000929092622381305 0.00803302586755814 0.477270815362862 0.371961156058135 1.72579558926741 98 3006 8347 8339 64061 3017 4673 8467 1106 85236 6662 6046 1105 132660 440689 29072 8365 10541 8357 121504 11177 3148 8970 8341 144108 3020 6418 3008 8349 51773 3007 3005 23234
GO:0001666 response to hypoxia 0.000932225574600493 0.00803793547664827 0.477270815362862 0.285160782403471 1.50490139639993 256 1906 23411 7852 8614 133 2309 283 177 30001 4842 51129 358 29923 3162 7184 650 112398 664 665 3099 6548 84962 5366 5467 1543 3163 8837 4313 5743 1788 4204 1410 1263 26355 5154 387 4049 4323 5728 7097 317 4929 6781 10525 3727 7043 1027 2627 857 29979 2277 6714 863 947 35…
GO:1904376 negative regulation of protein localization to cell periphery 0.000933034911542084 0.00803793547664827 0.477270815362862 0.563621134635141 1.97006443707153 26 25831 8301 598 131578 7040 1601 91461 64114 9528 8650 8500 23433 116372 1213 6248
GO:0046164 alcohol catabolic process 0.000937216938325753 0.00805126598713091 0.477270815362862 -0.454849117898453 -1.8914818362865 43 9784 3628 217 222 6652 10380 26007 57016 2820 79644 51302 348 2710
GO:0110053 regulation of actin filament organization 0.000937962347367265 0.00805126598713091 0.477270815362862 0.284905553650702 1.50206126773829 250 80115 90102 5062 23075 8976 89848 1490 6869 23406 6093 57704 90668 6548 123720 10395 9026 10979 673 7082 5829 22899 55971 29766 9639 1440 10810 90952 10163 2314 23370 10602 387 253260 375 119 2059 1236 50848 9168 7043 3059 3984 10411 91663 81553 65…
GO:0016525 negative regulation of angiogenesis 0.000946033824746035 0.00809962310256498 0.477270815362862 0.378926492764277 1.7221717731593 85 1647 10365 2296 90993 5054 6093 3135 6678 576 7010 56999 4204 1499 1284 374887 3087 1285 6301 1634 55810 2828 9510 29924 7057 23251 9314 5797 7122 7075 7060 7042 9475 10769 25817 641700 1386 5140 23166 4763 23213
GO:0010633 negative regulation of epithelial cell migration 0.000947623797560734 0.00809962310256498 0.477270815362862 0.426644642535226 1.82579332906005 60 1647 79812 56999 4204 387 7040 7026 5728 55466 6781 5793 4208 1634 94 4223 7057 9314 5797 54567 11235 90627 51094 11221 6915 5217 3728 29775 2247 91862 3146 23603 9353 4070 5468 285 5176 10014 493 4851
GO:0140353 lipid export from cell 0.000948696408738719 0.00809962310256498 0.477270815362862 0.48313503936469 1.86427444647482 39 1906 7110 3624 1407 1588 65266 5743 654 5025 1601 185 3552 8322 51083 4828 140606 5972 1408 5443 6696 3784 3553
GO:0006607 NLS-bearing protein import into nucleus 0.000953281600400141 0.00812421027603984 0.477270815362862 0.611983578932372 1.96331594561248 19 729540 402569 868 727851 84220 3837 653489 400966 3840 3836 729857 53371
GO:0001822 kidney development 0.00095816417711344 0.00815123953530076 0.477270815362862 0.277450600552273 1.47699056230661 276 10018 23210 2297 4092 639 358 3570 2296 25976 26585 6662 25836 650 90410 6299 3764 7020 3237 5125 201163 7010 8710 25959 153572 56603 4811 6492 65266 8837 4643 5175 25937 7704 5310 26108 64321 1499 4311 5154 654 2736 387 157506 1286 10409 317 2200 1285 3207 8642 2674 185 …
GO:0000288 nuclear-transcribed mRNA catabolic process, deadenylation-dependent decay 0.000960538602297507 0.00815687326443017 0.477270815362862 0.420960181963554 1.83120714075264 65 10140 7538 246175 4849 9337 22849 55802 149041 25819 167227 4850 55095 3192 23034 219988 27161 85456 11044 340719 255967 23019 29883 27327 26986 4848 79670 7812 678 57472 64282 5393 57690 677
GO:1990776 response to angiotensin 0.00096891729134061 0.00821338429883748 0.477270815362862 0.53456194768021 1.89281611940318 27 3624 815 6093 5970 5743 1281 185 857 6714 88 3480 4921 9475
GO:0002695 negative regulation of leukocyte activation 0.000991736229707523 0.00837733311090587 0.45505986738723 0.324968169996755 1.62329873356242 159 4092 3718 868 3624 865 57162 3162 301 83737 5771 7128 27242 3598 9572 149041 27342 3135 64844 4345 10461 80762 221395 9306 10875 941 5728 9750 8651 23208 100507436 64092 3620 54900 135 259307 2615 3958 5621 384 3965 5585 1739 3149 201633 51083 149…
GO:0042100 B cell proliferation 0.000991774952676513 0.00837733311090587 0.45505986738723 0.399214849675266 1.75120341629098 69 8660 148022 196 57162 27242 4773 149041 933 338376 5728 23529 4208 975 3575 7099 84433 3329 5585 2048 1026 1493 836 5074 10673 970 23228 648 54440 6461 11314 3635
GO:0051402 neuron apoptotic process 0.00100848454974223 0.00850339892915393 0.45505986738723 0.30173311174356 1.56643131065214 216 16 2729 10018 6477 2309 6812 3309 3162 23394 7786 1728 112398 22861 27242 664 1649 2908 6093 7020 598 80315 2730 26471 673 468 997 8851 2055 6505 4170 55626 4204 409 1499 6733 26355 387 317 4929 58533 10525 23529 7043 3845 2931 8829 8882 135 4208 3725 3791 3572 6418 1…
GO:1903530 regulation of secretion by cell 0.00101351797886804 0.00853074143344052 0.45505986738723 0.255504621619082 1.43243658199304 440 130399 1906 9001 5208 8660 7110 51762 283 2912 6690 6812 3624 815 10802 57555 8754 2624 79772 91543 6844 6869 3162 1407 301 64083 8609 23011 650 785 5021 3598 5868 9572 27342 2550 27230 4345 2332 91355 6804 56262 150 1588 673 5467 388581 94121 552 22930 10307 …
GO:0055013 cardiac muscle cell development 0.00102797908195597 0.00862440439156816 0.45505986738723 0.417463839410488 1.80880064354538 62 1906 57817 8557 11214 6474 3192 57538 5159 5997 2931 5629 221476 7273 11149 88 5156 3479 9096 9474 7528 4089 9150 6443
GO:0010596 negative regulation of endothelial cell migration 0.00102826651855808 0.00862440439156816 0.45505986738723 0.459092719795361 1.84951549502715 46 1647 79812 56999 4204 387 7040 7026 55466 6781 4208 1634 94 4223 7057 9314 5797 54567 11235 90627 6915 3728 29775 2247 3146 9353 5468 285 5176 10014 493 4851
GO:1903706 regulation of hemopoiesis 0.00103444607872667 0.00866098614947954 0.45505986738723 0.26261102420878 1.44147400295078 351 64332 407975 8876 7130 2309 177 4092 3718 639 7538 2113 3624 2624 6935 6777 10272 865 4739 6363 301 5771 8767 149041 3135 3665 4850 56603 673 79576 64783 114803 80762 7704 1440 56892 8365 55626 1499 9580 2736 387 7040 10875 121504 941 7494 4323 6886 10221 2200 3148 8…
GO:1902042 negative regulation of extrinsic apoptotic signaling pathway via death domain receptors 0.00105352218743495 0.00880522754550895 0.45505986738723 0.573196725393247 1.99673977331908 25 9181 3162 7128 5054 598 8837 4846 117584 3148 6423 64114 5894 23017 85450 2932 8682 3383
GO:1905114 cell surface receptor signaling pathway involved in cell-cell signaling 0.00105685144025424 0.00880533595223043 0.45505986738723 0.248096736415916 1.40603085257992 477 1140 26524 154 1454 7162 1906 2487 1951 6477 2297 57154 27121 51421 2309 7483 54764 64840 7320 57555 9209 5515 26585 6662 650 90410 7128 1649 6299 5494 5868 51366 6804 55593 84870 10979 2887 54413 6788 22930 2564 1857 25…
GO:2000515 negative regulation of CD4-positive, alpha-beta T cell activation 0.00105723177260197 0.00880533595223043 0.45505986738723 0.537695173620734 1.92224206230977 28 4092 3718 868 865 301 83737 149041 80762 384 3965 284194 861 3142 57045 3146 654346 6375
GO:0048736 appendage development 0.00106285606506312 0.00882133500690015 0.45505986738723 0.31891704241854 1.58983290076516 155 23657 10512 10018 50515 860 3664 26585 6662 25836 6474 57167 6299 7020 2201 5125 3236 56603 10979 8850 7704 1499 1281 157506 3235 54928 91461 3207 6423 6909 30062 5307 55636 5396 6659 116039 79583 7474 4223 1387 4487 51776 7289 51003 64093 51222 2768 7291 7042 8434 4089 …
GO:0060173 limb development 0.00106285606506312 0.00882133500690015 0.45505986738723 0.31891704241854 1.58983290076516 155 23657 10512 10018 50515 860 3664 26585 6662 25836 6474 57167 6299 7020 2201 5125 3236 56603 10979 8850 7704 1499 1281 157506 3235 54928 91461 3207 6423 6909 30062 5307 55636 5396 6659 116039 79583 7474 4223 1387 4487 51776 7289 51003 64093 51222 2768 7291 7042 8434 4089 5663 …
GO:0030323 respiratory tube development 0.00109696757665357 0.00908861484378718 0.45505986738723 0.317396691353425 1.59039461687785 167 23657 1907 55151 407975 23210 5604 1490 10365 10728 4321 6662 9509 51696 5125 57493 57333 5310 1977 1499 4311 5154 2736 4846 8817 1281 157506 147372 54206 4323 10427 91461 7043 6909 6670 342371 3845 2627 5159 23414 5629 3791 5754 284217 3516 60485 4015 5156 1385 …
GO:0050731 positive regulation of peptidyl-tyrosine phosphorylation 0.00110396577490974 0.00913071692998262 0.45505986738723 0.322291311172931 1.60081193683803 151 5062 9181 3481 11009 4739 3570 7039 23394 2534 374 26585 8767 90 3263 150 50507 5175 1440 409 654 7040 5795 653361 941 253260 23529 2322 3059 2674 8829 10006 3572 6714 1270 975 5621 51561 1839 3479 2185 10188 1856 51704 5007 7060 9148 …
GO:0060191 regulation of lipase activity 0.00111292862025882 0.00918889418875743 0.45505986738723 0.39554421168625 1.74002859158851 71 6401 378 283 51129 636 301 3491 9734 5125 27 51099 552 10672 9170 117 8698 2321 2260 387 185 728 5159 5997
GO:0072001 renal system development 0.0011359203838549 0.00936085636997018 0.45505986738723 0.280196672255708 1.5004174438738 284 10018 23210 2297 4092 639 358 3570 2296 25976 26585 6662 25836 650 90410 6299 3764 7020 3237 5125 201163 7010 8710 25959 153572 56603 4811 6492 65266 1282 8837 4643 5175 25937 7704 5310 26108 2018 64321 1499 4311 5154 654 2736 387 157506 1286 10409 317 2200 1285 3207 8…
GO:0016570 histone modification 0.00113768594420922 0.00936085636997018 0.45505986738723 0.256638353182582 1.43769813535686 441 3006 55124 2145 23411 23210 402569 3481 221037 4842 25862 5187 639 57459 5599 8467 7320 2624 23309 54904 55209 7403 23429 84787 122953 22938 51111 8520 9643 23133 25836 2959 6018 4800 9960 51366 9734 817 284058 201163 51742 26097 94104 54556 187 200186 23476 2122 91748 6…
GO:0006941 striated muscle contraction 0.00114413448837958 0.00939768397006952 0.45505986738723 0.345934842902613 1.68744279810546 133 1140 10052 55151 7852 23327 4092 4842 8557 3164 1490 1193 487 3764 3270 817 6548 92241 7139 3781 23704 1760 1824 6324 5025 9446 6781 5606 8913 488 5997 3320 857 7273 384 226 2316 1739 287 2281 3728 10060 6329 6262 775 6327 7341 1756 1837
GO:0030183 B cell differentiation 0.00114971253008331 0.00942724697644904 0.45505986738723 0.344688366669875 1.65934017898382 117 4189 407975 3718 3624 6777 359948 7922 5771 9734 56262 96459 338376 3394 9452 5795 4242 7494 4323 3087 23529 2322 6670 259307 1054 10892 3516 1316 2185 84433 7412 6482 3149 7528 3956 974 10673 3569 23228 10758 3815 84447 2033 3561 222487 3635 5450 678 3589 677 10014151…
GO:0120192 tight junction assembly 0.00115180209466335 0.00942815322848144 0.45505986738723 0.415362279515905 1.78495212499227 61 5062 23562 4301 9080 24146 6615 6093 100506658 7082 5175 90952 5583 1366 26285 1003 50848 5010 6801 2048 71 1739 7122 9475 10686 8777 10207 51599 79778 91862 53842
GO:0032102 negative regulation of response to external stimulus 0.00115940574642343 0.00947411488158011 0.45505986738723 0.269780079650784 1.47214055763857 325 10512 90102 1906 5329 7130 8482 56963 3824 5055 7538 57817 9258 8780 6397 7353 7035 83737 4321 2534 26585 5771 7128 5054 11213 9975 9572 27342 3135 10203 4345 253943 3133 4925 7010 1588 55829 5467 388581 55966 140885 80762 5272 409 7133 84…
GO:0009755 hormone-mediated signaling pathway 0.00116245319439092 0.00948166418266878 0.45505986738723 0.319596385740608 1.58977466792411 152 81606 26524 9667 23411 7110 5187 6294 2494 10728 1407 51569 10521 9063 112398 2908 9975 9572 51366 25959 3301 5467 23543 55818 387 6751 56937 1601 8013 1655 6879 406 6714 7533 57178 5585 23019 7337 167465 6752 9611 9612 51094 10013 8611 8289 4848 26508 2100…
GO:0001763 morphogenesis of a branching structure 0.00116431014837558 0.00948166418266878 0.45505986738723 0.311282405189916 1.55774438134482 166 10512 1906 2297 133 639 10116 374 26585 6662 650 90 6474 6299 91355 3237 10959 84870 1282 64783 10672 5310 29072 1499 5154 2736 157506 25932 4323 3207 6423 8642 6909 3845 255743 8829 5629 55727 3791 284217 6714 2022 7474 7052 1739 54567 7075 23129 4089 …
GO:0048644 muscle organ morphogenesis 0.00116923402173717 0.0095055134463411 0.45505986738723 0.434429135266053 1.83206706284954 56 4092 8557 2296 650 6474 27230 57493 7139 7040 1281 1901 23414 5629 55636 1270 7273 2022 3516 7474 30008 54567 7042 4089 84159 4638 6262 6899 2303 27063 7168 3976 70
GO:0061013 regulation of mRNA catabolic process 0.00118226893711986 0.00959510939768143 0.45505986738723 0.322355235610274 1.61473510646065 161 10140 22794 7538 8241 246175 4849 9337 22849 55802 6093 149041 3183 2332 25819 253943 167227 9567 4850 55095 221662 79899 3192 23034 10658 219988 8313 54915 2521 9775 27161 115572 85456 11044 10949 8087 54890 6556 4670 55603 340719 51441 255967 23019 2988…
GO:0045109 intermediate filament organization 0.00120020666147211 0.00971824431931075 0.45505986738723 0.422242334340205 1.76134772655039 54 147183 4741 54800 8688 3872 10049 121391 112802 3884 9119 3860 342574 196374 3854 3857 25984 4534 3881 3885 3891 5630 3855 338785 3887 4744
GO:0000737 DNA catabolic process, endonucleolytic 0.0012025394128137 0.00971824431931075 0.45505986738723 -0.552480737686457 -1.92232936596505 23 1774 1776 84893 57109 23405 9131 328 6419 2021 1676 80198
GO:0035987 endodermal cell differentiation 0.00120380267977114 0.00971824431931075 0.45505986738723 0.475636972880841 1.86138537056539 41 1303 8091 3624 5604 3914 4313 29072 64321 1499 1284 1291 4323 3679 2627 4324 54623
GO:0070371 ERK1 and ERK2 cascade 0.00120560083810089 0.00971824431931075 0.45505986738723 0.282389787756356 1.49935044827589 264 9965 7162 1906 9693 177 8482 1847 3624 5604 467 9258 1490 6363 3491 7786 6662 5771 8767 650 5021 2192 6818 201163 7010 10048 10979 2887 65266 6504 673 50507 140885 8837 1399 6351 1846 57007 409 81848 5154 7040 8817 1601 54206 5728 65009 1236 10318 728 5159 255743 8829 6…
GO:1903034 regulation of response to wounding 0.00121601588117631 0.00978564131406074 0.45505986738723 0.3329993191566 1.63334464024145 135 90102 1906 7852 5329 56963 5055 5604 301 7035 22875 7128 5054 100506658 150 10979 673 55966 51330 8428 5154 4846 7494 10019 1398 5728 5747 5270 84034 857 947 1270 5764 5156 1839 302 3480 7057 10855 2316 2048 71 9314 196527 2191 4921 22915 2281 81565 6915 2581…
GO:0043537 negative regulation of blood vessel endothelial cell migration 0.00122965464461682 0.00987870948896209 0.45505986738723 0.528937863970429 1.92285731231422 31 1647 79812 4204 387 7040 4208 94 4223 7057 9314 54567 11235 90627 6915 3728 29775 2247 3146 5468 285 10014 493 4851
GO:0001569 branching involved in blood vessel morphogenesis 0.00123477894608571 0.00990317659789952 0.45505986738723 0.534019604443804 1.90910202679998 28 1906 90 1282 64783 10672 1499 6423 8829 3791 2022 54567 23129 5534 4855 2303 6789 4776 7048
GO:0051017 actin filament bundle assembly 0.00127774702998725 0.0102305661358979 0.45505986738723 0.324877125471963 1.61221519017043 146 56907 80115 90102 5062 23075 1490 4739 6869 4430 7184 6093 6548 10395 10979 673 7082 5829 22899 55971 9639 8452 10163 23370 387 119 2059 50848 7043 3984 10411 1901 8829 10580 6714 8500 2185 2316 71 5358 83543 9475 11170 7791 5074 57026 5217 389 22843 7430 5879 5…
GO:1901343 negative regulation of vasculature development 0.00129116283631507 0.0102932848481227 0.45505986738723 0.375605103755569 1.71551307871438 86 1647 10365 2296 90993 5054 6093 3135 6678 576 7010 56999 4204 1499 1284 374887 3087 1285 6301 1634 55810 2828 9510 29924 7057 23251 9314 5797 7122 7075 7060 7042 9475 10769 25817 641700 1386 5140 23166 4763 23213
GO:2000181 negative regulation of blood vessel morphogenesis 0.00129116283631507 0.0102932848481227 0.45505986738723 0.375605103755569 1.71551307871438 86 1647 10365 2296 90993 5054 6093 3135 6678 576 7010 56999 4204 1499 1284 374887 3087 1285 6301 1634 55810 2828 9510 29924 7057 23251 9314 5797 7122 7075 7060 7042 9475 10769 25817 641700 1386 5140 23166 4763 23213
GO:0002822 regulation of adaptive immune response based on somatic recombination of immune receptors built from immunoglobulin superfamily domains 0.00129405002239538 0.0102932848481227 0.45505986738723 0.319337842017838 1.58614213807321 151 64332 121260 177 3824 4092 3718 9173 196 91543 6363 84787 51111 301 8767 7128 149041 3135 3133 3263 6504 80762 8809 7133 7040 941 4049 3105 5819 1604 23529 7…
GO:0061138 morphogenesis of a branching epithelium 0.00129422284299444 0.0102932848481227 0.45505986738723 0.315287676864303 1.57174015563222 155 10512 1906 2297 133 10116 374 26585 6662 650 90 6299 91355 3237 10959 84870 1282 64783 10672 5310 1499 5154 2736 157506 25932 4323 3207 6423 8642 6909 3845 255743 8829 5629 55727 3791 284217 6714 2022 7474 7052 1739 54567 7075 23129 4089 2885 5534 2252 …
GO:0032508 DNA duplex unwinding 0.00129843528330364 0.0103095761494309 0.45505986738723 -0.34984530308493 -1.67578355927289 89 10856 84893 84296 10721 8438 4173 9837 51750 7153 9557 9400 157777 92675 8607 5888 5985 80205 10111 1660 4171 84181 2071 25788 1653 254394 6742 641 84164 4172 56916 9401 8318 51659 7486 79075 54921 5983 4361 57697 4175 80119
GO:0002507 tolerance induction 0.0013016332625029 0.0103177718179099 0.45505986738723 0.566941688739176 1.94370896373159 24 868 83737 7128 11213 3135 64844 3133 3620 5678 3106 3965 23239 3559
GO:0010712 regulation of collagen metabolic process 0.00132784178495868 0.0105080369826298 0.45505986738723 0.532725230253502 1.95106227789983 32 55323 3624 1490 90993 4239 8710 5467 409 7040 54206 7043 5159 2022 2191 4921 3569 114757 861
GO:0003197 endocardial cushion development 0.00133109570754131 0.0105163183262468 0.45505986738723 0.450642460292866 1.80011178784944 44 6662 650 6615 90 187 221662 4846 8642 6909 23462 2022 3516 78987 55273 94 4487 7291 7042 4089 26508 10370 4194 2294 2065 4488 7048 140628 6910 4851 652 659 6926 7046 655 3670 6092
GO:1900744 regulation of p38MAPK cascade 0.00133700373159266 0.0105455062538202 0.45505986738723 0.481737072490726 1.81887737954823 37 4616 1647 177 5187 9258 4216 650 768211 285613 1843 653361 9867 1739 23239 11221 23328 8877 7430
GO:1901615 organic hydroxy compound metabolic process 0.00134467122705073 0.0105880685649569 0.45505986738723 -0.231565236272132 -1.3959817669968 450 1312 9784 10613 3628 4047 217 114879 8228 10162 2053 7038 11161 6770 2861 8818 3418 222 283871 3417 9677 117247 3988 441282 50 2330 222236 10826 55163 11160 4041 5031 51477 6715 6652 10380 26007 6697 6720 3028 1562 255738 57016 1717 3029 2584 8574 5…
GO:1905515 non-motile cilium assembly 0.001347569291746 0.0105880685649569 0.45505986738723 -0.397608329574613 -1.74523027673852 57 1183 1639 80199 583 9742 123016 27185 54903 10801 55764 57560 582 23322 22994 57545 221322 8100 585 80173 51259 27152 8195 84314 200728 11190 23116 55212
GO:0021700 developmental maturation 0.00134906751027054 0.0105880685649569 0.45505986738723 0.281090607456177 1.47371231755536 240 26470 1906 2309 283 6690 6812 10116 2624 865 29842 6363 860 4882 10365 8301 27289 1258 26585 650 1649 372 4897 81792 22899 26256 8851 7704 4313 91851 388552 4204 1499 387 9985 5728 1003 163175 4929 8642 8938 1901 3020 3791 164 3516 6855 10981 94 7474 3479 2185 201164 …
GO:0051250 negative regulation of lymphocyte activation 0.00136847165163739 0.010714389907171 0.45505986738723 0.344326269168289 1.6795963026775 133 4092 3718 868 3624 865 57162 301 83737 5771 7128 27242 149041 3135 64844 10461 80762 9306 10875 941 5728 9750 8651 100507436 64092 3620 54900 135 259307 2615 3958 5621 384 3965 5585 1739 3149 201633 51083 1493 3559 83593 836 5074 25793 634 284194 861…
GO:0035914 skeletal muscle cell differentiation 0.0013696606745313 0.010714389907171 0.45505986738723 0.428162348832223 1.76749860831155 53 4209 23764 467 3344 3164 10521 9975 56603 26471 221662 8819 9318 9328 1655 79647 3845 4208 406 8538
GO:0000959 mitochondrial RNA metabolic process 0.00137411037606758 0.0107288806787434 0.45505986738723 -0.42224040156954 -1.81568845232471 49 54938 57505 6182 9238 60528 10922 3028 84881 55157 130916 124454 55006 51106 79736 54802 10128 80324 80298 22868 51250 51067 7019 79072 54931 2926 79675 81892
GO:0001945 lymph vessel development 0.00137601723230736 0.0107288806787434 0.45505986738723 0.528315526763298 1.90009389246944 29 2296 57493 5310 147372 7026 161198 5629 3791 5784 94 7075 2324 2247 54345 6899 2303 79987 93 1969 1948
GO:0090100 positive regulation of transmembrane receptor protein serine/threonine kinase signaling pathway 0.0014087060530964 0.0109658098642994 0.45505986738723 0.361830210192416 1.67661530245683 96 2297 3624 1028 22938 3491 650 90 201163 9839 654 7040 1601 53918 1003 3622 54778 7043 63893 2627 255743 3791 2022 3516 94 3326 1387 4487 7057 6386 9518 7042 4089 3625 494470 23144 2719 10370 388585 2…
GO:0050868 negative regulation of T cell activation 0.00142365010433428 0.011064060517208 0.45505986738723 0.359804127478417 1.69210614006759 102 4092 3718 868 865 57162 301 83737 5771 27242 149041 3135 64844 80762 9306 10875 941 5728 9750 8651 3620 54900 135 259307 2615 3958 5621 384 3965 1739 201633 1493 3559 836 5074 634 284194 861 3142 55824 57045 11314 3146 3123 654346
GO:0045619 regulation of lymphocyte differentiation 0.00143072119313294 0.0111009051532334 0.45505986738723 0.302705827077215 1.53135445959164 182 64332 407975 8876 2309 4092 3718 639 3624 6935 6777 865 6363 301 5771 8767 149041 3135 56603 673 79576 80762 7704 55626 9580 2736 387 10875 941 7494 4323 8651 4860 814 60 5678 259307 10892 3575 6659 57630 51561 6654 57178 3726 5105 84433 3965 3149 1960…
GO:0034248 regulation of cellular amide metabolic process 0.00146726456485434 0.0113659323365302 0.45505986738723 0.254115598776836 1.42514639184654 430 23657 16 8507 23645 55124 1454 55323 9001 10140 84919 2309 283 22794 5187 7538 56648 83667 10209 4440 8301 246175 4849 5166 10289 142891 3491 9337 22849 55802 3872 6093 149041 27230 9444 2332 25819 253943 167227 5611 80315 4850 10959 22927 55095 …
GO:0016241 regulation of macroautophagy 0.00147239300248823 0.0113871432854771 0.45505986738723 0.321685162000328 1.60464688964488 154 8408 154 23411 55254 5599 83667 3162 8767 664 665 23130 64112 6829 55062 4864 26471 9554 22930 8851 5768 26086 8992 9711 55626 22863 10043 6009 51322 58533 529 9638 29979 1634 9140 533 3791 128866 534 4534 29110 9559 527 9474 26353 140775 149371 9531 836 10013 734…
GO:0055017 cardiac muscle tissue growth 0.00149118225447498 0.0115137637930613 0.45505986738723 0.395324771303023 1.72606015436761 67 1906 407975 57817 2296 11214 205428 57493 5292 5728 65009 6909 2627 1901 5997 2931 23414 4208 221476 3516 60485 3479 7528 7042 2242 9150 10370 3720 861 2247 2303
GO:0002449 lymphocyte mediated immunity 0.00149985233477291 0.0115619684835893 0.45505986738723 0.284420973820539 1.49351893369104 248 3500 121260 23075 177 3824 4092 57823 80329 6777 196 91543 84787 51111 23180 3598 3135 3665 3133 3263 6504 3514 80762 5272 3494 717 353091 3820 8809 409 7133 3493 7040 4049 3105 1398 5819 55207 1604 720 23529 100507436 7189 7468 114836 23207 8915 3426 28639 2956 2…
GO:0060325 face morphogenesis 0.00150628959851515 0.0115928330328371 0.45505986738723 0.526305099182606 1.8928633626557 29 5083 64651 25976 25836 22930 4313 29123 59338 1277 7043 5156 4487 7122 84159 6899 2033
GO:0032355 response to estradiol 0.00151264420815514 0.0116229629155662 0.45505986738723 0.363817896601292 1.68801314606336 98 10018 2026 6812 6777 1490 6869 84660 301 1728 374 5021 1588 8837 4313 5743 1788 117 1499 1410 5154 7040 6751 7026 1277 3015 1027 5159 8835 4324 3480 842 6752 9612 8204 836 3485 2100 10268 80139
GO:0032967 positive regulation of collagen biosynthetic process 0.00154204618098111 0.0118298035526473 0.45505986738723 0.568901913485339 1.8779508343743 21 55323 3624 1490 90993 8710 409 7040 7043 5159 2022 4921 861
GO:0040029 epigenetic regulation of gene expression 0.00154784760948565 0.0118551576769856 0.45505986738723 0.33310347591937 1.63680775253253 140 91746 2145 23411 55196 3481 23347 8091 8467 10984 10365 8520 23133 51132 8493 51742 9425 3192 8850 64783 55167 1788 4204 8357 22893 84333 11177 10664 11176 2931 339287 144108 3020 80063 58487 55791 54934 3005 57343 10336 8473 84148 23512 10013 8289 1015…
GO:0035107 appendage morphogenesis 0.00155281662267822 0.0118551576769856 0.45505986738723 0.343776107341984 1.66675185121868 123 10512 10018 50515 860 26585 6662 25836 6474 57167 6299 7020 2201 5125 3236 56603 7704 1499 1281 157506 3235 54928 91461 3207 6423 6909 5307 55636 5396 6659 116039 79583 7474 1387 4487 51776 7289 51222 2768 7291 7042 8434 4089 5663 494470 130497 2719
GO:0035108 limb morphogenesis 0.00155281662267822 0.0118551576769856 0.45505986738723 0.343776107341984 1.66675185121868 123 10512 10018 50515 860 26585 6662 25836 6474 57167 6299 7020 2201 5125 3236 56603 7704 1499 1281 157506 3235 54928 91461 3207 6423 6909 5307 55636 5396 6659 116039 79583 7474 1387 4487 51776 7289 51222 2768 7291 7042 8434 4089 5663 494470 130497 2719
GO:1990542 mitochondrial transmembrane transport 0.00156221714271262 0.0118823217062662 0.45505986738723 -0.360404238253854 -1.69767890605672 82 92014 10165 84134 51660 94097 788 51629 92609 30968 293 10452 5664 118980 11194 9131 55972 100287932 1376 131118 8604 10166 7263 55013 10939 9512 3954 9868 79751 54977 80024 57380 54946 91689 10245 119559 131474 100652748 6576 728489
GO:0050920 regulation of chemotaxis 0.00156373608823161 0.0118823217062662 0.45505986738723 0.302076364629211 1.54628758411582 194 1907 10512 7162 1906 7852 7130 23075 177 8482 4739 9943 6363 3570 26585 5771 5054 9048 1588 6504 102 6351 4858 2260 1843 7040 8817 5025 9750 54915 5747 1236 3576 6809 728 79647 1901 5159 8829 2277 3791 5764 3315 51571 51561 5156 7474 2185 7057 3965 4916 10371 6348 196…
GO:0035633 maintenance of blood-brain barrier 0.00156385720189524 0.0118823217062662 0.45505986738723 0.513086435611193 1.89672715201435 33 100506658 7082 9069 5175 6505 5743 90952 9414 3915 1003 50848 60 58494 71 7122 3569 51599 1756
GO:0046777 protein autophosphorylation 0.00158310124102705 0.0119921195313798 0.45505986738723 0.295705515189374 1.5279804724057 208 8408 1195 5062 815 1198 4293 22848 1859 9943 660 9821 6792 5912 7786 2534 26585 11213 2049 4140 817 57551 7010 60673 150094 22853 9262 5292 9451 9748 8428 5526 8569 5154 2321 2260 84206 54206 5747 1613 814 2322 5159 857 85456 3725 3791 9776 6714 79834 2022 5156 2185…
GO:0042558 pteridine-containing compound metabolic process 0.00158447424539807 0.0119921195313798 0.45505986738723 -0.500104013832677 -1.92315764876484 32 471 4552 6697 6470 84105 1719 4522 2356 60496 6573 200895 5092 5860 2348 7298 5805 4524
GO:0010718 positive regulation of epithelial to mesenchymal transition 0.00158585963576181 0.0119921195313798 0.45505986738723 0.441419653996786 1.80981504446718 50 2296 650 6615 90 10979 25937 1499 7040 1601 8313 5747 1277 7043 2022 6386 4017 7291 7042 25805 4089 6934 3569 80139 6317 4087 3553 7048 2651 283149 10439 4851 652 3066 7046 2146 51176 655 28984 3670
GO:0072089 stem cell proliferation 0.00158957882936254 0.0120011942045692 0.45505986738723 0.363164985898364 1.68498382326192 98 5243 8660 8091 860 3664 6662 90410 6474 2192 7073 10979 2122 3192 79576 5292 64321 1499 8313 374887 10443 3148 6423 898 342371 3400 3791 947 5396 3516 116039 7474 51441
GO:0010638 positive regulation of organelle organization 0.0015948707470068 0.0120220953144627 0.45505986738723 0.250863747375197 1.41797475696765 471 56907 80115 8408 55124 154 55023 1906 9001 10018 55196 5329 3481 23075 8976 56947 5599 7320 89848 1490 54386 6869 54708 7039 246175 301 4216 5885 9908 90410 664 50807 23130 64112 123720 5366 7010 100506658 55062 10105 9026 10979 673 79618 22930 520…
GO:1901992 positive regulation of mitotic cell cycle phase transition 0.0016078285235479 0.012100624148787 0.45505986738723 -0.359734807029797 -1.69452556004269 82 11331 7480 7027 5890 1019 57521 1956 57504 3373 994 6241 328 51692 51433 84967 8881 891 5889 595 995 51514 11065 983 113130 8558 896 50484 5356 5087
GO:0032409 regulation of transporter activity 0.00164574370768025 0.0123664400999822 0.45505986738723 0.283364767988062 1.48674253870573 238 5243 154 1906 9001 6236 23327 54800 4842 57555 6844 9943 1193 2669 487 3787 785 3270 817 81671 6548 2332 150 10105 65266 54413 3755 5924 23704 80762 2273 5292 5174 6324 23237 154881 9446 9143 60 857 29979 4208 55917 56704 59283 7533 5621 88 2185 10063 610 20…
GO:0046330 positive regulation of JNK cascade 0.00166543478736074 0.0124946950031284 0.45505986738723 0.362596618814181 1.67490469982844 93 9965 4616 1647 177 9258 1490 6363 9821 8767 57551 6504 6788 653361 1398 1236 23005 7189 60401 90441 9867 331 23162 57630 7474 7099 2185 3552 6386 10371 10913 7477 344558 9770 2324 9618 9479 51562 3146 50488 222643 23236 5609 3553 8312
GO:0055123 digestive system development 0.00168481614778167 0.0126202266164023 0.45505986738723 0.352623747249779 1.67189251352327 107 3481 639 6662 25836 5021 6474 2049 6299 5125 2304 9026 57669 1543 1399 5310 64321 1499 2736 1281 91461 6423 3576 7043 8642 6909 79827 6729 2627 3572 6714 51339 60485 56033 5156 7474 286451 7042 2295 3643 1910
GO:0006783 heme biosynthetic process 0.00170052087520541 0.0127057145654096 0.45505986738723 -0.519745780130396 -1.88782546463888 28 5498 3145 51629 7389 402055 7390 706 2395 210 2235 23456 1352 4891 28978 51522
GO:0022412 cellular process involved in reproduction in multicellular organism 0.00170156294977568 0.0127057145654096 0.45505986738723 0.27532638334313 1.46779285780454 281 56907 91746 55124 1906 7110 7130 2309 283 6690 639 3624 7320 4882 8894 2296 402573 8061 90 22887 159686 9444 598 27125 254528 9425 56603 7073 51361 6795 26256 10658 55818 7704 374768 26108 1788 5048 409 25945 6045 1499 9985 10…
GO:0002685 regulation of leukocyte migration 0.00171246490346813 0.012767109233368 0.45505986738723 0.292896584733482 1.50436562610084 201 1907 1893 6401 1906 7130 23075 177 8976 4739 9943 6363 6869 3570 3162 58515 301 26585 5054 27342 9435 4345 27 1588 6504 1399 102 6351 387 1843 5025 4323 1398 9750 5747 1236 3576 728 79647 6364 148823 2277 975 5764 391 3958 58494 51561 83483 7474 2185 3552 7057…
GO:0023061 signal release 0.001728350795907 0.0128654112370327 0.45505986738723 0.258589131357609 1.42067587502287 360 130399 1906 5208 8660 2297 7110 133 51762 2912 8825 6690 6812 64840 3624 815 57555 79772 3164 6844 358 6869 1407 301 8609 785 5021 5868 9572 2054 2550 27230 2332 91355 5125 6804 56262 150 1588 5861 65266 673 5936 5467 388581 9379 94121 22930 5106 5743 55088 6567 654 8676 1363 502…
GO:1904705 regulation of vascular associated smooth muscle cell proliferation 0.00173807952522676 0.012917645644587 0.45505986738723 0.430596188077519 1.81103618225092 55 1906 4209 3162 8241 10203 10672 4313 387 5728 8013 7043 1027 4208 3725 55810 6714 9510 3479 30008 2768 1026 4921 25817 57447 5155 4763 2247 1264 7168 3488 2773 5468
GO:0006417 regulation of translation 0.00174162493090059 0.0129238335993932 0.45505986738723 0.254843347023373 1.41222599300547 375 16 8507 23645 55124 55323 10140 84919 2309 283 22794 5187 7538 56648 83667 10209 4440 246175 4849 10289 9337 22849 55802 3872 6093 149041 27230 9444 2332 25819 253943 167227 5611 80315 4850 10959 22927 55095 221662 5936 25983 9689 3192 23034 468 10658 6311 2886 3860 …
GO:0014068 positive regulation of phosphatidylinositol 3-kinase signaling 0.00175270982426066 0.01297867211624 0.45505986738723 0.400377690011547 1.7661375638523 70 23411 6662 7010 867 5467 79899 1440 5154 2321 2260 653361 5747 2322 3059 5159 1634 3791 6714 5156 3479 219699 3480 4916 7337 940 7042 56005 3643 6403 5155 118788 3815 2247
GO:0030100 regulation of endocytosis 0.00175561362544528 0.01297867211624 0.45505986738723 0.296237064450344 1.49497827711636 179 6401 23327 8976 2624 79772 22848 57030 636 6363 8301 26585 23011 5054 55738 5868 6093 27342 57534 2332 27 6457 8527 867 9026 933 10825 4983 6311 84251 9711 409 53916 88455 1601 23237 375 7251 23208 11037 857 25999 8650 6714 3958 7474 79872 302 10188 8867 6386 338692 19…
GO:1904036 negative regulation of epithelial cell apoptotic process 0.00175718797543552 0.01297867211624 0.45505986738723 0.444722717609339 1.77646510666736 44 7110 2624 51129 3162 7128 5054 7010 26471 673 8837 1003 1027 3791 3480 6934 3383 10266 10413 4780 7857 5562 7466 79625 79155 831 6431 596
GO:0006289 nucleotide-excision repair 0.00178204927355284 0.0131419237449005 0.45505986738723 -0.365067986407078 -1.70830295228283 79 64210 27343 150684 22909 6598 2967 2176 7157 6601 84464 5424 4968 11143 5426 6597 1161 7507 404672 5886 1069 2071 5438 4913 2074 2968 1642 6602 6119 10463 8451 57492 6595 55193 1643
GO:2000369 regulation of clathrin-dependent endocytosis 0.00179568481118318 0.0132166055190959 0.45505986738723 0.608698579822353 1.92816673114635 18 8976 22848 8301 6457 8527 9026 10825 1601 10188 55681 9829 9094 60682 55589 29978
GO:0001771 immunological synapse formation 0.00179815010395637 0.0132166055190959 0.45505986738723 0.633346314125057 1.88468121794109 15 4739 6363 1236 975 3958 1739 923 8440
GO:0051954 positive regulation of amine transport 0.00180049894666105 0.0132166055190959 0.45505986738723 0.522618740334012 1.8683443231536 28 6812 8140 5021 2550 6804 552 22930 23204 135
GO:0043648 dicarboxylic acid metabolic process 0.00180446469398324 0.0132253381571326 0.45505986738723 -0.365026619813843 -1.70810938101397 79 9380 162417 8659 728294 3418 3417 471 4552 80017 2271 144193 4191 47 6470 1719 4522 5264 4199 10005 2356 60496 6573 56954 200895 8604 3420 2348 4190 57001 159 7915 435
GO:0045104 intermediate filament cytoskeleton organization 0.0018208819738692 0.0133251639378078 0.45505986738723 0.390062518236336 1.72930955821963 74 147183 4741 54800 55914 8688 3872 10049 121391 112802 3884 2055 9119 3860 342574 196374 3854 3857 25984 4534 3881 5894 3885 3891 81565 5630 1452 3855 1386 338785 3887
GO:0070372 regulation of ERK1 and ERK2 cascade 0.00182568322597588 0.0133398081112716 0.45505986738723 0.279810059758306 1.46773456050564 241 9965 7162 9693 177 8482 3624 5604 467 9258 1490 6363 3491 7786 5771 8767 650 2192 201163 7010 10048 10979 6504 673 50507 140885 8837 1399 6351 1846 57007 409 81848 5154 7040 8817 1601 54206 5728 65009 1236 10318 728 5159 255743 8829 6364 3725 200734 3791 63…
GO:0002832 negative regulation of response to biotic stimulus 0.00184266817000098 0.0134432942754742 0.45505986738723 0.356481606439599 1.67648081000346 102 3824 196 8780 6397 7353 83737 4321 5771 7128 11213 3135 253943 3133 5272 409 84243 10875 3105 1398 10221 100507436 23005 64771 55646 9140 259307 384 5094 3106 51441 3965 22900 9474 29883 10225 55666 4277 11221 634 197358 5495 59307 9636 14909…
GO:0051099 positive regulation of binding 0.00186617781312446 0.0135939925102828 0.45505986738723 0.31702188669909 1.58574978323081 160 55323 387082 5329 9693 148022 1193 2296 5515 8767 650 2959 4140 2332 9026 57669 79618 6788 9802 285381 5310 1440 26086 1499 7040 4242 9750 119 3148 57761 5516 7189 22919 8829 65981 857 8239 51339 1054 7474 3479 3326 7295 302 115908 3005 1488 9314 7122 7291 23129 …
GO:0009247 glycolipid biosynthetic process 0.00188210067571725 0.0136890498001786 0.45505986738723 -0.38459618682369 -1.72226251106336 63 51097 9091 5279 8733 8818 55650 79690 93210 94005 80055 80157 128869 9488 84302 27315 84720 6489 9375 10026 23556 51604 8705 284098 51227 81849 27090 54965
GO:0043266 regulation of potassium ion transport 0.00188559222055008 0.013693538626068 0.45505986738723 0.387773055578344 1.72530064764043 75 23327 54800 4842 6844 9943 3787 150 65266 3755 3781 23704 468 2273 4846 857 5621 88 2185 2316 1739 196527 30818 51083 287 126755 51719 10060 7531 967 7341 481 3783 1804 3784 8514 482 3753 5999 102723475 10008
GO:0009991 response to extracellular stimulus 0.00189024959234768 0.0136958216253677 0.45505986738723 0.252372742651721 1.40980308012317 419 440 81631 2729 130399 8408 154 23411 8614 133 2309 11345 23710 6690 8140 7538 5599 6935 467 83667 57817 26153 7378 860 3309 3162 22938 23394 4023 663 5166 1728 8061 8897 2520 102724428 664 1649 643246 8942 25819 8493 201163 4925 5366 80315 2730 55062 25959 8…
GO:0051235 maintenance of location 0.00189165630341981 0.0136958216253677 0.45505986738723 0.270870172521506 1.45054187956022 288 2512 130399 9001 6263 23411 55151 8605 30001 4842 5552 57104 6777 6363 29923 3309 1729 1193 1066 1407 487 4023 301 7184 64083 5771 9908 1649 3099 3270 817 11015 54923 2201 23761 187 9002 51099 5467 2760 3192 6646 580 51141 5310 5048 81488 23515 3998 9446 2200 1236 1101…
GO:0003203 endocardial cushion morphogenesis 0.00190452672885259 0.0137680809351346 0.45505986738723 0.492973156767926 1.85639171646039 35 6662 650 6615 90 187 4846 8642 6909 23462 2022 3516 55273 94 4487 7291 7042 4089 26508 4194
GO:0019730 antimicrobial humoral response 0.00190781300429394 0.0137709411400854 0.45505986738723 0.398520272591652 1.75794416357334 70 8347 283 8339 128488 85236 10578 3133 6590 78989 6700 5473 149708 3494 2920 3493 3105 3576 8970 2627 8349 6556 6374 4283
GO:0050856 regulation of T cell receptor signaling pathway 0.00193708195529899 0.0139225777647807 0.45505986738723 0.47196989458856 1.80274792222301 38 868 5771 149041 5970 5795 5819 1236 8915 975 10892 3958 5621 1997 84433 7070 25865 5074 634 7430 11314 9840 7805 3932 3783
GO:0001911 negative regulation of leukocyte mediated cytotoxicity 0.00193878080670965 0.0139225777647807 0.45505986738723 0.572560997637595 1.92224407398444 23 3824 3135 3133 5272 409 3105 1398 100507436 3575 3106 3965
GO:0002687 positive regulation of leukocyte migration 0.00193885771633001 0.0139225777647807 0.45505986738723 0.338489827687323 1.65112660283176 133 1907 1906 23075 177 4739 9943 6363 6869 3570 58515 5054 27 6504 102 6351 387 5025 4323 9750 5747 1236 3576 728 79647 6364 2277 5764 3958 58494 51561 83483 7474 2185 3552 7057 3965 6348 196527 7070 90550 7060 3690 2526 101 3569 6403
GO:0006613 cotranslational protein targeting to membrane 0.00194051041893668 0.0139225777647807 0.45505986738723 0.541073520678138 1.89125218240641 26 6747 6734 23471 11231 6728 7095 23204 101928075 6746 6729 10952 55176
GO:0038127 ERBB signaling pathway 0.00196251394652701 0.0140404612687436 0.431707695803346 0.339507603168738 1.63178275914752 116 9052 9001 5329 868 55914 7039 374 6662 5771 8527 150 867 9026 673 10825 2886 7879 7040 5795 653361 8412 5782 54206 7251 5747 58533 5286 64285 5898 819 6714 3516 1839 2185 6654 2549
GO:0046434 organophosphate catabolic process 0.00196283526552965 0.0140404612687436 0.431707695803346 -0.297244234657694 -1.54047233549941 141 254552 3628 38 23583 1267 23659 10591 3417 79873 222236 957 57406 10380 23171 283927 10924 3704 7374 8802 196463 403313 1806 11164 5321 5337 22876 252969 83594 6610 11163 375775 4968 1890 390916 200035 8801 25939 151056 4913 53343 51763 255189 145447 79661…
GO:0043949 regulation of cAMP-mediated signaling 0.00198154803038707 0.0141530656922998 0.431707695803346 0.558928053441156 1.84502702387566 21 9693 7320 2827 5138 187 997 117 5140 5139 1902 5443 2770 23551 23295 2696 114804
GO:0042752 regulation of circadian rhythm 0.00198749127108745 0.0141730217809144 0.431707695803346 0.361898500334925 1.67637900890919 97 55124 1454 5187 5599 1407 56938 5501 9975 9572 25819 5936 150094 9099 22992 8841 26224 6478 5629 153 135 8239 406 6421 54850 7337 6096 23239 57805 9475 5500 55269 94233 7874 9500 2932 23291 55294 9967 6095 1408 5563 7071 23435
GO:0051223 regulation of protein transport 0.00199313654996238 0.0141730217809144 0.431707695803346 0.248191624050376 1.39143662778489 428 23657 55432 130399 51009 5208 8660 283 163882 56947 5599 10802 161291 57555 8754 91543 6844 51569 58515 7323 9818 64083 2534 8609 665 5494 9648 9572 51366 27230 4345 91355 2664 6804 56262 150 3301 5467 388581 56681 79899 94121 10307 5106 8851 80762 580 6505 28…
GO:0061572 actin filament bundle organization 0.00199326712703876 0.0141730217809144 0.431707695803346 0.323207034557772 1.59819948637548 148 56907 80115 90102 5062 23075 1490 4739 6869 4430 7184 6093 6548 10395 10979 673 7082 5829 22899 55971 9639 8452 10163 23370 387 119 2059 50848 7043 3984 10411 1901 8829 10580 6714 8500 2185 2316 71 5358 83543 9475 11170 7791 5074 57026 5217 389 359845 22843…
GO:0003209 cardiac atrium morphogenesis 0.00200506232402474 0.0142356436835378 0.431707695803346 0.57171040988759 1.91938841796072 23 3491 650 90 6474 57493 7468 5629 2022 6659 7474 6654 54567 7042
GO:0003179 heart valve morphogenesis 0.00201393027337184 0.0142773271165825 0.431707695803346 0.434471706096054 1.78132854522533 50 3491 6662 650 6615 90 6093 56999 7040 4846 8642 23462 4208 6659 6586 54567 7075 7291 7042 9475 4772 4089 26508 4194 2006 4091 9353 7048 140628 6910 10439 4851 652 1942 659
GO:0060323 head morphogenesis 0.00201959176115535 0.0142961889303776 0.431707695803346 0.485262322376798 1.80352800318165 34 5083 64651 25976 25836 673 22930 4313 29123 59338 1277 7043 5156 4487 7122 84159 6899 2033
GO:0001906 cell killing 0.00202573076102962 0.0143165667261042 0.431707695803346 0.327114256193236 1.59490758737949 129 3500 177 3824 5599 57823 80329 57817 6777 54210 85236 3135 10578 598 3133 3075 5272 353091 3820 409 966 3105 1398 5819 55207 1604 8970 100507436 114836 23207 1054 164 3575 51571 51561 3326 3106 3965 563 5052 127544 567 1822 634 22914 23705 3383 3123 353142 6845 4069 6375 3606 91…
GO:1905897 regulation of response to endoplasmic reticulum stress 0.00202848080187245 0.0143165667261042 0.431707695803346 0.381575573266483 1.69770531691904 76 4189 23645 10018 23411 84919 3309 5771 90993 1649 598 5366 55829 26471 10955 11153 9451 7494 10525 9709 857 29979 4690 51060
GO:0090181 regulation of cholesterol metabolic process 0.00204967484046819 0.0144447499112285 0.431707695803346 -0.47881529718072 -1.8239102483435 31 10613 10162 2053 2330 11160 6720 1717 22937 348 26119 8720
GO:0030888 regulation of B cell proliferation 0.00208453553905718 0.0146687257135427 0.431707695803346 0.418489910080057 1.72756977739014 53 8660 148022 196 57162 27242 4773 149041 933 5728 23529 4208 975 7099 84433 5585 2048 1026 1493 836 5074 10673 648 54440 11314 3635
GO:2001237 negative regulation of extrinsic apoptotic signaling pathway 0.00209393718395991 0.0147131515403909 0.431707695803346 0.374804531617883 1.69131743128064 80 2729 55023 9181 3162 9821 7128 90 5054 598 2730 5970 8837 4170 4846 117584 3148 6423 64114 6478 8829 6714 3958 57630 23678 3479 219699 3552 7057 5894 1495 6934 23017 85450 2932
GO:0000079 regulation of cyclin-dependent protein serine/threonine kinase activity 0.00210020798661393 0.0147354798942986 0.431707695803346 0.353126461782933 1.62419322535453 91 1647 26524 57018 1029 1028 29950 7128 8812 8850 8851 51191 5310 894 904 7026 10983 5728 3087 898 1027 60 5629 245711 6714 1164 905 79935 80279 1026 1022 836 900 25793 5155 902
GO:0030970 retrograde protein transport, ER to cytosol 0.00211104756680337 0.0147680331986068 0.431707695803346 0.512716506448578 1.81546418015994 27 55432 51009 7184 7353 55829 51465 9709 91319 10952 9695 258010 7415 6400 55666
GO:1903513 endoplasmic reticulum to cytosol transport 0.00211104756680337 0.0147680331986068 0.431707695803346 0.512716506448578 1.81546418015994 27 55432 51009 7184 7353 55829 51465 9709 91319 10952 9695 258010 7415 6400 55666
GO:0032835 glomerulus development 0.00212138655454617 0.0148186005071231 0.431707695803346 0.408551880311749 1.74836672790645 60 358 3570 2296 7010 8710 4811 8837 4643 5175 25937 1286 10409 1285 5159 4208 947 5420 2828 5156 3690 1910 26508 130497 5155 2028 23213 2303 3280
GO:0060840 artery development 0.00213574450076984 0.014897052418254 0.431707695803346 0.361438939116993 1.65281137765507 90 25831 1906 4092 639 10000 2296 1649 5138 187 56999 221395 60681 1281 10427 6909 5159 8829 5629 23462 55636 5396 2022 3516 4015 94 6659 30008 57178 54567 7042 23129 10370 2294 4638 4763 7798 6899 2303 3280 4091
GO:0022898 regulation of transmembrane transporter activity 0.00214556416692518 0.0149436662152508 0.431707695803346 0.284014396497063 1.47993711083333 224 5243 154 1906 9001 6236 23327 54800 4842 57555 6844 9943 1193 2669 487 3787 785 3270 817 81671 6548 2332 150 10105 65266 54413 3755 5924 23704 2273 5292 5174 6324 23237 9446 60 857 29979 4208 56704 59283 7533 5621 88 2185 10063 610 2048 1739 7…
GO:0007254 JNK cascade 0.00216005842285676 0.0150226544912257 0.431707695803346 0.318133498001599 1.59056731297604 164 9965 4616 1647 177 5187 5599 9258 1490 6363 9821 7786 83737 8767 57551 10044 3301 6504 2122 6788 140885 1399 5048 653361 1398 10221 1236 6423 8841 23005 80824 7189 60401 90441 9867 51339 331 23162 57630 7474 7099 2185 3480 3552 5911 51776 6386 10371 23239 9611 10913 11221 7477 10…
GO:0007163 establishment or maintenance of cell polarity 0.00217361036057207 0.0150316471272937 0.431707695803346 0.286590584839051 1.49150921016844 219 7465 390 2195 51421 378 8825 84612 55914 6363 358 64083 27289 9267 90410 6093 6548 388 117583 27 7010 56603 54820 29780 1399 4983 6351 9265 5310 26086 5048 57381 387 25932 253260 1398 1003 9750 5747 1236 60 9638 22919 3320 5754 284217 64398 54509…
GO:0043401 steroid hormone mediated signaling pathway 0.00217578224183062 0.0150316471272937 0.431707695803346 0.338692400229759 1.63068095340482 120 81606 9667 23411 7110 5187 6294 10728 1407 51569 10521 9063 112398 2908 9572 51366 25959 3301 5467 23543 55818 387 56937 1601 8013 1655 6879 406 6714 7533 57178 5585 23019 7337 167465 9611 9612 10013 8611 8289 4848 26508 2100
GO:0007094 mitotic spindle assembly checkpoint signaling 0.00217712773254254 0.0150316471272937 0.431707695803346 -0.430681884502432 -1.81252798246301 45 7517 332 701 11130 9319 699 25906 1063 147841 891 348654 9212 3619 54908 83903 10403 83540 57405 4085 5347 324 84861 55755
GO:0071173 spindle assembly checkpoint signaling 0.00217712773254254 0.0150316471272937 0.431707695803346 -0.430681884502432 -1.81252798246301 45 7517 332 701 11130 9319 699 25906 1063 147841 891 348654 9212 3619 54908 83903 10403 83540 57405 4085 5347 324 84861 55755
GO:0071174 mitotic spindle checkpoint signaling 0.00217712773254254 0.0150316471272937 0.431707695803346 -0.430681884502432 -1.81252798246301 45 7517 332 701 11130 9319 699 25906 1063 147841 891 348654 9212 3619 54908 83903 10403 83540 57405 4085 5347 324 84861 55755
GO:0097502 mannosylation 0.00219073546964347 0.0151037102422308 0.431707695803346 -0.479345400413751 -1.88060498314307 34 8818 55650 84892 11041 56052 79087 84899 10585 79053 2218 9488 120071 200810 29954 160418 10329 79796
GO:0060419 heart growth 0.00221685604001643 0.015261708344853 0.431707695803346 0.390648372201227 1.72307291543205 73 1906 407975 57817 2296 11214 205428 57493 5292 5728 10409 65009 6909 2627 1901 5997 2931 23414 5629 4208 221476 3516 60485 3479 7528 7042 2242 9150 10370 3720 861 2247 2303
GO:0010608 post-transcriptional regulation of gene expression 0.00224492856992918 0.0154326691300759 0.431707695803346 0.24295301472567 1.37904939035571 482 16 91746 8507 23645 55124 55323 55384 407975 10140 84919 2309 283 22794 5187 7538 5604 56648 83667 10209 10984 4440 8241 246175 4849 10289 9337 22849 55802 3872 6093 149041 27230 3183 9444 2332 25819 253943 167227 84962 5611 80315 4850 10959 …
GO:0006098 pentose-phosphate shunt 0.00225757925320855 0.0154887701503775 0.431707695803346 -0.595518003255493 -1.9353911565199 18 64223 25796 57521 64080 6120 7157 9563 2475 22934
GO:0002700 regulation of production of molecular mediator of immune response 0.00225959178306305 0.0154887701503775 0.431707695803346 0.316051103875418 1.5765427837856 154 4189 115004 23411 121260 8482 4092 3718 8140 148022 91543 84787 3162 51111 8767 11213 3598 27342 3135 3133 3263 6504 933 80762 353091 8809 7133 7040 3105 7494 8013 51465 1604 23529 7043 7189 7468 8915 975 10892 112441434 7474 7…
GO:0030521 androgen receptor signaling pathway 0.00228733327407349 0.0156564018932272 0.431707695803346 0.445491586899788 1.75245436319389 42 9667 23411 7110 10521 9063 3301 55818 387 56937 1601 1655 57178 5585 7337 9611 9612 10013 8611 8289 26508
GO:0002367 cytokine production involved in immune response 0.00229209050027617 0.015665166184905 0.431707695803346 0.352822095382754 1.66521244300251 103 23411 8482 4092 3718 8140 148022 54210 91543 3162 8767 11213 27342 3135 3133 6504 353091 8809 7133 7040 3105 8013 51465 1604 7043 7189 8915 975 10892 7474 7099 9474 51704 5553 7291 7042 9188 9261 10225 567 89886 3569 10417
GO:0045920 negative regulation of exocytosis 0.00229519017570606 0.015665166184905 0.431707695803346 0.488927899019601 1.8411584672016 35 3162 301 3598 27342 2332 150 673 7879 83452 5908 3965 5906 140775 6248 634 2294 5978 9525 11314
GO:0051493 regulation of cytoskeleton organization 0.00230984708428621 0.0157426487976244 0.431707695803346 0.242056590047198 1.37429126932071 489 80115 390 90102 5062 1906 9181 23075 8976 89848 1490 1859 4739 636 6869 1729 11214 27289 23406 6093 57704 90668 57551 6548 388 8874 123720 27 10395 7010 100506658 9026 57132 10979 673 7082 55201 5202 3192 5829 22899 55971 50810 8850 8851 29766 5310 963…
GO:0042176 regulation of protein catabolic process 0.00232346834497043 0.0158128617077702 0.431707695803346 0.260479828821835 1.42445188178079 333 2729 25831 1454 7110 11345 56963 4092 868 90637 8754 57817 80204 1917 23429 25976 5706 1728 83737 2534 6662 112398 7128 11213 25820 6093 8554 64844 2332 150 26471 9554 5970 3093 4983 80762 580 5310 64321 165324 7133 1263 7879 51322 1601 8313 7314 85407…
GO:0035265 organ growth 0.00237334571820034 0.0161292710435184 0.431707695803346 0.327087088187825 1.60724435619134 140 1893 26524 1906 10018 55151 407975 3481 57817 2296 11214 6662 205428 27230 57493 1588 80014 6788 5292 85301 5728 10409 65009 6781 6909 2627 1901 5159 5997 2931 23414 5629 4208 221476 3516 60485 3479 7528 7337 7042 4921 2242 9150 1386 2252 10370 3720 861 2247 51124 3142 3953 2303…
GO:1903828 negative regulation of protein localization 0.00238375783424462 0.0161769548751301 0.431707695803346 0.302690057738646 1.52012719661514 172 55432 130399 25831 26524 51009 23327 9258 91543 51569 8301 8609 4345 598 2664 131578 51104 201163 150 3301 94121 80762 580 285381 146057 7040 88455 1601 3998 9750 80223 26056 11142 51465 90007 91461 64114 9201 64771 64285 9528 2308 131177 8650 9131…
GO:0090102 cochlea development 0.00239285623874768 0.0162156004571749 0.431707695803346 0.487891101275751 1.83725419225903 35 2487 2624 6935 6662 90410 102 5048 8642 6909 5754 7474 9096 1856 115908 4916 27443 55084 6899 3280 793
GO:0043114 regulation of vascular permeability 0.0024027794678303 0.0162366544464448 0.431707695803346 0.468470387738535 1.82258788035598 40 133 6869 5138 7010 100506658 10979 7082 9414 654 7040 5795 1003 135 6714 2828 83483 9590 7122 634 7525 5139 10266 9353 11156
GO:0061028 establishment of endothelial barrier 0.0024027794678303 0.0162366544464448 0.431707695803346 0.426820141565593 1.7380072726491 48 9693 4301 6093 5138 7082 5175 9414 1003 50848 54538 10411 91663 5908 26051 10855 5906 7122 9475 1910 7430 54345 3383 5962 23236 3553 5624 57826 153562 9076 27134 1903
GO:0010324 membrane invagination 0.0024392721069489 0.0164599041324427 0.431707695803346 0.381316843555808 1.71370711771752 79 56907 3500 57154 115548 2624 51454 3514 3494 3493 387 375 9844 28639 391 27243 7057 196527 54874 3539 3538 112574 3537 28450 8724 3503 3501 5879 3497 23616 28638 5880 11314 100423062 84501 998 399 6845
GO:1902905 positive regulation of supramolecular fiber organization 0.00244613699106471 0.01648288065832 0.431707695803346 0.31376334905809 1.56776342716973 163 80115 1906 23075 8976 89848 1490 6869 123720 100506658 10979 7148 673 5829 22899 55971 8851 9639 1440 10810 10163 4204 10602 387 253260 1236 7043 3984 10411 1027 22919 8829 79709 5629 10152 4690 88 2185 30008 1739 25802 11034 9475 10344 1…
GO:0120193 tight junction organization 0.0025041277181537 0.016832430964224 0.431707695803346 0.394062525543001 1.71815404707447 66 5062 23562 4301 9080 24146 6615 6093 100506658 7082 5175 90952 5583 1366 26285 1003 50848 7043 5010 6801 2048 71 1739 7122 9475 10686 8777 10207 51599 79778 91862 53842 10266 79987 1969
GO:0036303 lymph vessel morphogenesis 0.00250507841176214 0.016832430964224 0.431707695803346 0.572689894472906 1.91166908397454 22 2296 5310 147372 161198 5629 5784 94 7075 2324 2247 54345 2303 79987 93 1969
GO:0014066 regulation of phosphatidylinositol 3-kinase signaling 0.0025113167818965 0.0168505818999365 0.431707695803346 0.357655079106671 1.6567227178043 97 23411 8394 6662 205428 54923 7010 867 5467 79899 1440 5154 2321 2260 653361 5728 5747 5270 2322 3059 5159 1634 3791 6714 5156 3479 219699 3480 26051 4916 7337 940 7291 7042 56005 3643 113791 6403 634 197358 5155 118788 3815 2247
GO:0035094 response to nicotine 0.00252030672440896 0.0168871184740988 0.431707695803346 0.48022510035743 1.78480664248405 34 23657 1140 1906 2912 6869 3162 2550 5970 4313 3775 1139 3480 7412 116372 836 567
GO:0019935 cyclic-nucleotide-mediated signaling 0.00259862188052918 0.0173874082006194 0.431707695803346 0.393416797464413 1.71533860475347 66 5150 115004 133 9693 7320 196 358 4882 2827 23394 6662 5138 187 997 10335 117 10846 466 10411 2983 1385 2185 7057 27115 51083
GO:0042158 lipoprotein biosynthetic process 0.00260929733235797 0.0174312637556569 0.431707695803346 -0.331645524926525 -1.60343388620571 93 84885 1622 9091 84287 5279 8733 8818 55650 254359 55146 83734 29800 51304 93210 94005 55733 10533 80055 80157 128869 348 9488 84302 5289 27315 89849 84720 253832 79929 29801 79683 10026 23556 25782 2822 51604
GO:0008625 extrinsic apoptotic signaling pathway via death domain receptors 0.00261249419007955 0.0174312637556569 0.431707695803346 0.374950714596939 1.67889527812103 77 9181 8795 6498 10116 467 3162 147138 7128 5054 598 64112 5366 6788 162989 8837 4846 117584 5728 3148 6423 64114 3958 7057 11337 5894 9531 1612 23017 85450 4803 2932 4763 8682
GO:0009048 dosage compensation by inactivation of X chromosome 0.00262538243163755 0.0174927579081416 0.431707695803346 0.531283613475967 1.8570328339185 26 91746 23347 51132 9425 3192 64783 55167 84333 339287 55791 54934 10336 8473 84148 23512 51230 3720 7503
GO:0060411 cardiac septum morphogenesis 0.00263454427214829 0.0175292861906626 0.431707695803346 0.399172211543196 1.7387394555815 63 10512 407975 4092 3491 90 187 64783 4846 7468 6909 8828 2627 8829 23414 5629 23462 55636 2022 3516 60485 6659 6586 7474 7042 4089 9249 26508 10370 6899 3280 4091
GO:0002831 regulation of response to biotic stimulus 0.00263822426122653 0.0175292892335888 0.431707695803346 0.266340460266518 1.42789109835719 293 115004 5062 121260 3824 8638 6777 196 8780 6397 58515 7353 83737 4321 2534 5771 8767 7128 11213 79812 3135 3665 253943 3133 3263 78989 3075 3093 51191 55122 60489 5272 353091 3820 409 8547 84243 654 10875 653361 3105 1398 5819 10221 1604 3148 8651 23…
GO:1901653 cellular response to peptide 0.002649658318188 0.0175555287000435 0.431707695803346 0.264483756970889 1.43596549676862 313 2729 9663 154 55023 1906 10018 23411 9181 8660 3481 2309 177 6690 3718 3624 815 6777 3164 6844 4363 10365 4023 5166 2534 5771 8767 3716 6093 9734 6548 55829 2887 5936 388581 6340 5829 55971 8850 5970 8837 5106 51141 51274 8412 54206 7494 1398 8013 5747 4929 2200 84…
GO:0009582 detection of abiotic stimulus 0.00265231129585888 0.0175555287000435 0.431707695803346 0.368049130492797 1.66083346773615 80 7852 8557 6869 1258 2534 785 25861 23349 6785 9311 728458 5310 409 1499 5956 5747 1040 5270 168507 114780 7273 94233 3728 2652 3815 161497 57010 9397 117531 285331 2776 9094 3784 6863 9780 778 24
GO:0043488 regulation of mRNA stability 0.00265516723343334 0.0175555287000435 0.431707695803346 0.316098004296847 1.56724404905385 147 10140 7538 8241 246175 4849 9337 22849 55802 6093 149041 3183 2332 25819 253943 167227 4850 55095 221662 3192 23034 10658 219988 8313 54915 2521 27161 115572 85456 11044 10949 8087 54890 6556 4670 55603 340719 51441 255967 23019 29883 23369 9261 27327 9475 26986 …
GO:0010975 regulation of neuron projection development 0.00265691355850785 0.0175555287000435 0.431707695803346 0.254918027692433 1.41470269625641 378 10512 3475 8507 8408 5062 23327 57154 9693 8482 56963 6498 5604 23111 3309 23258 23394 6792 9798 2534 23011 6474 2049 6383 2664 27 4897 673 55714 8837 8851 1399 64764 4858 8428 5526 5048 1123 387 4133 6324 1601 23237 1398 5728 26052 54915 5789 6500…
GO:0002011 morphogenesis of an epithelial sheet 0.00266127180699353 0.0175599707597191 0.431707695803346 0.40510919785361 1.68987831539697 54 90102 3491 4321 84962 10979 387 65979 5728 284217 64398 3212 94 1839 7474 6654 1856 2316 54567 11235 55327 389 634
GO:0046661 male sex differentiation 0.00266857350047835 0.0175837955135254 0.431707695803346 0.331023478634908 1.60523313810182 126 9667 10018 7110 3624 6777 8894 6662 598 51742 152006 867 26471 1399 1499 5154 654 9985 10388 7314 4323 3622 3148 3207 6423 59338 10184 2674 2627 5159 23414 3020 51665 5156 7474 3552 10046 10549 7042 7536 1495 128637 3643 4089 84159 3625 1822 5972 10370 3815 7812 9289…
GO:0055006 cardiac cell development 0.00267882232714238 0.0176067340349178 0.431707695803346 0.382334155639156 1.67821796154402 68 1906 3624 57817 8557 11214 6474 3192 57538 5159 5997 2931 5629 221476 7273 11149 88 5156 3479 9096 9474 7528 4089 9150 6443
GO:0002064 epithelial cell development 0.00267944630044403 0.0176067340349178 0.431707695803346 0.30067690908369 1.5238641248086 185 2487 7852 2195 9693 639 10116 4301 2624 29842 6662 6093 5138 196383 57493 51742 7082 57669 468 4643 5175 2355 9414 6009 654 25932 1003 2683 6781 50848 54538 10411 91663 2931 5629 3791 3572 10152 406 6714 5420 2828 7474 5908 3552 26051 10855 1306 5906 286451 7122 947…
GO:0198738 cell-cell signaling by wnt 0.0027054319192186 0.0177529995360295 0.431707695803346 0.24755899376001 1.38254350862339 402 26524 1454 7162 1906 2487 1951 6477 2297 57154 27121 51421 2309 7483 54764 64840 7320 9209 5515 26585 6662 650 90410 7128 1649 6299 5494 5868 51366 55593 84870 10979 2887 6788 1857 25937 5310 26108 8452 9839 64321 1499 9580 387 7040 1363 1601 8313 10927 5728 7097 854…
GO:0021904 dorsal/ventral neural tube patterning 0.00271571765779953 0.0177922493577077 0.431707695803346 -0.548051794724065 -1.87058508100465 21 89780 2737 55182 54903 79363 51684 5727 79600 221322
GO:0006695 cholesterol biosynthetic process 0.00272261750247039 0.0177922493577077 0.431707695803346 -0.405811536782431 -1.74132957462243 48 10613 4047 10162 11160 6720 1717 22937 47 403313 348 4598 8720 3930 10654 1727 1080 51360 64801 51478
GO:1902653 secondary alcohol biosynthetic process 0.00272261750247039 0.0177922493577077 0.431707695803346 -0.405811536782431 -1.74132957462243 48 10613 4047 10162 11160 6720 1717 22937 47 403313 348 4598 8720 3930 10654 1727 1080 51360 64801 51478
GO:0031348 negative regulation of defense response 0.00273143341331287 0.017825409289072 0.431707695803346 0.290694001287359 1.49810485701856 203 7130 3824 7538 57817 9258 8780 6397 7353 83737 4321 2534 5771 7128 11213 9975 9572 27342 3135 10203 4345 253943 3133 7010 1588 55829 5467 388581 140885 80762 5272 409 7133 84243 10875 3105 1398 1003 23208 100507436 23005 64771 55646 135 9140 6714 384 34…
GO:0044804 autophagy of nucleus 0.00277445968772711 0.0180814308513433 0.431707695803346 0.591554022226131 1.78530957936229 16 8408 9821 23130 55062 26100 285973 9140 9776 56270 9474
GO:0048483 autonomic nervous system development 0.00282073648059314 0.01835790791468 0.431707695803346 0.476912794122363 1.77249611109806 34 89797 26153 7020 57007 1499 65979 8828 8829 3212 6659 7412 10371 7976 1910 4763 3142 6899 3280
GO:1901990 regulation of mitotic cell cycle phase transition 0.00282873628291566 0.0183770908251666 0.431707695803346 -0.241794716658972 -1.39337060693712 309 11331 5569 10217 7517 84687 29086 79858 7480 7027 5777 79184 5890 1869 6598 1019 57521 6347 1956 9577 3275 332 57504 80169 27183 701 10197 11130 3373 7157 9319 699 5591 25906 994 6241 1063 22933 328 6601 147841 51692 51433 84967 5934 10361 …
GO:0030518 intracellular steroid hormone receptor signaling pathway 0.00283139896424691 0.0183770908251666 0.431707695803346 0.348185796788839 1.6433305308176 103 81606 9667 23411 7110 5187 6294 10728 1407 51569 10521 9063 112398 2908 51366 25959 3301 23543 55818 387 56937 1601 1655 6879 406 6714 7533 57178 5585 23019 7337 167465 9611 9612 10013 8611 8289 4848 26508 2100
GO:0034063 stress granule assembly 0.00283860151748559 0.0183987722847638 0.431707695803346 0.512734541924083 1.83300864809474 28 636 9908 11273 253943 6311 9802 2886 54915 26065 51441 23369 7812 5563 1656 203228 23215 1654 5562
GO:1904029 regulation of cyclin-dependent protein kinase activity 0.00284304285674177 0.0184025219694535 0.431707695803346 0.358646016733506 1.6581306614928 92 1647 26524 57018 1029 1028 29950 7128 8812 8850 8851 51191 5310 894 904 7026 10983 5728 3087 898 1027 60 5629 245711 6714 1164 905 79935 3326 80279 1026 1022 836 900 25793 5155 902
GO:0002699 positive regulation of immune effector process 0.00285582920302175 0.0184461853866638 0.431707695803346 0.282968230445204 1.45823851667883 205 4189 64332 23411 8482 3824 6812 8140 2624 148022 6777 91543 6363 84787 3162 51111 301 8767 3598 27342 3135 3133 3263 78989 6504 9846 353091 5199 8809 8547 7040 5795 941 4049 3105 7494 8013 5819 1604 23529 7189 7468 114836 8915 975 164 10892 1124…
GO:0007214 gamma-aminobutyric acid signaling pathway 0.00285988878695112 0.0184461853866638 0.431707695803346 0.621757931892514 1.8501970726119 15 785 2550 23349 2564 468 2570
GO:0006084 acetyl-CoA metabolic process 0.0028614044921798 0.0184461853866638 0.431707695803346 -0.47273780920809 -1.80075979207627 31 254552 38 5164 283927 1738 1737 47 31 5162 4598 10654 51268 84532 8050
GO:0034763 negative regulation of transmembrane transport 0.00286871558980535 0.0184683257700442 0.431707695803346 0.341418453600747 1.61535674842356 106 6236 23327 8660 4842 91404 57817 80204 9943 1193 2669 817 2332 150 10105 55829 2887 23704 7779 9446 5997 2931 857 29979 55917 88 7057 2048 7291 2281 57520 4946 6248 51719 5534 130497 7531 5533 8682 401152 7341 2859
GO:0072527 pyrimidine-containing compound metabolic process 0.00287777186467384 0.0185016264012229 0.431707695803346 -0.366429311907298 -1.6943301239325 71 23583 83549 4830 5594 957 4833 7374 7083 7084 79178 6470 1806 56474 252969 1373 4968 1890 1841 200895 10201 7372 2475 4913 1723 80704 79661 1635 7298 79077
GO:0006910 phagocytosis, recognition 0.00291374279734209 0.0187076424346869 0.431707695803346 0.484281372524865 1.8236610169313 35 3500 23210 78989 3514 3494 5199 375033 8547 3493 28639 3539 3538 3537 10417 28450 3503 3501 3497 28638 7275 100423062
GO:0006354 DNA-templated transcription elongation 0.00294600587115297 0.0188893297041356 0.431707695803346 0.276828162788422 1.45314426147337 233 125050 7919 221037 8091 55209 23429 85403 9063 23261 23133 22828 1820 8554 8812 22936 55840 6829 9969 55249 26512 23476 6917 3192 5829 50810 90390 8850 54797 55818 55122 29072 9441 8819 1499 22992 51586 904 80853 8295 55250 2521 8178 84246 9189 79647 57…
GO:0060211 regulation of nuclear-transcribed mRNA poly(A) tail shortening 0.00296263807555709 0.0189691779978583 0.431707695803346 0.620733676385503 1.84714914279312 15 10140 7538 22849 27161 11044 23019 29883 27327 26986 64282 57690
GO:0034390 smooth muscle cell apoptotic process 0.00297040444718773 0.0189691779978583 0.431707695803346 0.593679842560551 1.88059206859253 18 1906 23411 1029 8140 8241 205428 468 409
GO:0034391 regulation of smooth muscle cell apoptotic process 0.00297040444718773 0.0189691779978583 0.431707695803346 0.593679842560551 1.88059206859253 18 1906 23411 1029 8140 8241 205428 468 409
GO:0097529 myeloid leukocyte migration 0.00298215318245546 0.0190018332027367 0.431707695803346 0.290429472390122 1.49027866232352 200 1907 1906 7130 23075 177 6777 54210 6363 3570 58515 301 26585 5054 27342 4345 1588 6504 140885 5473 6351 5175 4313 5048 2920 2321 1843 5025 4323 9750 2683 5747 1236 3576 728 79647 6729 6364 2277 6358 975 391 5479 3958 51561 6374 2185 3552 7057 4283 6348 196527 905…
GO:1904063 negative regulation of cation transmembrane transport 0.00298349522158839 0.0190018332027367 0.431707695803346 0.373138300928469 1.67077993754016 77 6236 23327 4842 91404 57817 80204 9943 1193 2669 817 2332 150 10105 23704 7779 9446 5997 857 29979 88 2048 7291 2281 57520 51719 5534 130497 7531 5533 401152 7341 2859 5581 6536
GO:0050918 positive chemotaxis 0.00300744449570268 0.0191019498818433 0.431707695803346 0.421666357153335 1.71702111497315 48 177 9048 5795 3148 3576 1901 8829 2277 3791 3958 7474 4916 6348 2252 5155 2247 2152 3146 7423 285 1233 5228 6352 3603 7857 652 4233 7422 2150 3082 2668 6387 7424 4908 11151
GO:0090151 establishment of protein localization to mitochondrial membrane 0.00300968140251375 0.0191019498818433 0.431707695803346 -0.453488656731873 -1.8168439428036 37 29928 4580 26517 26521 100188893 51079 56993 10452 5018 26515 808 55750 8546 25813 617 9868 26519
GO:0060485 mesenchyme development 0.00301124356869529 0.0191019498818433 0.431707695803346 0.278717999646187 1.47092854578944 251 10512 9965 90102 1906 2487 2297 8482 8091 4092 2296 10521 5515 23275 26585 6662 650 6615 90 6093 55593 187 10979 221662 57669 25937 1499 2260 7040 4846 157506 1601 8313 65979 5728 10409 5747 1655 6423 1277 7043 8642 6909 8828 5159 8829 23414 23462 4208 200734 5754 2022…
GO:0042058 regulation of epidermal growth factor receptor signaling pathway 0.0030194782339233 0.019124663132491 0.431707695803346 0.380037442670944 1.6681367671257 68 9052 9001 5329 868 7039 374 5771 8527 150 867 9026 10825 7879 5795 653361 8412 5782 54206 7251 58533 64285 5898 1839 6654
GO:0007292 female gamete generation 0.00303088175168571 0.019124663132491 0.431707695803346 0.331470073537628 1.5983424840094 121 56907 91746 55124 1906 23411 7130 2309 283 3624 4882 8061 254528 6795 4313 5743 1499 4846 9985 10388 22932 7314 9665 4327 5997 3020 8239 6714 94027 5764 3074 9510 3479 2185 6654 201164 340719 57178 51441 6196
GO:0030326 embryonic limb morphogenesis 0.00303088175168571 0.019124663132491 0.431707695803346 0.336240750900696 1.58781864449843 104 10018 50515 860 26585 25836 6474 57167 6299 7020 2201 3236 56603 7704 1499 157506 3235 54928 3207 6423 6909 5307 55636 5396 116039 79583 7474 1387 4487 51776 7289 2768 7291 7042 8434 4089 5663 130497 2719
GO:0035113 embryonic appendage morphogenesis 0.00303088175168571 0.019124663132491 0.431707695803346 0.336240750900696 1.58781864449843 104 10018 50515 860 26585 25836 6474 57167 6299 7020 2201 3236 56603 7704 1499 157506 3235 54928 3207 6423 6909 5307 55636 5396 116039 79583 7474 1387 4487 51776 7289 2768 7291 7042 8434 4089 5663 130497 2719
GO:0045005 DNA-templated DNA replication maintenance of fidelity 0.00304062625206538 0.01913677646039 0.431707695803346 -0.405574133490963 -1.76962898624879 55 50485 201254 84893 51750 4796 55218 6419 5424 64710 5888 348654 5426 142 25939 10111 80198 197342 254394 641 10293 545 378708 8914 84083 7486 4361 57697 259282 63901 146956 672 55345 4683
GO:1903038 negative regulation of leukocyte cell-cell adhesion 0.00304083538633821 0.01913677646039 0.431707695803346 0.337095031117576 1.60760682375042 112 4092 3718 868 865 57162 301 83737 5771 27242 149041 3135 64844 80762 9306 10875 941 5728 9750 8651 3620 54900 135 259307 2615 3958 5621 384 3965 1739 9314 201633 1493 3559 836 5074 634 284194 861 3142 55824 57045 11314 3146 3123 654346 6375 7…
GO:0009063 cellular amino acid catabolic process 0.00307110872075776 0.019301796762124 0.431707695803346 -0.346918172779494 -1.66041627008434 88 38 26275 1892 2875 8659 191 594 4143 4552 3028 1738 56922 1629 144193 2653 6470 64087 587 593 55556 36 275 51268 5860 10247 2109 3176 2108 2954 7915 3155 23576
GO:0003159 morphogenesis of an endothelium 0.00308834910729517 0.019359072562045 0.431707695803346 0.592764171965493 1.82708297563871 17 7852 388 81792 1499 387 3516 94 54567 25865 90627
GO:0061154 endothelial tube morphogenesis 0.00308834910729517 0.019359072562045 0.431707695803346 0.592764171965493 1.82708297563871 17 7852 388 81792 1499 387 3516 94 54567 25865 90627
GO:1904738 vascular associated smooth muscle cell migration 0.00309871217839121 0.0193864477489712 0.431707695803346 0.56119367323812 1.88408085285323 23 1649 2887 10672 387 8013 80005 4208 9510 9732 2768 4921 25817 5155 4763 4780 7168 3488 5592
GO:0071875 adrenergic receptor signaling pathway 0.0031042954435775 0.0193864477489712 0.431707695803346 0.558235176329779 1.819881220342 20 154 9693 11214 150 5997 2931 153
GO:0007031 peroxisome organization 0.00310492435610098 0.0193864477489712 0.431707695803346 -0.469847278710853 -1.78974914093772 31 5191 51024 5192 57506 5190 8799 55670 83752 10005 8504 5830 5824 92960 5825 5189 5828 9409 8800 65084
GO:0042398 cellular modified amino acid biosynthetic process 0.00312946310182026 0.0195140866715599 0.431707695803346 -0.424697171221014 -1.76609551096491 43 2628 2937 223 471 548596 501 2593 9791 3029 8424 1159 1719 4522 81490 34 55217 2356 4258 200895
GO:0043487 regulation of RNA stability 0.0031500767379992 0.0196028236329506 0.431707695803346 0.3076941420186 1.53598175092754 158 10140 7538 8241 246175 4849 9337 22849 55802 6093 149041 3183 2332 25819 253943 167227 4850 55095 221662 3192 23034 10658 7133 219988 8313 54915 2521 27161 115572 85456 11044 10949 8087 54890 6556 4670 55603 340719 51441 255967 23019 29883 23369 9261 27327 9475 26986…
GO:0031577 spindle checkpoint signaling 0.00315192336331658 0.0196028236329506 0.431707695803346 -0.413794365848629 -1.7423911388032 46 7517 332 701 11130 9319 699 25906 1063 147841 891 348654 9212 3619 54908 83903 10403 83540 57405 4085 5347 324 84861 55755
GO:0002440 production of molecular mediator of immune response 0.0031671296056364 0.0196717150472644 0.431707695803346 0.28181069330507 1.4562843046514 207 28913 4189 115004 23411 121260 23075 8482 4092 3718 8140 148022 54210 91543 84787 3162 51111 8767 11213 3598 28813 27342 3135 3133 3263 6504 933 80762 353091 8809 7133 7040 3105 7494 8013 28796 51465 1604 23529 7043 7189 7468 8915 7518 2956 97…
GO:0019731 antibacterial humoral response 0.00317418648265789 0.0196898755252372 0.431707695803346 0.482861403733306 1.81831383267574 35 8347 283 8339 128488 85236 3133 6590 6700 149708 3494 3493 3105 8970 8349
GO:0002281 macrophage activation involved in immune response 0.00320715991584298 0.0198685433538049 0.431707695803346 -0.588376136018276 -1.86177681683945 16 2896 90865 6850 56670 8291 1524 22904 54209 3430
GO:0090596 sensory organ morphogenesis 0.00322419347391779 0.0199417609953408 0.431707695803346 0.28940622759856 1.49301288795081 206 1906 2487 2195 112724 7483 4646 639 2624 6935 8557 358 6662 25836 25861 7020 2201 56603 91156 55714 220 468 51141 6505 25945 1499 8412 22882 65979 10427 85407 2200 10210 6909 6670 8076 5629 3791 5754 10152 55636 1270 5396 221935 116039 7474 9096 4487 1856 115908 20…
GO:0003208 cardiac ventricle morphogenesis 0.0032302161549788 0.0199417609953408 0.431707695803346 0.411960955385824 1.70061757487337 53 10512 407975 4092 2296 57493 7139 7040 1363 6423 2931 23414 5629 23462 4208 55636 2022 3516 6659 54567 7042 4089 26508 2294 6262 2303
GO:0032392 DNA geometric change 0.00323153641654137 0.0199417609953408 0.431707695803346 -0.328346511237108 -1.58715467718991 95 10856 84893 84296 10721 8438 4173 9837 51750 7153 9557 9400 157777 92675 8607 5888 5985 80205 10111 1660 4171 84181 2071 25788 1653 254394 6742 641 84164 4172 56916 9401 8318 3181 84083 51659 7486 79075 54921 5983 4361 57697 4175 80119
GO:0006497 protein lipidation 0.00325043867757664 0.0200168431063596 0.431707695803346 -0.332699801877566 -1.60246958716655 90 84885 1622 9091 84287 5279 8733 8818 55650 254359 55146 83734 29800 51304 93210 94005 55733 10533 80055 80157 128869 9488 84302 5289 27315 89849 84720 253832 79929 29801 79683 10026 23556 25782 2822 51604
GO:0002089 lens morphogenesis in camera-type eye 0.00326088082961021 0.0200168431063596 0.431707695803346 0.589266121000057 1.81630089792698 17 468 25945 1499 8412 5629 10152 128637 10370 357 1969 28996 652 6497 23424 4211
GO:0006694 steroid biosynthetic process 0.00326456348365403 0.0200168431063596 0.431707695803346 -0.295387032095076 -1.52599793426375 139 10613 7923 4047 10162 476 11161 6770 441282 10826 11160 6715 6720 3028 1717 22937 47 403313 80270 79644 6342 9563 51302 348 2264 10998 114880 84681 427 1181 10005 4598 706 8720 3930 51706 10654 9420 1727 51144 120227 5087 2232 9023 5825 1080 51360
GO:0006779 porphyrin-containing compound biosynthetic process 0.00326471181646546 0.0200168431063596 0.431707695803346 -0.481868916020372 -1.8530343006938 32 5498 3145 51629 7389 402055 7390 706 2395 210 2235 23456 1352 4891 28978 51522
GO:0033014 tetrapyrrole biosynthetic process 0.00326471181646546 0.0200168431063596 0.431707695803346 -0.481868916020372 -1.8530343006938 32 5498 3145 51629 7389 402055 7390 706 2395 210 2235 23456 1352 4891 28978 51522
GO:0045732 positive regulation of protein catabolic process 0.00327117670076659 0.0200307015455682 0.431707695803346 0.292776674751774 1.49966144152819 195 2729 25831 1454 56963 4092 868 90637 8754 57817 80204 25976 5706 83737 6662 112398 7128 25820 8554 2332 150 26471 9554 80762 580 64321 7133 1263 7879 1601 8313 85407 10221 57761 9709 1027 2931 3320 857 29979 9532 2308 1457 863 51339 114881 681…
GO:0042073 intraciliary transport 0.0032763316697987 0.0200365135749948 0.431707695803346 -0.421376241239848 -1.77336511210514 45 8636 80199 56912 22858 9742 92104 55764 57560 22994 64792 11158 26146 8100 150737 9371 80173 112752 27152 89891 11020 79809 166379 117178 57539 23059 51098 28981
GO:0035296 regulation of tube diameter 0.00329135924950415 0.0200768699931341 0.431707695803346 0.330017789138498 1.56265792447914 108 1907 2729 154 1906 133 4842 6869 10365 2296 5021 6093 2730 150 5467 552 4313 5743 387 4846 196740 80005 5286 185 5997 857 153 135 3274 143872 9732 80852 9474 875 9475 1910 6915
GO:0097746 blood vessel diameter maintenance 0.00329135924950415 0.0200768699931341 0.431707695803346 0.330017789138498 1.56265792447914 108 1907 2729 154 1906 133 4842 6869 10365 2296 5021 6093 2730 150 5467 552 4313 5743 387 4846 196740 80005 5286 185 5997 857 153 135 3274 143872 9732 80852 9474 875 9475 1910 6915
GO:0110020 regulation of actomyosin structure organization 0.00329683572080116 0.0200845593016582 0.431707695803346 0.344387197393249 1.58399727417987 91 90102 5062 1906 1490 6869 11214 6093 6548 10395 10979 673 7082 5829 22899 9639 10163 23370 387 50848 7043 3984 10411 1901 8829 5629 8500 71 9475 4089 5217 389 22843 5879 1902 5734 85415 84952 998 10174 4070 8477 7168 23332 55160 55704 395 1894 7…
GO:0046633 alpha-beta T cell proliferation 0.0033170947879115 0.0201821705869865 0.431707695803346 0.44784015467277 1.75260368682162 41 868 83737 8767 3133 64926 80762 3105 1604 2000 975 384 57630 51561 84433 3965 7535 940 3559 284194 3600 9479 57045 654346 6375 3606 5588 7048 64115 5788
GO:0045839 negative regulation of mitotic nuclear division 0.00336068642960593 0.0204213139676564 0.431707695803346 -0.401623719968193 -1.75239226994889 55 7517 332 701 11130 9319 699 25906 1063 147841 891 348654 9212 3619 10201 54908 83903 10403 83540 57405 54998 146691 10040 4085 5347
GO:0002026 regulation of the force of heart contraction 0.00337316712255004 0.0204710422571062 0.431707695803346 0.589419484875951 1.86709658786934 18 1907 133 4842 817 6548 4846 488 857 153
GO:0071375 cellular response to peptide hormone stimulus 0.00341041024241293 0.0206355572637465 0.431707695803346 0.266226926423751 1.40582862457595 258 2729 9663 55023 1906 23411 8660 3481 6690 3718 3624 815 6777 3164 6844 4023 5166 5771 3716 6093 9734 6548 55829 2887 5936 388581 6340 5829 55971 8850 5970 8837 5106 51141 8412 54206 7494 1398 8013 5747 4929 2200 8651 57761 5286 185 2931 857 10580…
GO:0003171 atrioventricular valve development 0.00341116469291396 0.0206355572637465 0.431707695803346 0.540170749271609 1.8816932680734 25 3491 650 90 187 8642 23462 6659 6586 7291 7042 4089 26508 4194 4091 7048 6910 10439 4851 1942 659
GO:0050878 regulation of body fluid levels 0.00341327017712683 0.0206355572637465 0.431707695803346 0.261073551687554 1.42123032777542 317 23657 1906 133 5329 221037 160851 6690 6812 5055 2979 6777 358 6869 954 5912 7035 22875 5021 5054 3099 2192 79152 10461 57493 9060 8527 150 187 9002 56603 65266 6340 10627 2313 10672 57834 8526 388552 308 375033 966 5154 4846 2151 1281 2778 7494 3998 10019 508…
GO:0072528 pyrimidine-containing compound biosynthetic process 0.00342494110813081 0.0206754951930941 0.431707695803346 -0.480533306189952 -1.8478981926241 32 83549 4830 4833 7084 6470 56474 1373 1841 200895 10201 7372 2475 1723 1635 7298 1854 1503 4831
GO:0051145 smooth muscle cell differentiation 0.00343149768624045 0.0206754951930941 0.431707695803346 0.413036445374585 1.73718199991825 55 23411 133 6935 1491 6662 90 4773 9444 187 4204 1499 6909 2627 255743 23462 4208 2022 9096 30008 4772 1910 6443 5155 2294 3815 3280 10266
GO:0006261 DNA-templated DNA replication 0.00343671333187733 0.0206754951930941 0.431707695803346 -0.28593895706777 -1.50730519914516 159 50485 58525 201254 84893 57418 84296 10721 5425 30968 4173 9837 51750 4796 55388 9400 55218 6419 25792 2021 5424 5422 64710 5888 348654 11143 5426 5985 9093 142 25939 50484 353497 10111 80198 4171 197342 5558 5001 254394 6742 5427 641 10293 545 222229 4172 9038…
GO:0007260 tyrosine phosphorylation of STAT protein 0.00343723597668566 0.0206754951930941 0.431707695803346 0.387343370629375 1.65016243511832 59 3718 11009 3570 5515 2534 5771 3716 79893 3263 10019 8651 23529 2322 3059 857 3572 1270 51561 3479 29883 5007 50604 3569 3600 3815 388585 3280
GO:0089718 amino acid import across plasma membrane 0.0034740665776195 0.0207992855279309 0.431707695803346 0.43938080486732 1.74762797866381 43 23657 6520 6510 8140 6542 23204 2055 6505 6541 6567 5997
GO:0002698 negative regulation of immune effector process 0.00347591622022035 0.0207992855279309 0.431707695803346 0.349494839251096 1.619456803528 96 3824 4092 3718 196 3162 301 11213 3598 149041 27342 3135 3133 6504 933 80762 5272 409 966 7040 10875 3105 1398 1604 7043 100507436 259307 3575 3958 3106 3965 5553 7291 7042 10225
GO:0042157 lipoprotein metabolic process 0.00347898514709375 0.0207992855279309 0.431707695803346 -0.303167414083573 -1.53048437905006 125 84885 80832 1622 9091 84287 5279 8733 8818 55650 254359 55146 255738 83734 147111 29800 51304 93210 94005 55733 10533 80055 127018 80157 128869 348 9488 84302 5289 27315 89849 84720 253832 11313 81926 79929 1509 29801 79683 10026 23556 25782 2822 51604
GO:0043161 proteasome-mediated ubiquitin-dependent protein catabolic process 0.00348036197302746 0.0207992855279309 0.431707695803346 0.243923696564687 1.36501359944234 423 55432 2729 4189 25831 1454 23411 51009 23327 6477 56929 57154 7328 4092 196394 10116 90637 7320 23429 3309 57162 7323 7844 7184 80232 7353 5706 83737 79845 1649 821 25820 8554 80176 64795 54557 55829 80311 3093 997 25937 55122…
GO:0051085 chaperone cofactor-dependent protein refolding 0.00348052829023561 0.0207992855279309 0.431707695803346 0.502727743357893 1.82757519033086 31 30001 3309 10728 6782 3313 11080 3311 3312 3310 51182 6388 2580 3337 25822 23753 10808 3306 79982
GO:0006940 regulation of smooth muscle contraction 0.00348606680759401 0.0207992855279309 0.431707695803346 0.417265852517652 1.69910230488117 48 1907 154 1906 6869 5021 10203 10874 150 5743 387 1613 80005 5997 255743 857 143872 9732 6915 8877 5023 3815
GO:0035909 aorta morphogenesis 0.00348837723274912 0.0207992855279309 0.431707695803346 0.508865858243885 1.81917823476636 28 56999 60681 1281 10427 6909 5159 5629 23462 55636 2022 3516 94 6659 30008 54567 7042 4638 6899 3280
GO:0050767 regulation of neurogenesis 0.00352588996395369 0.0209966747353442 0.431707695803346 0.261333813007454 1.42080759981948 315 10512 3475 8408 9001 7852 57154 9693 8482 6498 8140 4673 5604 23111 51726 22938 23394 6792 9798 23011 650 6474 5501 9572 2664 7732 673 9253 81559 23013 5048 283659 5583 4204 7133 1499 4311 6009 7040 4133 4049 9921 5728 7097 5789 118813 3148 23529 5270 3984 3845 340…
GO:0070734 histone H3-K27 methylation 0.00354222566994834 0.0210591498774578 0.431707695803346 0.582642572673676 1.75841483153836 16 3006 2145 402569 5252 3008 3007 57343 8473
GO:0071880 adenylate cyclase-activating adrenergic receptor signaling pathway 0.00354522212462661 0.0210591498774578 0.431707695803346 0.61491919832827 1.82984670123437 15 154 9693 11214 150 153 115 57561 493 64784 152
GO:0016226 iron-sulfur cluster assembly 0.00358766483245948 0.021239351554948 0.431707695803346 -0.498110040421741 -1.80923992930649 28 80224 64210 112812 10101 57019 27247 388962 122961 2395 51027 4682 64428 27158 9391 9054 84191
GO:0031163 metallo-sulfur cluster assembly 0.00358766483245948 0.021239351554948 0.431707695803346 -0.498110040421741 -1.80923992930649 28 80224 64210 112812 10101 57019 27247 388962 122961 2395 51027 4682 64428 27158 9391 9054 84191
GO:0045598 regulation of fat cell differentiation 0.00358893324973408 0.021239351554948 0.431707695803346 0.331654914967341 1.59679801664715 120 2487 23411 7538 2624 122953 4023 650 1649 9572 25819 201163 10979 5467 6788 3192 25937 7704 5292 7204 84935 5743 9580 7040 8313 7494 6423 57761 1040 3400 23414 51320 2308 406 60485 2784 1385 7474
GO:0001101 response to acid chemical 0.00359895434561441 0.0212722313926887 0.431707695803346 0.327374105815397 1.55013989414677 108 2729 1906 8140 6935 83667 1490 10365 1728 2534 22849 598 80315 2730 1282 552 4313 1788 387 1281 1291 7494 8651 84918 1277 1027 58528 1278 5156 3480
GO:0006620 post-translational protein targeting to endoplasmic reticulum membrane 0.00361236648304756 0.0213250482344964 0.431707695803346 0.581776491187812 1.75580099828708 16 23480 3309 54557 11231 7095 128866 10952 55176 6449 51608
GO:0070201 regulation of establishment of protein localization 0.0036388376744133 0.0214284737155765 0.431707695803346 0.240340637586762 1.34864431146142 453 23657 55432 130399 51009 5208 8660 283 163882 56947 5599 10802 161291 57555 8754 91543 6844 51569 58515 7323 9818 64083 2534 8609 665 5494 9648 9572 51366 27230 4345 91355 2664 6804 56262 150 3301 5467 57669 388581 56681 79899 94121 10307 51…
GO:0001892 embryonic placenta development 0.00364129498497458 0.0214284737155765 0.431707695803346 0.369389660241296 1.64348777579797 76 25831 133 3481 639 5604 2624 3491 6615 10049 79893 10959 84870 6788 5310 29072 7026 6670 374900 23462 3516 3726 7477 2885 10155 10370 5155 51294 3280 6692 405 57448 4435 3976 677 6789 113026 10653 3091 1051 7262 54583 144455 2034 2186 79733 9394 51176 655
GO:0045933 positive regulation of muscle contraction 0.00364338029169121 0.0214284737155765 0.431707695803346 0.491460929128028 1.81678412004973 33 1907 1906 1490 6869 487 5021 10874 5743 387 9446 5997 255743 3320
GO:0061298 retina vasculature development in camera-type eye 0.00364996868281543 0.0214407531503486 0.431707695803346 0.572817958961445 1.83766798894203 19 91355 1282 22899 57381 25932 196740 5159 8829 284217 94 5156 8322
GO:0044283 small molecule biosynthetic process 0.00369154338955969 0.0216582668816039 0.431707695803346 -0.217318066738319 -1.31455094653396 479 10613 5742 7923 401494 5164 2628 4047 2194 140710 2875 10162 162417 55258 2542 6770 10165 79934 84912 283871 9677 55163 11160 5031 51477 27349 6652 4552 29920 2593 6697 6720 3028 80142 6850 1717 60343 5236 84274 65263 5360 7390 22937 4704 4191 47 403313 …
GO:0016055 Wnt signaling pathway 0.00369827951451858 0.0216710991478063 0.431707695803346 0.248122456094076 1.38657523611028 401 26524 1454 7162 1906 2487 1951 6477 2297 57154 27121 51421 2309 7483 54764 64840 7320 9209 5515 26585 6662 650 90410 7128 1649 6299 5494 5868 51366 55593 84870 10979 2887 6788 1857 25937 5310 26108 8452 9839 64321 1499 9580 387 7040 1363 1601 8313 10927 5728 7097 85407 …
GO:0010881 regulation of cardiac muscle contraction by regulation of the release of sequestered calcium ion 0.0037035443496541 0.0216752890439216 0.431707695803346 0.549588825944843 1.7916935830213 20 55151 1193 3270 817 9446 287 2281 6262 775 1756 79041
GO:0051782 negative regulation of cell division 0.003751399054993 0.0219284234331124 0.431707695803346 -0.580233040663865 -1.83600992178698 16 387695 27183 259266 56241 9212 5727 641 27152
GO:0030217 T cell differentiation 0.00376007157788344 0.0219521825944077 0.431707695803346 0.264370307362863 1.39613826607757 257 64332 23210 8876 2309 4092 3718 639 6935 6777 865 91543 6363 860 3570 301 5771 8767 149041 3135 56603 673 79576 7704 5316 55626 8809 1499 9580 2736 387 10875 941 7494 1236 8651 4860 814 6670 114836 60 5678 10945 259307 55636 10892 3575 6659 57630 51561 6654 57178 3726 …
GO:0051149 positive regulation of muscle cell differentiation 0.00378110037706785 0.0220479341448607 0.431707695803346 0.417778726953213 1.71880960147368 52 1906 23411 57817 1491 9643 6474 56603 4811 221662 5936 409 7040 3915 4323 5629 4208 284217 2022 3479 30008
GO:0035728 response to hepatocyte growth factor 0.00382057084397403 0.0222508551353206 0.431707695803346 0.612019502282432 1.821217926497 15 2729 2730 81792 5970 1398 8829 1385 2549
GO:0034312 diol biosynthetic process 0.00387607215122855 0.0225465295829704 0.431707695803346 -0.54105305940106 -1.86536030285479 22 6697 84105 1719 427 340485 5092 5860 56848 55331 5805 125981 20 55304 56624 653308
GO:0031667 response to nutrient levels 0.00388315159996674 0.0225601636856604 0.431707695803346 0.251673172885865 1.4010706562325 391 440 81631 2729 130399 8408 154 23411 8614 133 2309 11345 23710 6690 8140 7538 5599 6935 467 83667 57817 7378 860 3309 3162 22938 4023 663 5166 1728 8897 2520 102724428 664 1649 643246 8942 8493 201163 4925 5366 80315 2730 55062 25959 867 56603 26100 114789 65266 54…
GO:0002704 negative regulation of leukocyte mediated immunity 0.0039099807403124 0.0226883657087068 0.407017918923954 0.410481844703804 1.73107696176731 56 3824 4092 3718 196 3162 3598 27342 3135 3133 6504 80762 5272 409 3105 1398 1604 100507436 259307 3575 3106 3965
GO:1904892 regulation of receptor signaling pathway via STAT 0.00392026515857313 0.0227203688752341 0.407017918923954 0.372496295980582 1.63606984134397 72 1647 3718 11009 3570 5515 5771 79893 338376 8851 4249 64109 7040 10019 5789 55250 8651 857 8835 3575 51561 2185 2048 51094 84444 3569 3815 51379 388585 3280 11314 132299 3976 5468 387837 9146 5788 6352 4851 3587
GO:0072091 regulation of stem cell proliferation 0.00395250949922754 0.0228794110016039 0.407017918923954 0.37267581616369 1.63582363567135 68 8660 8091 860 3664 6662 6474 2192 7073 10979 3192 5292 64321 1499 10443 3148 898 342371 3400 3791 5396 3516 116039 7474
GO:0042634 regulation of hair cycle 0.00396573368011556 0.0229269125466691 0.407017918923954 0.520106302601908 1.81796399617996 26 162514 27121 5187 25836 3872 79152 114803 10468 406 7474 10855 7042 51083 4089
GO:0019229 regulation of vasoconstriction 0.00397034064882494 0.0229269125466691 0.407017918923954 0.431926515508324 1.73387928094204 45 1907 1906 133 6869 5021 150 552 4313 5743 387 80005 185 857 3274 143872 9732
GO:0070085 glycosylation 0.00397908107143668 0.0229495668575355 0.407017918923954 -0.258725636837428 -1.41881537931644 218 11253 51172 282969 9526 8704 57171 8818 55650 25839 91869 79695 957 143888 55568 55624 84892 1798 2131 11041 79644 79947 56052 56983 79087 28 199857 55808 84899 152002 10585 11226 22845 8706 29929 79053 2218 340485 9488 145173 10905 11285 2524 23509 63917 26229 126792 1650 12…
GO:0072006 nephron development 0.00398518913189912 0.0229570024478445 0.407017918923954 0.319540724219681 1.56010600828794 132 2297 358 3570 2296 26585 6662 650 6299 3237 7010 8710 153572 4811 65266 8837 4643 5175 25937 5310 1499 1286 10409 1285 3207 8642 5159 255743 4208 947 5420 2828 26249 5156 1739 3690 1910 4089 7477 26508 130497 9500 2719 79192 5155 2028 2247 388585 23213 2303 3280 793
GO:0051784 negative regulation of nuclear division 0.00399090510379163 0.0229621641479026 0.407017918923954 -0.370886480884463 -1.65079945354148 59 7517 332 701 11130 9319 699 25906 1063 147841 891 348654 9212 3619 10201 54908 83903 10403 83540 57405 54998 146691 10040 4085 5347
GO:0002690 positive regulation of leukocyte chemotaxis 0.00400801630515009 0.0230327981637335 0.407017918923954 0.352833433556859 1.60358220262129 85 1907 1906 23075 4739 9943 6363 3570 5054 6504 102 6351 9750 5747 1236 3576 728 79647 2277 5764 51561 7474 2185 7057 3965 6348 196527 90550 7060
GO:0006925 inflammatory cell apoptotic process 0.00402117703528599 0.0230805872242198 0.407017918923954 0.559357980438805 1.8671664515112 22 23657 23411 1029 301 3665 55829 6950 5728 4208
GO:0070374 positive regulation of ERK1 and ERK2 cascade 0.00403325292713105 0.0231220420515672 0.407017918923954 0.308005050275876 1.53899126413485 163 9965 7162 9693 177 8482 3624 5604 9258 1490 6363 7786 8767 650 7010 10979 6504 673 50507 8837 1399 6351 57007 409 5154 7040 8817 5728 65009 1236 728 5159 255743 8829 6364 3725 3791 6358 6714 5156 7099 9590 3479 2185 5908 1139 3552 3965 6348 5906 2…
GO:1904752 regulation of vascular associated smooth muscle cell migration 0.00405074451348662 0.0231944072863585 0.407017918923954 0.537269713339141 1.77353262932079 21 10672 387 8013 80005 4208 9510 9732 2768 4921 25817 5155 4763 4780 7168 3488 5592
GO:0006260 DNA replication 0.00406713703042399 0.0232603131007682 0.407017918923954 -0.244348226887363 -1.38981090611924 273 50485 10856 58525 27343 201254 10919 116447 84893 23338 57418 10445 1956 84296 10721 157570 5425 30968 83743 5763 80169 4784 4173 29803 9837 51750 4796 7157 55388 9400 6241 4774 55218 84464 6419 25792 92675 2021 5424 10535 8607 5422 64710 10361 5888 348654 11143 51514 51550…
GO:0038084 vascular endothelial growth factor signaling pathway 0.00408998809050502 0.0233550568873861 0.407017918923954 0.444996142996725 1.71710778679921 39 2296 57608 2321 147372 2322 8828 5159 8829 2277 1634 3791 3315 5156 2549 25865 23554 967 2324 25960 5290 11156 7423 9508 116150
GO:0048592 eye morphogenesis 0.00409841048653542 0.0233550568873861 0.407017918923954 0.323434564150114 1.56974095316238 124 2195 112724 7483 639 6935 358 6662 25836 7020 2201 91156 55714 220 468 6505 25945 1499 8412 22882 65979 85407 2200 10210 6909 6670 8076 5629 3791 10152 1270 221935 7474 2048 7528 5797 7070 6096 5584 7291 4124 128637 2295 23554 54549 10370 357 4763 2247 57010 793
GO:0097696 receptor signaling pathway via STAT 0.00409841048653542 0.0233550568873861 0.407017918923954 0.323069704328161 1.56797016095843 124 1647 3718 11009 57817 6777 1438 3570 5515 2534 5771 3716 8554 79893 3263 338376 8851 5310 9306 4249 64109 7040 10019 5789 55250 8651 23529 2322 3059 857 3572 1270 8835 3575 51561 3479 2185 2048 29883 5007 50604 51094 84444 3569 3600 3815 51379 388585
GO:0006664 glycolipid metabolic process 0.00415861547936923 0.0236698257392055 0.407017918923954 -0.315423902583515 -1.51643828105126 91 51097 9091 285362 5279 8733 8818 55650 79690 93210 94005 80055 80772 80157 8706 128869 9488 4668 2524 84302 27315 84720 6489 9375 2517 2720 10026 23556 2822 51604 8705 284098 2581 51227 81849 27090 54965
GO:2000516 positive regulation of CD4-positive, alpha-beta T cell activation 0.00423352931099501 0.0240575297348136 0.407017918923954 0.455465797582882 1.7314288685793 36 64332 6363 301 8767 941 1604 8651 975 10892 51561 84433 3965 940 9308 3142 3561 54440 6461 3123 6375 3606 5588
GO:0002706 regulation of lymphocyte mediated immunity 0.00423683195791533 0.0240575297348136 0.407017918923954 0.317980813132415 1.56249783541052 140 121260 177 3824 4092 6777 196 91543 84787 51111 3135 3133 3263 6504 80762 5272 353091 3820 8809 409 7133 7040 4049 3105 1398 5819 1604 23529 100507436 7189 7468 114836 259307 975 164 10892 112441434 3575 51571 51561 3106 3329 3965 563 940 10225 567 …
GO:1900745 positive regulation of p38MAPK cascade 0.00425581104421078 0.0241365283507383 0.407017918923954 0.533770635098138 1.85939837007798 25 4616 1647 177 9258 4216 650 768211 285613 653361 9867
GO:0032412 regulation of ion transmembrane transporter activity 0.00426448830346005 0.0241569824942731 0.407017918923954 0.282162166152958 1.46359005183972 215 5243 154 1906 9001 6236 23327 54800 4842 57555 6844 9943 1193 2669 487 3787 785 3270 817 81671 6548 2332 150 10105 65266 54413 3755 5924 23704 2273 5174 6324 23237 9446 857 29979 4208 56704 59283 7533 5621 88 2185 10063 610 2048 1739 51083…
GO:0006470 protein dephosphorylation 0.00429271708479046 0.024288009729147 0.407017918923954 0.276419964225676 1.44835305350599 231 23645 23035 1850 5520 84919 57718 23075 1847 9258 7184 5515 23261 5771 8897 5501 5494 6093 151987 8493 55671 10395 27071 5504 160760 23141 54704 11072 5787 5794 1846 5526 55626 4249 1843 7040 5795 5782 5728 1003 5789 51496 91272 80824 5516 5793 5159 5784 55917 54434 …
GO:1901215 negative regulation of neuron death 0.00431113114427915 0.0243632607014779 0.407017918923954 0.292215813660466 1.47858489350697 184 23657 16 2729 23411 2026 6812 3162 23394 7786 6093 4345 598 6818 80315 2730 867 673 468 2055 6505 1440 55626 4204 409 7133 1499 387 8013 4929 58533 10525 23529 7043 3845 8829 8882 135 4208 3725 3791 3572 6418 947 1270 128866 6620 2185 3326 219699 5921 5609…
GO:0043116 negative regulation of vascular permeability 0.00437126979933158 0.0246738499099711 0.407017918923954 0.607009443036675 1.80630923538968 15 133 5138 10979 5795 135 9590 7122 634 5139 10266 9353
GO:0072524 pyridine-containing compound metabolic process 0.00440340575780482 0.0248258284380854 0.407017918923954 -0.363551291664812 -1.66843232346612 70 64223 25796 3418 3417 2330 128240 55163 23171 57521 51181 64080 6120 7157 9563 65220 84875 83594 4199 9540 54981 133686 64802 2327 200035 349565 2475 4190 55191 22934 83666 55739 2326
GO:0038179 neurotrophin signaling pathway 0.0044821839066527 0.0251859649405357 0.407017918923954 0.47120814925288 1.77443110845379 35 9001 9693 5526 118813 2674 6714 57498 54541 6654 4916 5906 5894 836 4803 627
GO:0051926 negative regulation of calcium ion transport 0.00449206057523735 0.0251859649405357 0.407017918923954 0.413294072143905 1.70035900251248 52 6236 4842 6690 91404 80204 1193 2669 2332 150 5743 4846 7779 9446 6781 29979 2281 5534 5987 7531 5533 3280 401152 2859
GO:0000028 ribosomal small subunit assembly 0.00449539572738738 0.0251859649405357 0.407017918923954 -0.571171357546183 -1.88400703480907 19 64963 3921 51081 27341 6193 26284 5591 29777
GO:0035929 steroid hormone secretion 0.00449618971640637 0.0251859649405357 0.407017918923954 0.547704079720855 1.83879259307652 23 3624 1407 1588 65266 654 1601 185 8322 51083 140606 5972 1408 5443 6696 3784
GO:0003298 physiological muscle hypertrophy 0.00450429095913863 0.0251859649405357 0.407017918923954 0.542535441606038 1.76869911358918 20 1906 57817 11214 5997 2931 221476 3479 7528 9150
GO:0003301 physiological cardiac muscle hypertrophy 0.00450429095913863 0.0251859649405357 0.407017918923954 0.542535441606038 1.76869911358918 20 1906 57817 11214 5997 2931 221476 3479 7528 9150
GO:0061049 cell growth involved in cardiac muscle cell development 0.00450429095913863 0.0251859649405357 0.407017918923954 0.542535441606038 1.76869911358918 20 1906 57817 11214 5997 2931 221476 3479 7528 9150
GO:0048762 mesenchymal cell differentiation 0.00452273017277241 0.0252594215042061 0.407017918923954 0.27701768635553 1.43760804252537 214 10512 9965 90102 1906 2487 8482 8091 4092 2296 10521 5515 23275 26585 6662 650 6615 90 6093 55593 10979 57669 25937 1499 2260 7040 157506 1601 8313 65979 5728 5747 1655 6423 1277 7043 8828 8829 23462 4208 200734 2022 3516 55273 7474 3479 4487 2316 6386 10371 4…
GO:0003181 atrioventricular valve morphogenesis 0.00456279872511768 0.0254533643166986 0.407017918923954 0.545164619262618 1.83026692884667 23 3491 650 90 8642 23462 6659 6586 7291 7042 4089 26508 4194 4091 7048 6910 10439 4851 1942 659
GO:0001837 epithelial to mesenchymal transition 0.00457836637350181 0.0254938065607314 0.407017918923954 0.307960414437142 1.52689710251228 147 90102 1906 8091 4092 2296 10521 5515 23275 26585 6662 650 6615 90 6093 10979 57669 25937 1499 2260 7040 1601 8313 5728 5747 1655 6423 1277 7043 23462 200734 2022 3516 55273 7474 3479 4487 2316 6386 4017 7291 7042 9475 51094 25805 2295 4089 10155 6934 5534…
GO:0050804 modulation of chemical synaptic transmission 0.00458866701870227 0.0254938065607314 0.407017918923954 0.252301523939753 1.37804117932735 332 23657 154 1906 9001 4885 2912 9693 177 6812 815 57555 79772 6844 6869 23394 2534 22849 785 5021 5868 2550 23349 10874 2332 64101 6804 54899 150 54413 673 1009 22930 27253 5924 468 4983 6505 8526 91851 5743 1760 1977 4204 409 4311 7779 23237 55784 …
GO:0035024 negative regulation of Rho protein signal transduction 0.00459537037191533 0.0254938065607314 0.407017918923954 0.531452085721009 1.75432858310372 21 64411 27 201163 57493 10395 8452 9750 143872
GO:0043555 regulation of translation in response to stress 0.00459537037191533 0.0254938065607314 0.407017918923954 0.531770258738112 1.75537887537517 21 23645 84919 83667 5611 10959 5936 3860 9451 4690 6197
GO:0007549 dosage compensation 0.004596805171215 0.0254938065607314 0.407017918923954 0.501299728761884 1.79212957773407 28 91746 23347 51132 9425 3192 64783 55167 84333 339287 55791 54934 10336 8473 84148 23512 51230 3720 7503
GO:0009219 pyrimidine deoxyribonucleotide metabolic process 0.00460903428319967 0.0255319061920502 0.407017918923954 -0.535267848589613 -1.84541493445919 22 23583 7374 6470 1806 252969 4968 1890 1841 4913 79661 1635 7298 79077 1854
GO:0006457 protein folding 0.00462230742921621 0.0255482674289568 0.407017918923954 0.290173936180856 1.48174768248266 190 51303 30001 25764 3309 51726 10728 7184 6782 23275 23071 821 10049 548645 5611 55768 3301 10105 5202 81567 5768 60681 1410 6950 3998 26278 55466 10525 7456 169714 56605 64215 3320 10598 9532 4820 1457 10294 3315 134266 5479 9360 3313 11080 3326 3311 10963 3329 80273 5203 5136…
GO:0034765 regulation of ion transmembrane transport 0.00462271337610427 0.0255482674289568 0.407017918923954 0.247932720569514 1.37479022624948 376 3750 5243 154 1906 9001 55151 6236 23327 54800 4842 57555 91404 57817 80204 6844 9943 1729 1193 2669 3770 487 2534 3787 785 3764 3270 817 81671 6548 2332 54923 150 187 9002 10105 65266 54413 3755 3781 5924 23704 23204 2273 5174 117 6324 5025 7779 232…
GO:0043087 regulation of GTPase activity 0.00464313190913197 0.0256313793917783 0.407017918923954 0.250047808366955 1.36809540038382 344 153020 57568 55785 9693 56963 64786 868 4301 5996 4739 6363 6004 23158 8301 6792 8394 2049 50807 64411 8874 201163 84962 119385 201176 10959 64926 23216 10979 11153 22930 22899 5924 1399 1857 6351 5922 9639 26086 5048 409 8853 1123 23108 10276 9771 8412 25780 96…
GO:0010508 positive regulation of autophagy 0.00465162023547784 0.025648517131732 0.407017918923954 0.310932406568058 1.52862712520687 137 8408 154 10018 23411 2309 148022 83667 3162 9821 8767 664 665 6093 23130 64112 6829 201163 55062 60673 22930 26086 55626 10043 1263 51322 11043 220441 5286 2931 9528 1634 3791 2308 9776 29110 26353 140775 258010 9531 10769 1612 112574 5987 25793 2932
GO:0030324 lung development 0.0046809178735689 0.0257802228320026 0.407017918923954 0.305624601619922 1.52709701213166 163 23657 1907 55151 407975 23210 5604 1490 10365 10728 4321 6662 9509 57493 57333 5310 1977 1499 4311 5154 2736 4846 8817 1281 157506 147372 54206 4323 10427 91461 7043 6909 6670 342371 3845 2627 5159 23414 5629 3791 5754 284217 3516 60485 4015 5156 1385 7474 7534 9719
GO:0016338 calcium-independent cell-cell adhesion via plasma membrane cell-adhesion molecules 0.00468843480803462 0.0257918053411974 0.407017918923954 0.579893059417181 1.83691985139378 18 23562 9080 24146 650 9069 1366 26285 5010 7122 10686 53842
GO:0007091 metaphase/anaphase transition of mitotic cell cycle 0.00472296755993112 0.0259518079071648 0.407017918923954 -0.31695878088975 -1.52584580050619 92 7517 6598 332 10460 701 11130 9319 699 25906 1063 6601 147841 51433 8881 891 348654 9212 11065 6597 3619 54908 83903 64682 10403 83540 6602 57405 57492 6595 4085 5347 1062 55193 9787 324 6599 29945 84861
GO:0032527 protein exit from endoplasmic reticulum 0.00473406829839424 0.0259828356838135 0.407017918923954 0.441099974540195 1.72622627419585 41 55432 51009 161291 7184 7353 9648 55829 56681 51465 9709 6396 91319 975 10952 9695 258010 7415 6400 55666
GO:0035194 post-transcriptional gene silencing by RNA 0.00474892243087548 0.0260135870690484 0.407017918923954 0.369294584303243 1.62200735542801 72 55384 407975 7538 5604 10984 9337 2332 84962 7073 5936 10658 7040 60674 9665 1655 27161 8087 102238594 126374 400931 23019 29883 23369 192669 9611 27327 9612 9931 3569
GO:0060415 muscle tissue morphogenesis 0.00475059209699247 0.0260135870690484 0.407017918923954 0.412763193248159 1.69817488042976 52 4092 8557 2296 650 6474 57493 7139 7040 1281 1901 23414 5629 55636 7273 2022 3516 7474 30008 54567 7042 4089 4638 6262 6899 2303
GO:0048771 tissue remodeling 0.00477013127026941 0.0260665492079777 0.407017918923954 0.310296020420693 1.52549848018171 137 10512 154 57817 2296 5166 26585 7128 6093 91355 84870 1999 50507 4313 1499 7879 7040 4846 4323 7043 7189 64114 1901 857 4208 6714 55636 5764 3516 338773 94 51561 4286 2185 3552 1513 115908 2316 9474 54567 7075 7060 875 4921 5745 9475 3690 101 3569 9842 634 102724560 861 977…
GO:0051957 positive regulation of amino acid transport 0.00477120715981456 0.0260665492079777 0.407017918923954 0.541054628349047 1.76387157073359 20 6812 8140 2550 552 22930 23204 135
GO:0002718 regulation of cytokine production involved in immune response 0.00478168198548297 0.0260938522094397 0.407017918923954 0.340714550106329 1.59542671503064 101 23411 8482 4092 3718 8140 148022 91543 3162 8767 11213 27342 3135 3133 6504 353091 8809 7133 7040 3105 8013 51465 1604 7043 7189 8915 975 10892 7474 7099 9474 51704 5553 7291 7042 9188 9261 10225 567 3569 10417
GO:0050806 positive regulation of synaptic transmission 0.0048086000708361 0.026210721667578 0.407017918923954 0.32308775161094 1.55695004799937 118 9001 177 6812 57555 6844 6869 785 5021 10874 2332 6804 54413 673 22930 5924 6505 5743 4204 409 4311 23237 5728 54915 8878 5270 8938 6809 9746 9498 135 9783 5764 59283 5621 2185 1139 2048 4900 6780 10769 11170 51247 2932 1742 4763 80863 793 1395 64084…
GO:0061158 3'-UTR-mediated mRNA destabilization 0.00487490664699054 0.0265417774471576 0.407017918923954 0.571733729558608 1.72549195149471 16 7538 22849 149041 221662 373863 23435 678 677 8570
GO:0071496 cellular response to external stimulus 0.00488885634121973 0.0265628001938345 0.407017918923954 0.261270464571714 1.40569253326122 300 440 81631 2729 8408 1647 23411 2309 11345 23710 8795 8140 5599 467 83667 26153 7378 358 3309 3162 22938 23394 4023 5166 6662 8061 8897 102724428 664 643246 5138 6548 8493 201163 5366 80315 55062 22927 25959 867 26100 96459 150094 552 10746 468 5292 9451…
GO:0051960 regulation of nervous system development 0.00488991934718574 0.0265628001938345 0.407017918923954 0.247106576791835 1.37020924803724 376 10512 3475 8408 7162 9001 7852 57154 9693 8482 6498 8140 4673 5604 23111 57555 51726 22938 23394 6792 9798 23011 650 5021 27242 6474 5501 2049 9572 2664 7732 54413 673 9253 81559 9451 23013 10810 3556 5048 283659 5583 4204 7133 1499 4311 6009 7040 413…
GO:0006376 mRNA splice site selection 0.00490075298816812 0.0265913294255501 0.407017918923954 0.494885454542952 1.77986218843484 29 91746 22889 10569 10658 51747 55692 51631 58155 10291 10659 7536 55015 6433 8175
GO:0070828 heterochromatin organization 0.00493182134417896 0.0267294617561645 0.407017918923954 0.356256453445251 1.61072142191659 81 2145 23411 55196 23347 8091 8467 10984 8520 23133 6615 8493 2122 1788 4204 22893 11177 10664 11176 144108 3020 80063 3005 57343 4017 63976 10155 84444 80312
GO:0062197 cellular response to chemical stress 0.00499380301433926 0.0270346335912639 0.407017918923954 0.254839924657433 1.38182228618917 309 23657 51526 1906 23411 9181 387082 8876 2309 5599 83667 9943 358 4363 10365 3162 4257 301 1728 2534 7128 664 1649 2054 84883 50640 92241 388 10068 3301 10105 55829 7732 22850 79899 5829 140885 5970 468 6505 4313 4170 9451 8428 5743 1499 5831 4846 10276 65…
GO:0001709 cell fate determination 0.00504126917430908 0.0272606201434829 0.407017918923954 0.477518113115619 1.73422214158853 30 3475 2624 56603 7148 4170 64321 1499 6909 2627 5629 4208 5396 9314 64641 4855 3280 998
GO:1902749 regulation of cell cycle G2/M phase transition 0.0050675147524335 0.0273714742410354 0.407017918923954 -0.304306452522572 -1.48796664012486 104 5569 29086 7480 79184 5890 1019 9577 57504 80169 27183 7157 22976 994 1063 891 5889 9212 595 995 51514 116224 983 85417 51147 50484 10111 54984 5087 57099 4303 641 58493 9928 84142 90381 92002 5884 29997 6790 1112 5347 993
GO:0099003 vesicle-mediated transport in synapse 0.0050849847137147 0.0274347306638016 0.407017918923954 0.299222801104511 1.5002339744497 168 115548 6812 57555 6844 57030 8301 785 821 5868 6093 2054 2332 6804 6457 150 54413 673 22930 27253 8851 4983 1499 6455 8676 23237 5728 26052 6809 488 60 11037 9498 135 10815 9783 8650 6620 6855 5908 80852 8867 1488 71 84961 5906 140730 3690 2580 5663 5217 5…
GO:0035329 hippo signaling 0.00512051711734755 0.027595185007968 0.407017918923954 0.438535757244497 1.71619131721541 41 26524 51421 7003 4140 84962 7073 80014 6788 25937 29970 5606 8642 9867 6714 60485 126374
GO:0050854 regulation of antigen receptor-mediated signaling pathway 0.00514910542991085 0.0277072940562194 0.407017918923954 0.401693612719169 1.6582329188571 53 868 5771 149041 933 5970 5583 5795 5819 1236 8915 148823 975 10892 3958 5621 1997 84433 7070 25865 5074 634 23228 7430 123920 11314 9840 7805 3932 3783
GO:0002460 adaptive immune response based on somatic recombination of immune receptors built from immunoglobulin superfamily domains 0.00515295183329353 0.0277072940562194 0.407017918923954 0.266938507295231 1.4179245716663 265 64332 3500 121260 23075 177 3824 4092 3718 9173 196 91543 6363 3570 84787 51111 301 23180 8767 7128 3598 149041 3135 3665 10068 3133 3263 6504 3514 80762 3494 717 8809 713…
GO:0045600 positive regulation of fat cell differentiation 0.00518124322310422 0.027828007570314 0.407017918923954 0.391557719962469 1.66187355260573 57 2487 7538 4023 650 25819 5467 6788 3192 7704 5292 84935 5743 9580 8313 7494 6423 1040 60485 1385
GO:0015874 norepinephrine transport 0.00519732081889322 0.0278515594839227 0.407017918923954 0.598021060862335 1.77956204402557 15 222962 5021 6804 150 60 135
GO:0090110 COPII-coated vesicle cargo loading 0.00519732081889322 0.0278515594839227 0.407017918923954 0.597822240892433 1.77897040521018 15 9871 10802 5861 56681 10484 10427 22872 6396 128637
GO:0002043 blood vessel endothelial cell proliferation involved in sprouting angiogenesis 0.0052080758749296 0.0278778353574883 0.407017918923954 0.528125502433985 1.74334749882294 21 2624 3162 57608 79812 187 185 94 7057 26051 54567 11235
GO:0007131 reciprocal meiotic recombination 0.00524667860794458 0.0280069355316295 0.407017918923954 -0.39783126387539 -1.65969371926792 44 201254 5890 8438 7153 9319 158401 84464 27030 5888 5889 79703 11077 79173 10111 80198 197342 25788 84057 378708 4292 2177 5892 10635 4361 57697 23304 2072 146956
GO:0140527 reciprocal homologous recombination 0.00524667860794458 0.0280069355316295 0.407017918923954 -0.39783126387539 -1.65969371926792 44 201254 5890 8438 7153 9319 158401 84464 27030 5888 5889 79703 11077 79173 10111 80198 197342 25788 84057 378708 4292 2177 5892 10635 4361 57697 23304 2072 146956
GO:0002707 negative regulation of lymphocyte mediated immunity 0.00524983069474079 0.0280069355316295 0.407017918923954 0.422753164796073 1.68870672951124 44 3824 4092 196 3135 3133 6504 80762 5272 409 3105 1398 1604 100507436 259307 3575 3106 3965 10225
GO:0009581 detection of external stimulus 0.00526872817924906 0.028054898638165 0.407017918923954 0.368336635665933 1.65734903175562 78 7852 8557 1258 2534 785 25861 23349 6785 9311 728458 5310 409 1499 5956 5747 1040 5270 168507 114780 7273 94233 3728 2294 2652 3815 161497 57010 9397 117531 285331 2776 9094 3784 9780 778 24
GO:0006402 mRNA catabolic process 0.00527059913542352 0.028054898638165 0.407017918923954 0.272010009151154 1.41506941637783 218 10140 22794 7538 8241 246175 4849 9337 22849 55802 84186 6093 149041 3183 2332 25819 253943 167227 9567 4850 55095 221662 79899 3192 23034 10658 85441 9811 219988 8313 22882 53918 54915 9887 2521 9775 1655 27161 115572 26019 85456 11044 10949 8087 54890 6556 4670 55603 …
GO:0051495 positive regulation of cytoskeleton organization 0.00528660547207444 0.0281086924876815 0.407017918923954 0.285838557760229 1.44416017830529 181 80115 1906 23075 8976 89848 1490 6869 123720 7010 100506658 10979 673 5202 5829 22899 55971 8851 9639 1440 10810 10163 4204 10602 387 253260 1236 7043 3059 3984 10411 1027 22919 8829 5629 10152 4690 88 2185 4916 1739 25802 11034 9475 10344 104…
GO:0001325 formation of extrachromosomal circular DNA 0.00530785966274495 0.0281275232851134 0.407017918923954 -0.573502543755298 -1.75720595447434 15 50485 7517 51750 84464 9156 641 7486 2067
GO:0090656 t-circle formation 0.00530785966274495 0.0281275232851134 0.407017918923954 -0.573502543755298 -1.75720595447434 15 50485 7517 51750 84464 9156 641 7486 2067
GO:0090737 telomere maintenance via telomere trimming 0.00530785966274495 0.0281275232851134 0.407017918923954 -0.573502543755298 -1.75720595447434 15 50485 7517 51750 84464 9156 641 7486 2067
GO:0051606 detection of stimulus 0.00532012595458961 0.028161200052961 0.407017918923954 0.3094724109693 1.52924476735987 143 7852 8557 6869 1258 2534 785 25861 26539 23349 6785 9311 728458 5310 409 1499 5956 5795 3105 7097 5747 1040 5270 7043 168507 114780 7273 7099 284297 3106 54429 563 2191 94233 1602 3728 1386 401994 50832 23705 2294 2652 3815 6262 7096 161497 57010 9397 117531 3123 10413 511…
GO:0035150 regulation of tube size 0.0053303500326793 0.0281840039463753 0.407017918923954 0.328043597086255 1.55809092643261 109 1907 2729 154 1906 133 4842 6869 10365 2296 5021 6093 2730 150 5467 552 4313 5743 387 4846 196740 80005 5286 185 5997 857 153 135 3274 143872 9732 80852 9474 875 9475 1910 6915
GO:0006956 complement activation 0.0053586830595119 0.028302401436269 0.407017918923954 0.39655996080461 1.63298436759963 51 3500 4239 78989 3075 3514 3494 717 5199 966 8547 3493 1604 720 3426 28639 5648 3539 3538 3537 28450 3503 3501 3497 2 28638
GO:1905476 negative regulation of protein localization to membrane 0.00537280536947964 0.0283455645406434 0.407017918923954 0.491414222105066 1.78644694342162 31 25831 8301 598 2664 131578 7040 1601 91461 64114 9528 8650 8500 23433 116372 1213 6248
GO:0006349 regulation of gene expression by genomic imprinting 0.00540383391667964 0.0284462594243777 0.407017918923954 0.594549798651269 1.76923243043844 15 3481 51742 1788 4204 84333 10664 2931 10336
GO:0090051 negative regulation of cell migration involved in sprouting angiogenesis 0.00540383391667964 0.0284462594243777 0.407017918923954 0.594351218486247 1.76864150522277 15 79812 387 4223 7057 9314 54567 11235 90627 6915 29775
GO:0010882 regulation of cardiac muscle contraction by calcium ion signaling 0.00545403206860042 0.0286788176322432 0.407017918923954 0.515590902783043 1.76765737863901 24 55151 1193 3270 817 6548 9446 488 287 2281 6262 775 1756 79041 481
GO:0001516 prostaglandin biosynthetic process 0.0055585628894404 0.0291640898736719 0.407017918923954 0.487698657900074 1.72687914860112 27 1907 1906 23411 10728 301 50640 552 5743 221955
GO:0046457 prostanoid biosynthetic process 0.0055585628894404 0.0291640898736719 0.407017918923954 0.487698657900074 1.72687914860112 27 1907 1906 23411 10728 301 50640 552 5743 221955
GO:0034332 adherens junction organization 0.00558366243885422 0.0292628106393478 0.407017918923954 0.411307104149653 1.66702541693031 47 5062 4092 3801 10979 7082 1009 9253 102 1499 654 1003 8642 60 8650 6714
GO:0001649 osteoblast differentiation 0.00558966366116845 0.0292628106393478 0.407017918923954 0.279680586837112 1.44517587006923 208 5744 10140 3481 4209 7130 8482 865 860 3486 3570 3491 374 26585 6662 90993 650 6615 90 6474 8646 2550 3183 25819 91355 2201 10979 22800 3192 468 25937 1499 51564 654 2736 8313 1291 5747 1655 6423 1277 3727 249 3400 255743 4208 3020 3572 7171 338773 4015 3479 55603 …
GO:0003230 cardiac atrium development 0.00563435166499766 0.0294643812645981 0.407017918923954 0.473502330512201 1.71963785899197 30 3491 650 90 6474 57493 7468 5629 2022 6659 7474 6654 3480 54567 7042 287
GO:2000108 positive regulation of leukocyte apoptotic process 0.00564998301523855 0.0295137270664435 0.407017918923954 0.51387094258989 1.76176064867348 24 10018 23411 1029 9693 301 96459 3620 4208 7474 3965 101 4763
GO:1901989 positive regulation of cell cycle phase transition 0.00569406980707164 0.0297114442068886 0.407017918923954 -0.316509437799173 -1.54441481979786 103 11331 81610 7480 7027 5890 1019 57521 1956 7564 57504 3373 994 6241 328 51692 51433 84967 225689 8881 891 5889 595 995 51514 11065 983 113130 8558 896 50484 5356 5087 11200 79447
GO:0033599 regulation of mammary gland epithelial cell proliferation 0.00570693959848508 0.0297255187615365 0.407017918923954 -0.571197127922061 -1.7501421838358 15 2876 11331 6091 90780 128239 595
GO:0010714 positive regulation of collagen metabolic process 0.00571071333349443 0.0297255187615365 0.407017918923954 0.551173218786403 1.83984528527166 22 55323 3624 1490 90993 8710 409 7040 7043 5159 2022 4921 861
GO:0001946 lymphangiogenesis 0.00572172558865008 0.0297255187615365 0.407017918923954 0.576051942512008 1.77557070252311 17 2296 147372 161198 5629 5784 94 7075 2324 54345 2303 93 1969
GO:0062149 detection of stimulus involved in sensory perception of pain 0.00572172558865008 0.0297255187615365 0.407017918923954 0.576582224710682 1.77720519668336 17 7852 2534 23349 9311 409
GO:0032615 interleukin-12 production 0.00578472006866837 0.0299864290464314 0.407017918923954 0.407734775545603 1.67748715252556 52 177 3718 6363 8767 11213 3135 6504 5970 3394 409 7097 1236 7189 3620 51561 7099 3106 7057 3329 3965 201633
GO:0032655 regulation of interleukin-12 production 0.00578472006866837 0.0299864290464314 0.407017918923954 0.407734775545603 1.67748715252556 52 177 3718 6363 8767 11213 3135 6504 5970 3394 409 7097 1236 7189 3620 51561 7099 3106 7057 3329 3965 201633
GO:0007157 heterophilic cell-cell adhesion via plasma membrane cell adhesion molecules 0.00579083012651489 0.0299864290464314 0.407017918923954 0.442457043260858 1.69001990287281 38 6401 5680 55714 25945 5789 8642 91179 5670 81607 7412 120425 5673 79633 6403 923 23705 3383
GO:0046546 development of primary male sexual characteristics 0.00580764067562371 0.030040825384008 0.407017918923954 0.324260134564246 1.54639717846774 112 9667 10018 7110 3624 8894 6662 598 51742 152006 867 26471 1399 5154 9985 7314 4323 3622 3148 3207 6423 59338 10184 2674 2627 5159 23414 3020 5156 7474 3552 10046 10549 7042 7536 1495 128637 3643 4089 84159 3625 1822 5972 10370 3815 7812 9289 …
GO:0034311 diol metabolic process 0.00583264311387022 0.0301374314473728 0.407017918923954 -0.448390510446558 -1.70801570475886 31 6697 84105 1719 427 340485 27163 5092 5860 56848 55331 5805 125981 20 55304 56624 653308 123099
GO:2000242 negative regulation of reproductive process 0.00592942402735147 0.0306043077641413 0.407017918923954 0.394953586039299 1.62636951703596 51 130399 7320 4882 6615 598 57829 55840 5016 1843 10388 1027 23414 7474 3479 3552 6196 10549 55743 3815 23213 6461 7076 3976 5176 5730 652 5017 6794 54361 7784 655
GO:0099116 tRNA 5'-end processing 0.00594638778521262 0.0306586487107715 0.407017918923954 -0.568397413715587 -1.74156388801478 15 138716 3028 10940 51367 54974 11102 10799 54931
GO:0036499 PERK-mediated unfolded protein response 0.0060376040060965 0.0310952924162635 0.407017918923954 0.572774621046982 1.81437086491981 18 23645 84919 3309 5771 1649 10959 468 9451
GO:0019827 stem cell population maintenance 0.00606565875310661 0.0312060456801295 0.407017918923954 0.300340807380007 1.49817585430088 154 81606 55124 2309 8091 2624 3621 4849 6662 25836 57167 51742 673 90390 79576 55818 1977 8819 1499 51586 22882 53918 3622 7178 60 23137 5629 2308 5764 5396 3516 60485 29998 6659 79595 54623 9314 23019 9126 8473 9440 4017 5894 58516 8289 4848 80312 57721 9412 10…
GO:0042249 establishment of planar polarity of embryonic epithelium 0.00609221162008815 0.0313088415944983 0.407017918923954 0.586472132767869 1.7451953044053 15 1857 5048 10427 6423 5754 7474 1856 115908 2295
GO:0032228 regulation of synaptic transmission, GABAergic 0.00610720217279234 0.0313399088542889 0.407017918923954 0.511991603762767 1.75531750329059 24 9001 6812 57555 6869 5021 23349 5728 8938 3845 135
GO:0045841 negative regulation of mitotic metaphase/anaphase transition 0.00611305082208537 0.0313399088542889 0.407017918923954 -0.395877783009649 -1.67905488706607 47 7517 332 701 11130 9319 699 25906 1063 147841 891 348654 9212 3619 54908 83903 10403 83540 57405 4085 5347 324 84861 55755
GO:0046640 regulation of alpha-beta T cell proliferation 0.00611799228263826 0.0313399088542889 0.407017918923954 0.437996793575469 1.67298342248471 38 868 83737 8767 3133 64926 80762 3105 1604 975 384 57630 51561 84433 3965 7535 940 3559 284194 9479 57045 654346 6375 3606 5588 7048 64115 5788
GO:0006577 amino-acid betaine metabolic process 0.00613346550036634 0.031385423892315 0.407017918923954 -0.553601997596249 -1.75174229848215 16 223 501 1384 8424 34 55217 6583 1376
GO:0034766 negative regulation of ion transmembrane transport 0.00614165382016375 0.0313936038618671 0.407017918923954 0.354927660714164 1.60899995110784 82 6236 23327 4842 91404 57817 80204 9943 1193 2669 817 2332 150 10105 23704 7779 9446 5997 857 29979 88 2048 7291 2281 57520 51719 5534 130497 7531 5533 401152 7341 2859 5581 6536
GO:0030101 natural killer cell activation 0.00615127013178593 0.0314090577790227 0.407017918923954 0.369330271784146 1.61256342178399 67 25831 4783 3824 639 57823 80329 148022 6777 10461 3133 6504 338376 388552 8809 100507436 6670 2000 164 51561
GO:0030513 positive regulation of BMP signaling pathway 0.0061836622163118 0.0314499923956494 0.407017918923954 0.476245686225098 1.76053791602739 33 2297 3491 53918 1003 63893 2627 3791 2022 3516 94 4487 4089 494470 2719 388585 23213 23090 3280 57045 4087
GO:1990868 response to chemokine 0.00619326435646765 0.0314499923956494 0.407017918923954 0.358488234220925 1.59498517182269 76 2532 1906 7852 9943 6363 2296 64783 5473 6351 57007 2920 387 1843 10019 9750 1236 3576 6364 6358 4015 6586 6374 2185 4283 6348
GO:1990869 cellular response to chemokine 0.00619326435646765 0.0314499923956494 0.407017918923954 0.358488234220925 1.59498517182269 76 2532 1906 7852 9943 6363 2296 64783 5473 6351 57007 2920 387 1843 10019 9750 1236 3576 6364 6358 4015 6586 6374 2185 4283 6348
GO:0008217 regulation of blood pressure 0.00620306482178289 0.0314499923956494 0.407017918923954 0.306712510266146 1.51560683532092 143 1907 89797 154 1906 133 4842 6869 4882 3162 5021 10699 206338 5125 1359 6340 552 10672 199800 5743 4204 387 4846 5025 7026 84034 185 2931 153 6339 1278 947 79924 2784 94 143872 80852 6196 2768 91608 1910 6915 5972 10060 5023 5155 2028
GO:0019933 cAMP-mediated signaling 0.00620433457923508 0.0314499923956494 0.407017918923954 0.414397012003423 1.65532769742149 44 5150 115004 133 9693 7320 196 2827 6662 5138 187 997 117 466 10411 1385 27115 51083 5140 5139 1902 5443 2770 23551 23295 2696
GO:0000075 cell cycle checkpoint signaling 0.00620619634095637 0.0314499923956494 0.407017918923954 -0.262897743173783 -1.41299715167113 180 7517 83695 29086 79858 79184 1869 9577 332 9894 27183 701 11130 7157 9319 699 5591 25906 440275 1063 147841 6419 26272 27339 5888 891 348654 8738 9212 595 55367 51514 116224 983 25896 3619 10111 26058 80198 4436 197342 11200 54908 4303 2074 83903 641 58493 5…
GO:2001233 regulation of apoptotic signaling pathway 0.00621205219857782 0.0314499923956494 0.407017918923954 0.254966348345164 1.39273111476063 326 2729 55023 5062 10018 23411 6477 9181 8876 5329 6498 3624 10116 467 3162 1491 9821 147138 5771 90993 6615 7128 90 5054 1649 7417 64844 598 201163 5366 2730 3301 10105 55829 26471 10955 6788 162989 5970 8837 4170 9451 51330 57007 5743 409 1499 2260 26…
GO:0035269 protein O-linked mannosylation 0.00621209967344796 0.0314499923956494 0.407017918923954 -0.551360233214639 -1.76437081724377 17 8818 84892 11041 84899 10585 2218 120071 29954 160418 10329
GO:0010927 cellular component assembly involved in morphogenesis 0.00625467865493777 0.031578971045822 0.407017918923954 0.331038056448262 1.52259835160217 91 90102 1906 7110 8557 11214 2318 7139 8837 29766 5048 2314 7097 5819 5159 5629 5376 64398 7273 84665 88 5156 9519 5990 71 25802 8506 11155 287 128637 64753 4089 1073 84519 7111 200576 27063 64645 7168 11076 70 23332 1466 5239 3267 10398
GO:0045103 intermediate filament-based process 0.00625467865493777 0.031578971045822 0.407017918923954 0.363509625759833 1.61734649616537 75 147183 4741 54800 55914 8688 3872 10049 121391 112802 3884 2055 9119 3860 342574 196374 3854 3857 25984 4534 3881 5894 3885 3891 81565 5630 1452 3855 1386 338785 3887
GO:0002443 leukocyte mediated immunity 0.00625746193687152 0.031578971045822 0.407017918923954 0.253799088994965 1.38493521421171 325 3500 121260 23075 177 3824 4092 6812 3718 57823 80329 2624 148022 6777 54210 196 91543 6844 84787 3162 51111 23180 3598 27342 3135 3665 3133 3263 867 6504 3514 80762 5272 9846 3494 717 353091 3820 8809 409 7133 3493 7040 4049 3105 1398 8013 5819 55207 1604 720 2352…
GO:0030168 platelet activation 0.00630509265125555 0.0317185442350385 0.407017918923954 0.329809620322106 1.57414129183181 113 23657 160851 6812 954 5912 10461 8527 150 9002 10627 10672 8526 388552 375033 5154 4846 2151 1281 2778 10019 50848 5270 84034 60 5359 3572 6714 3315 65991 5156 7099 2316 71 83706 22915 3690 3569 6403 51206 634 5023 5155
GO:0042303 molting cycle 0.00630509265125555 0.0317185442350385 0.407017918923954 0.334698427209497 1.56725567511609 101 147183 162514 27121 5187 3624 6662 25836 6615 3872 79152 2304 147409 112802 3884 5970 114803 5743 1499 5154 2736 196264 342574 10468 406 3516 60485 7474 6654 10855 7976 23369 7042 51083 94234 10913 4089
GO:0042633 hair cycle 0.00630509265125555 0.0317185442350385 0.407017918923954 0.334698427209497 1.56725567511609 101 147183 162514 27121 5187 3624 6662 25836 6615 3872 79152 2304 147409 112802 3884 5970 114803 5743 1499 5154 2736 196264 342574 10468 406 3516 60485 7474 6654 10855 7976 23369 7042 51083 94234 10913 4089
GO:0019722 calcium-mediated signaling 0.00632121489897 0.0317661052517859 0.407017918923954 0.293543258918564 1.47273806615881 170 1907 6401 1906 55151 7852 79772 2494 1193 58515 23261 4773 3270 817 6548 6818 576 933 552 6351 9451 57007 1760 5795 5025 55784 29995 10725 9446 1236 3576 8445 185 488 6364 3791 151651 10231 55273 5621 3479 2185 7412 6348 90550 7535 287 4772 2281 1910 57192 5534 5335 6…
GO:0098727 maintenance of cell number 0.00633126452520047 0.0317830813467387 0.407017918923954 0.297747148720662 1.48632724635362 158 81606 55124 2309 8091 2624 3621 4849 6662 25836 57167 51742 673 90390 79576 55818 1977 8819 1499 51586 22882 53918 3622 7178 60 23137 5629 2308 5764 5396 3516 60485 29998 6659 3479 79595 54623 9314 23019 9126 8473 9440 4017 5894 58516 8289 4848 80312 57721 9412 100…
GO:0070168 negative regulation of biomineral tissue development 0.00636124671124972 0.0318664346292257 0.407017918923954 0.52968314784066 1.77829138943654 23 1893 5552 26585 6662 6093 7040 4846 23462 2185 6348 9475 359845
GO:0110150 negative regulation of biomineralization 0.00636124671124972 0.0318664346292257 0.407017918923954 0.52968314784066 1.77829138943654 23 1893 5552 26585 6662 6093 7040 4846 23462 2185 6348 9475 359845
GO:0072576 liver morphogenesis 0.00637270841703575 0.0318903181709646 0.407017918923954 0.529899635775278 1.72750560463391 20 7039 7128 8837 8452 7494 5629 5764 3569 55679 634 55294
GO:0072583 clathrin-dependent endocytosis 0.00638426600400979 0.0319146308951759 0.407017918923954 0.420143427220337 1.68657852047818 45 115548 8976 22848 8301 821 6457 8527 9026 10825 84251 1601 10188 55681 54874 1213 2580 9829 1211 50618 9094 60682 55589 29978 6453 161 55788
GO:0006857 oligopeptide transport 0.00641801914318128 0.0320497308156348 0.407017918923954 0.56044644875327 1.69142694679592 16 23657 121260 4363 4257
GO:0006939 smooth muscle contraction 0.00643204082544191 0.0320861177930945 0.407017918923954 0.342481367840892 1.55653340632343 85 1907 154 1906 6869 5021 6093 10203 10874 150 5743 387 1613 80005 5286 6909 5997 255743 857 143872 9732 80852 323 6525 1739 6752 9475 2281 1910 6915 8877 5023 4638 3815 23213
GO:0030501 positive regulation of bone mineralization 0.00646185257003074 0.0322011146899858 0.407017918923954 0.419674829033177 1.65089758569847 42 154 3491 650 90 7020 2201 654 7040 91461 7043 4208 5764 338773 116039 55603 196527
GO:0048048 embryonic eye morphogenesis 0.00648766248608847 0.0322959499307476 0.407017918923954 0.490613043716833 1.75392504009256 28 6935 7020 2201 220 65979 2200 6909 6670 8076 5629 7474 7291 2295 10370
GO:0031333 negative regulation of protein-containing complex assembly 0.00650128201199971 0.0323133191685917 0.407017918923954 0.308482476137131 1.50064563235525 127 8408 6812 1859 8780 3309 147138 6662 5494 7417 8874 9026 29766 2314 1366 1410 4133 56937 1003 119 2059 9168 91663 22919 25999 54434 6714 51339 51571 22900 25802 258010 5894 256949 8543 10013 5217 197358 2932 329 24144 7111 2033 11247…
GO:0060828 regulation of canonical Wnt signaling pathway 0.0065047172717631 0.0323133191685917 0.407017918923954 0.268755105630242 1.40111027734956 226 26524 1454 7162 2487 27121 2309 7320 26585 6662 650 90410 1649 5494 51366 55593 84870 6788 25937 9839 64321 1499 9580 7040 1601 8313 85407 3087 1613 6423 79960 1277 6478 2931 65981 857 5754 2308 406 6714 51339 3516 1456 331 100113407 3836 64750 66…
GO:0009148 pyrimidine nucleoside triphosphate biosynthetic process 0.00652412696813594 0.0323759800793746 0.407017918923954 -0.551571114403303 -1.74531605000797 16 83549 4830 4833 56474 1841 10201 7298 1503 4831
GO:0030239 myofibril assembly 0.00656420604788249 0.0325256949124084 0.407017918923954 0.392783099771624 1.61743172579246 51 1906 8557 11214 2318 7139 8837 29766 2314 5159 5629 7273 84665 88 5156 71 25802 11155 4089 1073 7111 27063 7168 70 1466 5239 10398
GO:0046620 regulation of organ growth 0.00656795098777012 0.0325256949124084 0.407017918923954 0.357394195901086 1.5901175786049 76 26524 1906 10018 407975 3481 57817 2296 27230 80014 6788 5292 5728 10409 6909 2627 5997 2931 23414 5629 4208 221476 3516 60485 3479 7528 9150 10370 3720 861 2247 3142 2303 54440
GO:0006103 2-oxoglutarate metabolic process 0.00658491694900677 0.0325514856782134 0.407017918923954 -0.56528970535464 -1.73204190124055 15 728294 3418 3417 5264 3420 56267 137872 2806 4967 79944
GO:0060627 regulation of vesicle-mediated transport 0.00658682455789205 0.0325514856782134 0.407017918923954 0.235613719574865 1.32519368994415 458 6401 9001 23327 51762 163882 8976 6812 5604 2624 79772 22848 6844 57030 636 6363 3162 8301 301 26585 23011 785 5054 3598 55738 5868 6093 27342 57534 2332 27 10461 6804 6457 8527 150 867 78989 9026 6504 673 933 56681 94121 22930 140885 10825 8851 4983 …
GO:0043154 negative regulation of cysteine-type endopeptidase activity involved in apoptotic process 0.0065981003992485 0.0325734200020931 0.407017918923954 0.367942427689487 1.60650384098825 67 5062 5329 3164 358 10049 96459 23204 5272 5743 409 1410 117584 6423 6478 135 1457 6714 331 57630 83596 7057 9314 5894 6197
GO:0006614 SRP-dependent cotranslational protein targeting to membrane 0.00663772559763753 0.0327351187858646 0.407017918923954 0.523083309496586 1.72670317014446 21 6747 6734 23471 11231 6728 101928075 6729 10952 55176 6029 9697 130617 378706
GO:0009952 anterior/posterior pattern specification 0.00666508600108694 0.032836059678571 0.407017918923954 0.290932197483363 1.45778772545163 167 10512 8557 2296 650 1649 57534 3234 91355 5125 3236 3219 10959 57669 1399 7704 2018 64321 6045 1499 8313 23237 7026 10409 85407 3235 3087 3207 6423 3233 10006 23462 2114 57801 3516 3212 56033 3232 7474 9096 4223 201164 4487 7289 4222 7528 4089 5663 265…
GO:0099177 regulation of trans-synaptic signaling 0.00667324062352037 0.0328422710025321 0.407017918923954 0.250048380634564 1.36740678901001 333 23657 154 1906 9001 4885 2912 9693 177 6812 815 57555 79772 6844 6869 23394 2534 22849 785 5021 5868 2550 23349 10874 2332 64101 6804 54899 150 54413 673 1009 22930 27253 5924 468 4983 6505 8526 91851 5743 1760 1977 4204 409 4311 7779 23237 55784 375 57…
GO:0070525 tRNA threonylcarbamoyladenosine metabolic process 0.00668039163655841 0.0328435353524915 0.407017918923954 -0.550176548457568 -1.74090327663328 16 3028 84881 112858 64172 84520 55006 54802 55644 80324
GO:0051306 mitotic sister chromatid separation 0.00680522317894171 0.0334227662108024 0.407017918923954 -0.31686480673723 -1.53914195994873 96 7517 6598 129563 332 10460 701 11130 9319 699 25906 1063 6601 147841 51433 8881 891 348654 9212 11065 6597 3619 54908 83903 64682 10403 83540 6602 57405 57492 6595 4085 5347 1062 55193 9787 324 6599 29945 84861 55755 29781
GO:0050927 positive regulation of positive chemotaxis 0.00684196154473843 0.0335685940258845 0.407017918923954 0.521546105018813 1.72162884298329 21 177 9048 3576 1901 2277 3791 4916 2152 7423 1233 5228 3603 7857 7422 2150 6387 7424 4908
GO:1903306 negative regulation of regulated secretory pathway 0.00689229424642543 0.0337807508127271 0.407017918923954 0.508385249525806 1.74295343976166 24 3162 3598 27342 2332 150 673 5908 3965 5906 634 2294 5978 11314 3134 4851 255057 6814 8832
GO:2000249 regulation of actin cytoskeleton reorganization 0.006925852845828 0.0339103421968392 0.407017918923954 0.431180302928839 1.68740605484588 41 80115 90668 27 7010 7082 55971 1440 90952 1613 50848 3059 10411 8829 9535 5156 2185 4916
GO:0043297 apical junction assembly 0.00695151944906753 0.0340010663812708 0.407017918923954 0.374359737398322 1.63065971821827 63 5062 23562 4301 9080 24146 6615 6093 100506658 7082 5175 90952 5583 1366 387 26285 1003 50848 5010 6801 1739 7122 9475 1495 10686 389 79778 91862 53842
GO:0045927 positive regulation of growth 0.00701465459272148 0.0342746815176668 0.407017918923954 0.271964123628972 1.40153034001946 205 1906 51009 7852 407975 23327 57154 3481 8482 4092 57817 6777 29842 7003 23394 6792 9798 23180 25836 3872 55602 27230 6548 2664 22850 5467 552 58191 102 5292 5048 387 253260 4323 10409 118813 6423 3984 6909 2627 8829 23414 5629 8882 4208 3020 1457 55636 3516 2803…
GO:0007398 ectoderm development 0.00706678270836025 0.0344940090395781 0.407017918923954 0.544594808110018 1.74712477175523 19 57154 2054 57669 1499 7178 60401 3854 2114
GO:0048488 synaptic vesicle endocytosis 0.00710980725053176 0.034597672871842 0.407017918923954 0.388668506969266 1.65853525374811 58 115548 57555 6844 57030 8301 821 6093 6804 6457 54413 4983 6455 26052 60 11037 6620 6855 8867 71 2580 382 85439 5533 9829 273 57502 8674 50618 115677 1176
GO:0050853 B cell receptor signaling pathway 0.00710980725053176 0.034597672871842 0.407017918923954 0.370676623574723 1.62068224078242 64 3500 660 23180 4773 54923 933 3514 3494 5583 89857 3493 59338 148823 4208 28639 975 3539 1493 3538 974 3537 28450 3503 23228 3501 3497 28638 123920 11314 100423062 3702 3932
GO:0140238 presynaptic endocytosis 0.00710980725053176 0.034597672871842 0.407017918923954 0.388668506969266 1.65853525374811 58 115548 57555 6844 57030 8301 821 6093 6804 6457 54413 4983 6455 26052 60 11037 6620 6855 8867 71 2580 382 85439 5533 9829 273 57502 8674 50618 115677 1176
GO:0006308 DNA catabolic process 0.00712863532290421 0.0346538966105262 0.407017918923954 -0.467969016294423 -1.72416414567255 29 1774 1776 84893 57109 23405 9131 328 6419 2021 1676 80198
GO:0009124 nucleoside monophosphate biosynthetic process 0.00717768556595171 0.0348504374904783 0.407017918923954 -0.414456722728242 -1.65967918281703 38 83549 158 471 3614 7083 7084 6470 1716 353 5198 7372 132 1723 159 1635 318 7298 1854
GO:0010888 negative regulation of lipid storage 0.00718369639287356 0.0348504374904783 0.407017918923954 0.518540136251526 1.71170611039826 21 57104 1066 5771 51099 5467 158219 3690 4792 9619 3569
GO:0043502 regulation of muscle adaptation 0.00719345204171449 0.0348622640149825 0.407017918923954 0.359284157654221 1.57704227514163 68 1906 407975 2309 57817 6093 817 6548 9569 7133 4846 5025 54206 29995 8013 488 5997 2931 3572 2308 221476 3479 7528 9475 4089 9150 3720 114907 1025
GO:1903036 positive regulation of response to wounding 0.0072177132627658 0.0349442946990003 0.407017918923954 0.375633881866657 1.61422577042485 61 7852 301 22875 5054 100506658 150 10979 673 8428 7494 5747 84034 1270 5764 1839 3480 7057 10855 2316 71 196527 4921 2281 81565 6915 8578 4638 2303 2152 5581 5328 7056 7391 4780
GO:0031532 actin cytoskeleton reorganization 0.00730853705830247 0.0353480919246223 0.407017918923954 0.32908231635383 1.55514240999977 105 80115 4739 301 8394 90668 123720 27 7010 7082 29780 55971 1440 90952 387 253260 1613 2059 50848 3059 10411 1901 8829 5754 5898 221981 9535 5156 2185 5911 2549 2316 4916 90550 2242 2885 26037 2252 7430 79778 3815 5341 146206 998 50488 11132 8477
GO:0036498 IRE1-mediated unfolded protein response 0.00733598548912807 0.0354185675300028 0.407017918923954 0.544170484626275 1.7457634916647 19 4189 10018 3309 11153 7494
GO:0048015 phosphatidylinositol-mediated signaling 0.00733797778171973 0.0354185675300028 0.407017918923954 0.28965312932401 1.44394940865075 155 1906 23411 375133 728233 25948 8394 6662 205428 54923 7010 867 80243 5467 79899 767 1440 9846 375033 5154 2321 2260 653361 5728 5747 59338 5270 5286 2322 3059 5159 1634 3791 6714 5156 3479 219699 3480 26051 4916 8473 7337 940 7291 7042 56005 3643 113791…
GO:0001941 postsynaptic membrane organization 0.00735095125079032 0.0354452750594788 0.407017918923954 0.465076925479768 1.68903896953045 30 23657 1140 57555 64101 54413 9379 1399 91851 2048 23184 2339 1742 57502 9419 51201 5649 85358
GO:0003272 endocardial cushion formation 0.00737836713453659 0.0354592292772656 0.407017918923954 0.515384088362194 1.79534854645684 25 650 6615 90 187 8642 6909 2022 3516 55273 4487 7042 4089 26508
GO:0022616 DNA strand elongation 0.00738113201801558 0.0354592292772656 0.407017918923954 -0.417189289635494 -1.6337686781018 36 10856 10445 64858 5425 4173 9837 8607 5422 64710 5426 10111 51377 283899 83444 4172 54617 5983 4361 79913 3978 4683 25913 125476
GO:0007096 regulation of exit from mitosis 0.00738307945654469 0.0354592292772656 0.407017918923954 -0.561136339261188 -1.71931602982116 15 11331 84687 22933 10361 11065 113130
GO:0007259 receptor signaling pathway via JAK-STAT 0.00738361785118545 0.0354592292772656 0.407017918923954 0.314748506427385 1.51676347910569 118 1647 3718 11009 57817 6777 1438 3570 5515 2534 5771 3716 8554 79893 3263 338376 8851 5310 9306 10019 5789 55250 8651 23529 2322 3059 857 3572 1270 8835 3575 51561 3479 2185 2048 29883 5007 50604 51094 84444 3569 3600 3815 51379 388585
GO:1905818 regulation of chromosome separation 0.00743509429917889 0.0356398067976901 0.407017918923954 -0.301772766064117 -1.48322992277296 105 7517 6598 332 10460 64151 701 11130 9319 699 25906 1063 6601 147841 51433 225689 8881 54892 891 348654 9212 11065 6597 23397 3619 54908 83903 64682 10403 83540 6602 57405 57492 6595 4085 5347 1062 55193 9787 324 6599 29945 84861 55755 29781
GO:0046635 positive regulation of alpha-beta T cell activation 0.00744365286946437 0.0356398067976901 0.407017918923954 0.375761540009835 1.60804295816428 60 64332 865 6363 301 8767 3133 64926 79576 7704 387 941 3105 1604 8651 4860 975 10892 51561 84433 3965 7535 940 9308 861 3142 3561 10808 54440 6461 3123 6375 3606 5588
GO:1903055 positive regulation of extracellular matrix organization 0.00744366241891302 0.0356398067976901 0.407017918923954 0.499452763361753 1.7457722335644 26 90102 6662 650 7148 8837 7040 79709 30008 4921 3569 861 51124 146206
GO:0043524 negative regulation of neuron apoptotic process 0.00745577046862374 0.0356619382655858 0.407017918923954 0.307552112832307 1.49952864781618 129 16 2729 6812 3162 23394 7786 6093 598 80315 2730 673 2055 6505 55626 4204 409 387 4929 58533 10525 23529 7043 3845 8829 8882 135 4208 3725 3791 3572 6418 1270 6620 2185 3326 219699 5921 56097 5584 23129 94234 101 5663 23017 4803 80331 55074 627…
GO:0015800 acidic amino acid transport 0.00754509958659506 0.0360271411611754 0.407017918923954 0.405073545159846 1.64176083684136 47 23657 2912 6812 57030 2550 56262 552 22930 23204 2055 6505 84230 135 80131
GO:0000963 mitochondrial RNA processing 0.00754724745567865 0.0360271411611754 0.407017918923954 -0.557924169830036 -1.8403112252785 19 9238 60528 10922 3028 84881 55006 54802 80324 22868 79072 54931 79675
GO:0000956 nuclear-transcribed mRNA catabolic process 0.00757699985930018 0.0361329602899961 0.407017918923954 0.31611707583533 1.52198896184565 120 10140 22794 7538 246175 4849 9337 22849 55802 84186 149041 25819 167227 4850 55095 3192 23034 85441 9811 219988 53918 9887 9775 1655 27161 26019 85456 11044 340719 255967 23019 29883 27327 26986 4116 4848 79670 1797 23049
GO:0035148 tube formation 0.00768183628864474 0.0365962680791036 0.407017918923954 0.309192671708433 1.51931456338544 140 25831 10018 133 56963 8557 26585 6662 57167 79812 6046 57534 10395 10959 153572 6788 1857 29072 1499 7040 65979 10427 317 6423 7189 8915 5629 5754 5898 5420 6659 7474 7052 7534 1856 115908 7289 7976 7291 7042 84913 8543 836 10913 27443 130497 79192 10370 7798 2247 388585
GO:0070588 calcium ion transmembrane transport 0.00769062968851649 0.0366015582778148 0.407017918923954 0.263151258796457 1.39273937165644 260 1906 9001 162514 6263 55151 6236 30001 4842 91404 80204 1490 6363 1729 1193 2669 487 2534 785 1649 3270 817 81671 6548 2332 54923 150 187 9002 114789 5310 117 5025 9446 1236 8913 168507 488 857 29979 114780 56704 55636 59283 5621 2185 302 1139 286097 2316 …
GO:1903509 liposaccharide metabolic process 0.00771566026348268 0.0366840374203907 0.407017918923954 -0.30997901739021 -1.49224508184365 92 51097 9091 285362 5279 8733 8818 55650 79690 93210 94005 80055 80772 80157 8706 128869 9488 4668 2524 84302 27315 84720 6489 9375 2517 2720 10026 23556 2822 51604 8705 284098 2581 51227 81849 27090 54965
GO:0010171 body morphogenesis 0.00772454245030393 0.0366896512794097 0.407017918923954 0.415196558476788 1.66672034342256 45 90102 5083 64651 25976 25836 23528 673 22930 4313 29123 59338 1277 7043 5156 4487 7122 84159 2719 6899 2033
GO:0046165 alcohol biosynthetic process 0.00776388553103745 0.036839791503847 0.407017918923954 -0.300734339005047 -1.50761577309502 122 10613 4047 10162 283871 9677 11160 5031 51477 6697 6720 1717 22937 47 403313 84105 1719 79644 79947 9563 348 427 1181 4598 340485 8720 3930 10654 2852 5092 1727 5028 120227 5860 1080 51360 23262 56848 55331 64801 51478 5805 125981 5724 3269 20
GO:0048638 regulation of developmental growth 0.00780289967533722 0.0369247190392421 0.407017918923954 0.262903137240353 1.39142617763364 260 10512 3475 8408 26524 154 1906 10018 7852 8614 407975 23327 9043 57154 3481 8482 4092 23111 57817 6777 2296 23394 6792 9798 23011 25836 27230 2664 4897 80014 5467 6788 5292 5048 4133 5728 10409 85407 118813 3984 6909 1027 2627 5997 2931 8829 23414 5629 153 …
GO:0042594 response to starvation 0.00780840349691644 0.0369247190392421 0.407017918923954 0.284482173754106 1.45268319827681 190 440 81631 8408 23411 133 2309 11345 23710 8140 7538 5599 467 83667 57817 7378 3309 5166 8897 102724428 1649 643246 8493 201163 5366 80315 55062 867 26100 96459 150094 468 5106 9451 8428 55626 22863 133746 1824 79567 6751 7494 84918 220441 58528 2308 56270 3480 53349 51…
GO:1901184 regulation of ERBB signaling pathway 0.00781201888691975 0.0369247190392421 0.407017918923954 0.365917716263483 1.61399087014646 73 9052 9001 5329 868 7039 374 5771 8527 150 867 9026 10825 7879 5795 653361 8412 5782 54206 7251 58533 64285 5898 3516 1839 6654
GO:1904385 cellular response to angiotensin 0.00783190412874741 0.0369247190392421 0.380730400722792 0.525357297519662 1.76376832520619 23 3624 815 6093 5970 185 857 6714 88 3480 4921 9475
GO:0033046 negative regulation of sister chromatid segregation 0.00783603924195503 0.0369247190392421 0.380730400722792 -0.384884788864617 -1.65153329791013 48 7517 332 701 11130 9319 699 25906 1063 147841 891 348654 9212 3619 54908 83903 10403 83540 57405 4085 5347 324 84861 55755
GO:0033048 negative regulation of mitotic sister chromatid segregation 0.00783603924195503 0.0369247190392421 0.380730400722792 -0.384884788864617 -1.65153329791013 48 7517 332 701 11130 9319 699 25906 1063 147841 891 348654 9212 3619 54908 83903 10403 83540 57405 4085 5347 324 84861 55755
GO:2000816 negative regulation of mitotic sister chromatid separation 0.00783603924195503 0.0369247190392421 0.380730400722792 -0.384884788864617 -1.65153329791013 48 7517 332 701 11130 9319 699 25906 1063 147841 891 348654 9212 3619 54908 83903 10403 83540 57405 4085 5347 324 84861 55755
GO:0006740 NADPH regeneration 0.0078841107535258 0.0371145292784555 0.380730400722792 -0.513343760677686 -1.75212122174323 21 64223 25796 57521 64080 6120 7157 9563
GO:1902652 secondary alcohol metabolic process 0.00790904394602669 0.0371951484292904 0.380730400722792 -0.294920806928909 -1.48051172671386 121 9784 10613 4047 114879 10162 2053 6770 3418 3417 50 2330 11160 4041 6720 255738 1717 22937 47 403313 51302 348 4598 26119 8720 3930 10654 9420 1727 120227 3420 2232 9023 25987 1080 51360
GO:0017004 cytochrome complex assembly 0.00794216429351664 0.0373140736630308 0.380730400722792 -0.409987133950855 -1.64178085220062 38 28958 51287 790955 647087 79064 6834 4514 84300 90624 1352 54902 617 493753 51204 91137
GO:0035904 aorta development 0.00798431213664442 0.0374529847424221 0.380730400722792 0.380157568494254 1.58579473099157 54 25831 639 5138 187 56999 60681 1281 10427 6909 5159 5629 23462 55636 2022 3516 4015 94 6659 30008 54567 7042 23129 4638 6899 3280 4091
GO:0043270 positive regulation of ion transport 0.0079874543447315 0.0374529847424221 0.380730400722792 0.269687602740221 1.4052833115136 224 5243 154 1906 9001 162514 5652 4842 6812 3718 815 487 785 5021 81671 2550 6548 6804 150 187 9002 65266 54413 552 22930 23204 468 6351 2273 5174 117 409 6324 5025 23237 9446 6781 60 5159 857 135 3958 88 10063 3552 2316 2048 4283 1739 6348 196527 7070 51083 2…
GO:0150105 protein localization to cell-cell junction 0.00800466671982272 0.0374836813716727 0.380730400722792 0.514241583802552 1.69751654631559 21 5062 3716 7082 5175 23370 9414 1003 50848 60 71
GO:0051028 mRNA transport 0.00800973711930371 0.0374836813716727 0.380730400722792 0.310454503086452 1.49453732858698 117 91746 7919 22794 7538 56648 9818 9908 9444 2332 26097 9972 6428 55677 29072 9284 84324 25909 23237 10762 3087 9887 9775 10482 7884 4928 26019 6396 9877 84248 54890 8658 29107 10644 4116 23144 23049 10212 56943 53371 23089 23299 7514
GO:0045824 negative regulation of innate immune response 0.00806915576538313 0.037672448898855 0.380730400722792 0.356973053143384 1.56689791047034 68 3824 4321 5771 7128 11213 3135 253943 3133 5272 409 84243 3105 1398 100507436 55646 9140 3106 51441 3965 9474 29883 10225 11221 634 197358 9636 149095 2
GO:0050818 regulation of coagulation 0.00807215662090938 0.037672448898855 0.380730400722792 0.382091304039712 1.6216956032053 57 1906 5329 5055 7035 22875 5054 308 5154 4846 10019 5270 84034 857 947 5156 302 7057 10855 2048 196527 2191 6915 5663 634 5155 2152 5328 7056 7391 4780
GO:1904706 negative regulation of vascular associated smooth muscle cell proliferation 0.00807379729759255 0.037672448898855 0.380730400722792 0.502298967209668 1.7220871642193 24 3162 8241 10672 387 5728 7043 1027 4208 30008 2768 1026 25817 57447 1264 7168 5468 5592
GO:0014912 negative regulation of smooth muscle cell migration 0.00810237711103536 0.0377688107211081 0.380730400722792 0.496161926819518 1.73426954205467 26 3486 5054 5467 10672 387 10221 65009 4208 2768 25817 4763 9353 4780 7168 3488 11057 5592
GO:0048813 dendrite morphogenesis 0.00813018204129984 0.0378613756058186 0.380730400722792 0.311346721756262 1.50372853331799 122 7162 23327 9693 8976 8301 6792 2534 8609 23011 2049 23181 6383 80243 8851 5048 4133 23237 5728 26052 5789 9201 8829 10006 65981 10152 5764 7533 57498 1139 5911 7436 51188 2048 10371 7337 22891 10013 57520 547 26037 2932 1742
GO:0007093 mitotic cell cycle checkpoint signaling 0.00815946222400115 0.037915273483909 0.380730400722792 -0.28642055003062 -1.47172068082903 136 7517 29086 79858 79184 9577 332 27183 701 11130 7157 9319 699 5591 25906 1063 147841 6419 891 348654 8738 9212 595 55367 51514 116224 983 3619 10111 26058 80198 4436 197342 11200 54908 4303 83903 641 58493 55872 10403 83540 84142 90381 57405 5884 29997…
GO:0099504 synaptic vesicle cycle 0.00817270534715415 0.037915273483909 0.380730400722792 0.304790165152066 1.5177268462039 153 115548 6812 57555 6844 57030 8301 785 821 5868 6093 2054 2332 6804 6457 150 54413 673 22930 27253 8851 4983 1499 6455 8676 5728 26052 6809 488 60 11037 9498 135 10815 9783 6620 6855 5908 8867 1488 71 84961 5906 140730 2580 5663 5217 382 9900 85439 80331 2932 5023 5533 98…
GO:0044784 metaphase/anaphase transition of cell cycle 0.0081735906523876 0.037915273483909 0.380730400722792 -0.316599322212573 -1.53415281566239 94 7517 6598 332 10460 701 11130 9319 699 25906 1063 6601 147841 51433 225689 8881 891 348654 9212 11065 6597 3619 54908 83903 64682 10403 83540 6602 57405 57492 6595 4085 5347 1062 55193 9787 324 6599 29945 84861
GO:1902099 regulation of metaphase/anaphase transition of cell cycle 0.0081735906523876 0.037915273483909 0.380730400722792 -0.302694333602825 -1.4552393498812 91 7517 6598 332 701 11130 9319 699 25906 1063 6601 147841 51433 225689 8881 891 348654 9212 11065 6597 3619 54908 83903 10403 83540 6602 57405 57492 6595 4085 5347 1062 55193 9787 324 6599 29945 84861
GO:0018208 peptidyl-proline modification 0.00820609858488455 0.0380290405237257 0.380730400722792 0.413675788908121 1.62729883692009 42 55214 51303 30001 8974 5033 112398 10105 60681 85313 283208 4820 5479 9360 64175 10549 2281 5034
GO:0061045 negative regulation of wound healing 0.00823578141727917 0.0381079580063498 0.380730400722792 0.391001846805582 1.64892625032422 56 90102 1906 5329 5055 7035 5054 55966 5154 4846 10019 1398 5728 5270 947 5156 302 7057 2191 22915 25817 634 5155 2247 58189 5328 7056 7391 23332 710 5624
GO:1903320 regulation of protein modification by small protein conjugation or removal 0.00823912610128889 0.0381079580063498 0.380730400722792 0.263748949156928 1.38382334908714 238 2729 4092 868 148022 3309 57162 1407 83737 2534 8767 7128 123879 51366 8554 64844 55208 3301 56160 5970 91947 80762 8452 165324 409 1499 339745 9318 7314 5728 10318 8841 8878 57761 10210 54778 9709 7189 3984 6478 8915…
GO:0035930 corticosteroid hormone secretion 0.00824723237799917 0.038108453005614 0.380730400722792 0.549539844263572 1.65851082292189 16 1407 65266 654 1601 185 51083 140606 5972 1408 5443 3784
GO:0014897 striated muscle hypertrophy 0.00827772937016854 0.0382123088367082 0.380730400722792 0.355069039091996 1.56197527799497 71 5062 1906 57817 8557 11214 6093 817 6548 7133 5025 54206 29995 8013 488 2627 5997 2931 3572 2308 221476 7273 3479 7528 9475 4089 9150 3720 6262
GO:0006406 mRNA export from nucleus 0.00831935720962973 0.0383672969474115 0.380730400722792 0.372675392083968 1.59483602261704 60 91746 7919 22794 26097 6428 55677 29072 84324 3087 9887 9775 10482 26019 9877 84248 54890 29107 4116 23049 10212 56943
GO:0010640 regulation of platelet-derived growth factor receptor signaling pathway 0.00835372822579375 0.0384885505490149 0.380730400722792 0.536159540662658 1.78972883554397 22 868 5771 90410 867 9026 5795 5782 65009 6714 4015
GO:0061333 renal tubule morphogenesis 0.00843273856853439 0.0388150401357467 0.380730400722792 0.370940261781253 1.61361688176316 65 2297 26585 6662 650 6299 3237 153572 65266 1282 5310 1499 3207 8642 255743 4208 26249 1739 4089 130497 9500 2719 79192 2247 388585 3280 4070 30812 4435 25789 3911 7849 51804 652 9953 9955 54361 596 8549 7422 7484 2668
GO:0010717 regulation of epithelial to mesenchymal transition 0.00848400579615048 0.0390133239506379 0.380730400722792 0.32523089047489 1.49588848798889 91 90102 4092 2296 5515 23275 26585 650 6615 90 10979 25937 1499 7040 1601 8313 5728 5747 6423 1277 7043 200734 2022 6386 4017 7291 7042 51094 25805 4089 6934 3569 80139
GO:0007369 gastrulation 0.00853896771573453 0.0392281988406551 0.380730400722792 0.295397928517196 1.4735195252872 154 7296 9095 90102 1303 8091 1847 3624 5604 2296 23275 6615 90 3914 25949 91355 187 57669 4313 1846 8452 29072 64321 6045 1499 1284 1843 1291 4323 8013 3207 6423 3679 91663 2627 2114 4324 7474 54623 1856 27245 9314 3557 84913 3690 4089 7358 2885 130497 23135 2719 3912 2294
GO:0010259 multicellular organism aging 0.0085474010576736 0.0392291123687447 0.380730400722792 0.53987147903252 1.73197177155479 19 1906 3624 27230 11231 552 10672 1410 249 2768 3625 494470
GO:0046636 negative regulation of alpha-beta T cell activation 0.00861410353185383 0.0394873409839297 0.380730400722792 0.455545356251036 1.71544964306146 35 4092 3718 868 865 301 83737 149041 80762 8651 135 384 3965 284194 861 3142 57045 11314 3146 654346 6375
GO:1901292 nucleoside phosphate catabolic process 0.00862024236424998 0.0394873409839297 0.380730400722792 -0.330926476400157 -1.54343221103959 77 254552 38 23583 1267 10591 79873 957 283927 10924 3704 7374 8802 1806 11164 252969 83594 11163 4968 1890 390916 200035 8801 25939
GO:0048565 digestive tract development 0.00866553180024887 0.0396566700253464 0.380730400722792 0.335798761907482 1.56423756252725 99 639 6662 25836 5021 6474 2049 6299 5125 2304 57669 1543 1399 5310 64321 1499 2736 1281 91461 6423 3576 7043 8642 6909 79827 2627 3572 6714 51339 60485 5156 7474 286451 7042 2295 1910 2294 3815 9139 3142
GO:0044743 protein transmembrane import into intracellular organelle 0.00868429075049604 0.0397043772892161 0.380730400722792 -0.436223512111697 -1.71142585270105 34 5191 5192 84134 5190 92609 55670 83752 10452 9131 5830 100287932 131118 5189 5828 9409 9868 10245 131474 5193 100652748 728489
GO:0043244 regulation of protein-containing complex disassembly 0.00871062609154057 0.0397865989454451 0.380730400722792 0.300637608519522 1.44235992163629 115 154 55254 9181 23075 56648 22828 11213 664 57551 57466 55201 50810 29766 9711 2314 10043 146057 89927 119 2059 6314 9140 88 3480 130271 9474 25802 140775 23271 11034 10013 157922 3643 57026 57662 4130 1073 5341 23616 7111 11075 146206 5962…
GO:1903241 U2-type prespliceosome assembly 0.00873018966442626 0.0398377620319221 0.380730400722792 0.49609689271038 1.70082390551486 24 10992 79753 6627 23451 51639 6637 10291 84811 6629 6635 84844 10262 8175
GO:0070262 peptidyl-serine dephosphorylation 0.00878571149608457 0.0400527555668391 0.380730400722792 0.57372749612709 1.7072704333345 15 23645 84919 23075 5515 160760 1843 5516 4690 26051
GO:0010721 negative regulation of cell development 0.00885028796009779 0.0403085772867169 0.380730400722792 0.296318475034031 1.46917525675258 147 10512 3475 8408 5744 2487 9693 8482 23111 4882 51726 2192 9572 2664 81559 283659 1499 81848 4133 9921 5728 2200 3400 2931 8829 5629 5764 7533 7474 3479 3552 4916 2048 10371 7070 10500 56920 9423 1495 567 1910 11221 5663 7869 3569 359845 2932 55294 4763…
GO:0045444 fat cell differentiation 0.00888875670257794 0.0404442168290233 0.380730400722792 0.26747790395004 1.38221821462901 207 154 2487 23411 8091 30001 7538 2624 3164 122953 4023 25836 650 664 1649 3914 9572 8554 25819 201163 10979 5467 6788 3192 221395 25937 7704 5292 7204 84935 5743 9580 7040 8313 2170 7494 84230 8013 4929 8651 6423 57761 1040 5997 3400 23414 153 51320 2308 25999 406 60485…
GO:0002726 positive regulation of T cell cytokine production 0.00889704853837457 0.0404442168290233 0.380730400722792 0.534897086032875 1.78551469538021 22 91543 6504 8809 3105 1604 7189 975 10892 567 3569 10865 54440 6375 3606 3553 7186 6885 5590
GO:0019915 lipid storage 0.00892985325827397 0.040529562049152 0.380730400722792 0.354673221390476 1.58809991150049 77 130399 23411 8605 57104 6777 29923 1066 1407 4023 5771 23761 51099 5467 2760 6646 1040 857 158219 3074 53349 10938 8204 3690 4792 9619 3569 123
GO:2000628 regulation of miRNA metabolic process 0.00893996167715263 0.040529562049152 0.380730400722792 0.353758550598246 1.55180395432113 69 2309 2113 2624 10984 7003 6662 650 8061 2908 149041 5467 5970 7040 60674 2627 3725 9314 7528 7042 84913 4089 2353 5155 2247 5978 4091
GO:1901617 organic hydroxy compound biosynthetic process 0.00894134544787128 0.040529562049152 0.380730400722792 -0.258586325736321 -1.4067790653638 200 10613 4047 217 10162 11161 6770 2861 283871 9677 10826 55163 11160 5031 51477 6697 6720 3028 1717 5360 22937 47 403313 80270 84105 1719 79644 79947 6342 9563 51302 347862 348 2264 10998 114880 427 1181 10005 4598 340485 8720 3930 51706 10654 2852…
GO:0031047 gene silencing by RNA 0.00897329733551403 0.040635730519381 0.380730400722792 0.309158140330113 1.48829659923219 117 55124 55384 407975 7538 5604 10984 10521 246175 4849 9337 2332 84962 79753 7073 6428 5936 10658 7040 60674 9665 150962 1655 90459 27161 8087 102238594 126374 400931 23019 29883 23369 192669 9611 27327 9612 26986 143689 9931 4848 79670 3569
GO:0010830 regulation of myotube differentiation 0.00903287872213447 0.0408666991759246 0.380730400722792 0.470034309788158 1.70872416436661 31 6474 9734 56603 221662 150094 1760 7494 4323 338773 627 84814 6899 9794 4856 9780 10014 4851 1048 26263 55544 596
GO:0033032 regulation of myeloid cell apoptotic process 0.0090566385141855 0.040884860406981 0.380730400722792 0.481259721512464 1.7308570564633 29 23657 23411 1029 6777 301 3665 55829 6950 5728 4208
GO:0060674 placenta blood vessel development 0.0090566385141855 0.040884860406981 0.380730400722792 0.481187556553404 1.73059751421815 29 5604 3491 8061 79893 10959 64783 5310 3696 7026 23462 3516 3726
GO:1902100 negative regulation of metaphase/anaphase transition of cell cycle 0.00906263908265574 0.040884860406981 0.380730400722792 -0.380568111400876 -1.6330105171353 48 7517 332 701 11130 9319 699 25906 1063 147841 891 348654 9212 3619 54908 83903 10403 83540 57405 4085 5347 324 84861 55755
GO:0032410 negative regulation of transporter activity 0.00909776502894237 0.0409860204467977 0.380730400722792 0.368029264032128 1.60464628948748 66 6236 23327 9943 1193 2669 817 2332 150 10105 23704 80762 9446 857 29979 55917 88 2048 7291 2281 57520 51719 5534 130497 7531 5533 401152 7341 2859 5581 6536
GO:1905314 semi-lunar valve development 0.00910226902449874 0.0409860204467977 0.380730400722792 0.431615961318641 1.62963689847547 37 6662 650 6615 6093 7133 7040 4846 23462 3516 6586 54567 7075 7291 7042 9475 4772 26508 2006 4091 9353
GO:0046902 regulation of mitochondrial membrane permeability 0.0091159249938247 0.0410087503971491 0.380730400722792 0.377300566819564 1.57387699324903 54 2729 10018 815 5599 664 665 3099 7417 6548 598 64112 5366 10105 9026
GO:0010965 regulation of mitotic sister chromatid separation 0.00914275064408978 0.0410906264796639 0.380730400722792 -0.311724858719316 -1.5071218034797 93 7517 6598 332 10460 701 11130 9319 699 25906 1063 6601 147841 51433 8881 891 348654 9212 11065 6597 3619 54908 83903 64682 10403 83540 6602 57405 57492 6595 4085 5347 1062 55193 9787 324 6599 29945 84861
GO:0051955 regulation of amino acid transport 0.0092716563683544 0.0416078622634749 0.380730400722792 0.452208302270065 1.70288328060824 35 2912 6812 8140 2550 552 22930 23204 5997 135
GO:0031167 rRNA methylation 0.00928329513841606 0.0416078622634749 0.380730400722792 -0.474654987042581 -1.702865077159 26 29960 79979 51093 55006 51106 55178 260294 91893 155400 29063 63899
GO:0019400 alditol metabolic process 0.00928403811630432 0.0416078622634749 0.380730400722792 -0.544810724164227 -1.7705961058448 18 283871 6652 26007 2584 2820 5321 2710
GO:0007283 spermatogenesis 0.00930450839658468 0.0416604116553848 0.380730400722792 0.24000966735734 1.33097658243854 381 91746 55124 10018 23411 6477 7110 6498 6690 7320 56648 5238 1390 6662 402573 90410 9509 7182 6046 55811 22887 159686 84073 9444 598 26064 27125 2802 79893 10461 51742 56262 9425 56603 3301 51361 2591 26091 6795 26256 1399 55818 51 7704 374768 26108 1788 64321 5048 117 25945 66…
GO:1901379 regulation of potassium ion transmembrane transport 0.00932016429134062 0.0416913264637997 0.380730400722792 0.351290129736577 1.54195328024383 68 23327 54800 6844 9943 3787 65266 3755 3781 23704 2273 857 5621 88 2316 1739 196527 30818 51083 287 126755 51719 10060 7531 967 7341 481 3783 1804 3784 8514 482 3753 5999 102723475 10008
GO:0035282 segmentation 0.00946116642199006 0.042282361007843 0.380730400722792 0.34463358350967 1.55517006338886 80 10512 8557 2296 57534 3234 10959 153572 57669 8313 10409 85407 6423 8828 8829 10006 3516 7474 9096 4223 201164 1856 9935 4222 4089 5663 130497 84667 79192 2294 648 388585 2033 2303
GO:0071498 cellular response to fluid shear stress 0.0094896157404857 0.0423634986521802 0.380730400722792 0.533536078431888 1.7116470546028 19 10365 4313 5743 8841 4208 6714 2185 9314 3037 4780 7980
GO:0009223 pyrimidine deoxyribonucleotide catabolic process 0.00950086128381264 0.0423634986521802 0.380730400722792 -0.535615947396701 -1.6948297059446 16 23583 7374 1806 252969 4968 1890 4913 79661 79077 1854
GO:0097553 calcium ion transmembrane import into cytosol 0.00951394437076325 0.0423634986521802 0.380730400722792 0.298395628922504 1.46361530830292 135 9001 162514 6263 55151 30001 4842 1490 6363 1729 1193 2534 1649 3270 817 54923 187 9002 117 5025 9446 1236 857 56704 55636 5621 2185 2316 9474 4283 6348 7070 287 2281 3690 57192 5534 5335 10268 5023 22821 5533 6262 10523 2247 775 784 1756 6543 55…
GO:0060412 ventricular septum morphogenesis 0.00951489159484316 0.0423634986521802 0.380730400722792 0.425599259784789 1.64226098255827 39 407975 4092 90 187 64783 4846 7468 23414 5629 23462 3516 60485 6659 6586 7474 7042 4089 26508 10370
GO:0097028 dendritic cell differentiation 0.00953467773205693 0.042411955850158 0.380730400722792 0.423653679373733 1.61819810752744 38 177 6363 3135 3394 10537 3696 55509 1236 814 2322 7189 3516 3106 3965 5663 55365 3662 64343 3146 7048 4067 1051 140685 116071
GO:0032535 regulation of cellular component size 0.00955008072339487 0.0424408438118033 0.380730400722792 0.249124757010731 1.35648484804553 323 10512 3475 80115 8408 23645 1906 57154 23075 8482 23111 89848 394 10000 358 8301 23394 9821 6792 9798 23011 23406 5868 57704 2664 56262 4897 9026 55971 29766 2055 1440 90952 5048 2314 10602 387 4133 23108 253260 5728 119 2059 1236 118813 9168 3059 3984 9…
GO:0051482 positive regulation of cytosolic calcium ion concentration involved in phospholipase C-activating G protein-coupled signaling pathway 0.00957619982570911 0.0425113694197979 0.380730400722792 0.53190425506015 1.77552446768572 22 1906 9002 2151 185 1901 27334 2828 2859 1902 286530 8477 10161
GO:0050777 negative regulation of immune response 0.00958379738809046 0.0425113694197979 0.380730400722792 0.301811678202753 1.50289523376724 153 3824 4092 3718 9173 196 3162 301 4321 2534 5771 7128 11213 3598 149041 27342 3135 253943 3133 55829 6504 80762 5272 409 966 84243 1281 10875 3105 1398 1604 100507436 64092 55646 9140 6714 259307 3575 3958 384 3106 51441 3965 9474 29883 140775 1493 10225…
GO:0043117 positive regulation of vascular permeability 0.00961584104971854 0.0425705958930996 0.380730400722792 0.569164916602209 1.69369333065919 15 6869 5138 100506658 7082 9414 654 7040
GO:0007566 embryo implantation 0.00962317269633921 0.0425705958930996 0.380730400722792 0.408394994299714 1.6452730297826 46 130399 8614 2192 81671 5125 253943 5467 4313 5743 6781 27161 3020 64750 51673 3690 8434 10155 55585 682 2288 7076 3976 6696 3490 3553 7048
GO:0010971 positive regulation of G2/M transition of mitotic cell cycle 0.00962395713200425 0.0425705958930996 0.380730400722792 -0.473468429862492 -1.69860820250439 26 7480 5890 1019 57504 994 891 5889 595 995 51514 983 50484 5087
GO:0014047 glutamate secretion 0.00969433978493859 0.0428024418308132 0.380730400722792 0.555431351813549 1.75943281207438 18 2912 6812 2550 552 22930 135
GO:0097254 renal tubular secretion 0.00969433978493859 0.0428024418308132 0.380730400722792 0.555682719068385 1.7602290649229 18 1906 6869 10699 552 6781 185 135 1910
GO:0071674 mononuclear cell migration 0.00973213777827038 0.0429295410885927 0.380730400722792 0.278361938689138 1.40006832791378 174 1893 7852 177 8976 4739 9943 6363 3570 58515 301 26585 5054 9048 4345 27 6504 58191 140885 1399 102 6351 5175 2321 387 1843 1398 9750 3695 5747 2059 1236 50848 728 79647 1901 6364 148823 6358 3958 58494 7474 2185 7057 3965 6348 196527 7535 120425 10344 3690 2526 101
GO:0045582 positive regulation of T cell differentiation 0.00974326596210165 0.0429388705304832 0.380730400722792 0.324219555884073 1.52475710905883 102 64332 8876 2309 6777 865 6363 301 8767 3135 79576 7704 55626 9580 2736 387 941 7494 8651 4860 60 259307 10892 3575 6659 51561 57178 5105 3965 1960 7535 3559 9308 101 11221 8289 8744
GO:2000273 positive regulation of signaling receptor activity 0.00975682787267725 0.0429588983229523 0.380730400722792 0.40922612427624 1.60979495036377 42 154 1906 8896 7039 374 26585 150 54413 653361 23237 8829 1839 2048 9148 10013
GO:0042454 ribonucleoside catabolic process 0.00979795925141776 0.0431001642416936 0.380730400722792 0.54551274550318 1.64635704199262 16 9582 7378 22875 60489 200315 4860 140564
GO:0034113 heterotypic cell-cell adhesion 0.00987808749995391 0.0434125542894653 0.380730400722792 0.385647957335374 1.5880501007909 51 177 4345 4897 140885 1824 3695 3679 91663 7412 9314 3557 7070 3690 3728 965 64065 3687 914 912 3932 83700 131450 3553 2651 5788
GO:0050873 brown fat cell differentiation 0.00992909311527209 0.0435964973282546 0.380730400722792 0.405856153016162 1.61428437580037 43 154 23411 30001 2624 664 3914 201163 3192 5292 5743 9580 2170 5997 153 63976 64641 7030 11221
GO:0001782 B cell homeostasis 0.00995687748402993 0.043662314762158 0.380730400722792 0.474723482118001 1.73863565266646 32 10018 407975 7128 149041 8915 4208 819 3575 6654 5585 836 10673 10758 54440 55012 4067 3091 596 139818 581 25
GO:0003300 cardiac muscle hypertrophy 0.00996241312898104 0.043662314762158 0.380730400722792 0.361050326563006 1.59265753335475 70 5062 1906 57817 8557 11214 6093 817 6548 7133 5025 54206 29995 8013 488 2627 5997 2931 3572 2308 221476 7273 3479 7528 9475 4089 9150 3720 6262
GO:1903312 negative regulation of mRNA metabolic process 0.00997921315112098 0.0436957458197981 0.380730400722792 0.353260318141736 1.58761599923411 79 10140 7538 1859 8241 3183 2332 25819 6429 221662 3192 580 8313 2521 115572 11044 10949 11338 6556 55603 9261 26986 10644 10284 23185 6433 10758 373863 9967 7812 23435 3191 5725 79066 5317 3190 54855 64282
GO:0046426 negative regulation of receptor signaling pathway via JAK-STAT 0.0100280248704298 0.0438447863292346 0.380730400722792 0.532079680115058 1.7069747559709 19 5515 5771 79893 10019 5789 8651 857 8835 51094
GO:0007219 Notch signaling pathway 0.0100316576613908 0.0438447863292346 0.380730400722792 0.28792211658075 1.42875835001294 150 54492 2624 22848 79094 1018 2296 6662 650 6615 57534 159686 81619 79576 64783 102 23013 56892 4204 10098 4846 4242 4323 374887 6909 1027 23462 3572 6714 3516 55273 3232 57178 29924 80852 51441 54567 11235 9148 5584 7042 6400 3559 4792 25871 5663 26508 113878 84667 4855 …
GO:0071229 cellular response to acid chemical 0.0100707707003236 0.0439749924897336 0.380730400722792 0.348234797228949 1.54936559940363 76 2729 8140 6935 83667 10365 2534 22849 598 80315 2730 1282 552 4313 1788 1281 1291 7494 8651 1277 58528 1278 5156
GO:0003198 epithelial to mesenchymal transition involved in endocardial cushion formation 0.0100799101172941 0.0439749924897336 0.380730400722792 0.543859636082435 1.6413679590455 16 6615 90 2022 3516 55273 4487 7042 4089 26508 4488 7048 4851 7046
GO:0070830 bicellular tight junction assembly 0.0101277858875814 0.0441434327250117 0.380730400722792 0.388677499424876 1.63473118010636 55 5062 23562 4301 9080 24146 6615 6093 100506658 7082 5175 90952 5583 1366 26285 1003 50848 5010 6801 1739 7122 9475 10686 79778 91862 53842
GO:2000679 positive regulation of transcription regulatory region DNA binding 0.0101626272236204 0.0442548044728773 0.380730400722792 0.531864816524597 1.70628544807473 19 2296 2959 9802 1499 7040 7189 3479 3005 9314 7291 2033 10542
GO:0051348 negative regulation of transferase activity 0.0102650625064105 0.0446600527676159 0.380730400722792 0.260206134310341 1.37076146803449 253 9052 4616 1647 26524 5062 23411 8660 1029 4092 7538 868 55450 1028 5771 650 7128 11213 9467 79893 57493 84962 867 3301 65266 3192 8850 25937 5787 5794 9711 81848 1843 5795 7026 54206 10019 5728 7251 3087 11142 10221 90007 58533 6423 57761 80824 3984…
GO:0032332 positive regulation of chondrocyte differentiation 0.0103722549551728 0.0450852396044189 0.380730400722792 0.552140113277225 1.74900719772211 18 4092 860 389125 6662 7704 654 8817 91461 3207 94 51222 4017
GO:2000311 regulation of AMPA receptor activity 0.0104318320071846 0.0452625754426951 0.380730400722792 0.531019362790984 1.70357313216688 19 154 57555 54413 23237 4208 59283 80863 50488 440829 5649 85358 729993
GO:0051262 protein tetramerization 0.0104392779629759 0.0452625754426951 0.380730400722792 -0.325329418653697 -1.51787058983311 74 7923 1429 223 51466 4143 3028 7161 10056 7083 55856 31 2193 6470 7157 5018 4199 6241 25776 6261 84869 25939 3858
GO:0099024 plasma membrane invagination 0.0104415555019987 0.0452625754426951 0.380730400722792 0.354453432298728 1.55682238186614 72 56907 3500 2624 51454 3514 3494 3493 387 375 9844 28639 391 7057 196527 3539 3538 112574 3537 28450 3503 3501 5879 3497 23616 28638 5880 11314 100423062 84501 998 399 6845
GO:0043525 positive regulation of neuron apoptotic process 0.0105153748939873 0.045541132722687 0.380730400722792 0.407018597411789 1.63972803361568 46 10018 2309 1728 1649 2908 7020 26471 468 997 8851 4170 1499 6733 387 2931 5621 842 6348 7042 836 1386 55294 4763
GO:0048232 male gamete generation 0.0105353892045081 0.0455863707268633 0.380730400722792 0.239895032960641 1.33916057648719 395 91746 55124 10018 23411 6477 7110 6498 6690 7320 56648 5238 1390 6662 402573 90410 9509 7182 6046 55811 22887 159686 84073 9444 598 26064 27125 2802 79893 10461 51742 56262 254528 9425 56603 3301 51361 2591 26091 6795 26256 1399 55818 51 7704 374768 26108 1788 64321 504…
GO:0002708 positive regulation of lymphocyte mediated immunity 0.0106778106309065 0.0461606985895085 0.380730400722792 0.330786708396155 1.52796850214818 93 3824 6777 91543 84787 51111 3135 3133 3263 6504 353091 8809 7040 4049 3105 5819 1604 23529 7189 7468 114836 975 164 10892 112441434 51571 51561 3106 3329 563 940 567 56941 3569 22914 23705 10865 54440 3123 6375 3606 912 100141515 149840 3553 …
GO:0046365 monosaccharide catabolic process 0.0107209439525409 0.0463051468630145 0.380730400722792 -0.391833524596604 -1.60677905669516 41 5211 2592 4041 26007 2582 2584 64080 11164 7157 2524 130589 8604 2529 9942 2720 572 84750
GO:0009112 nucleobase metabolic process 0.0107391687203288 0.0463418476301144 0.380730400722792 -0.429875432443672 -1.63748779824213 31 5594 6470 1806 56474 1373 353 1890 7372 132 2475 1723 7298 51292 1503 55 10606
GO:0008361 regulation of cell size 0.0107767343585251 0.0464618665013699 0.380730400722792 0.287000873232441 1.43763877362169 161 10512 3475 8408 1906 57154 8482 23111 394 10000 358 23394 9821 6792 9798 23011 2664 56262 4897 2055 5048 387 4133 23108 5728 118813 3984 8829 3320 9990 2803 80131 51334 2784 3575 1385 7474 3326 10371 196527 10500 56920 10723 9423 81565 7869 4803 1808 2932 3897 5879 627…
GO:0044089 positive regulation of cellular component biogenesis 0.010810424788 0.0465649762116022 0.380730400722792 0.232783503323333 1.30630895074964 444 80115 8408 90102 7162 9001 10018 55196 23075 8976 57555 89848 1490 6363 6869 23394 246175 5706 6662 9908 5021 90410 2049 50807 6093 23130 2332 64112 84962 7010 100506658 55062 9026 10979 54413 673 57669 96459 22930 5829 22899 55971 997 8851 963…
GO:0006626 protein targeting to mitochondrion 0.0109136308159989 0.0469670616146511 0.380730400722792 -0.296405599177562 -1.44848755312391 100 51024 29928 4580 26517 84134 8314 120892 26521 100188893 4285 6720 92609 51079 56993 5071 55486 10452 26515 9131 23203 55072 706 100287932 23409 131118 55750 130916
GO:0051222 positive regulation of protein transport 0.0109464674883865 0.0470462297916771 0.380730400722792 0.260544992042746 1.3791568011146 261 5208 8660 283 163882 56947 5599 10802 161291 57555 8754 6844 7323 64083 2534 5494 51366 27230 56262 5467 388581 56681 79899 94121 10307 5106 8851 5743 5174 10541 1263 79567 654 7040 5122 7251 7097 51496 8841 7043 3059 10411 8938 2931 8882 3320 135 8736 …
GO:0035825 homologous recombination 0.0109517776740071 0.0470462297916771 0.380730400722792 -0.373162188907763 -1.62086034889429 51 201254 5890 8438 83933 7153 9319 158401 84464 64710 27030 5888 5889 79703 11077 79173 10111 80198 197342 25788 84057 378708 4292 2177 5892 10635 4361 57697 23304 2072 146956 83990 672
GO:0009746 response to hexose 0.0109813897939925 0.0470885157322954 0.380730400722792 0.28740137421177 1.42962638075414 152 2729 130399 5208 8660 2309 177 83667 1490 6844 4023 8609 9572 91355 2730 150 55829 5936 5467 388581 50507 5106 5743 55088 387 5122 653361 7494 26056 1285 1292 8938 1027 6434 9990 6659 2185 3480 5105 7057 5894 5007 65010 9854 10723 2281 836 4089 51714 6934
GO:0034284 response to monosaccharide 0.0109813897939925 0.0470885157322954 0.380730400722792 0.291797431873696 1.45957655844822 160 2729 130399 5208 8660 2309 177 83667 1490 6844 860 4023 8609 9572 91355 2730 150 55829 5936 5467 388581 50507 5106 5743 55088 387 5122 653361 7494 26056 1285 1292 8938 1027 6434 9990 6659 2185 3480 3552 5105 7057 5894 5007 65010 9854 10723 2281 836 4089 51714 6934
GO:0051310 metaphase plate congression 0.0110505413624948 0.0473424272040694 0.380730400722792 -0.339129154933683 -1.55939965557431 67 79643 51652 81610 27436 51115 256364 150465 332 3835 27183 23212 1063 891 9212 113130 3619 51112 54984 11004 54908 81930 91782 10403 83540 9928 283489 4292 29082
GO:0016125 sterol metabolic process 0.0110967526825484 0.047497690727458 0.380730400722792 -0.288669331841403 -1.44800986157831 123 9784 10613 4047 114879 10162 2053 11161 6770 3988 2330 10826 11160 4041 6720 255738 1717 22937 47 403313 84650 51302 348 4598 26119 8720 3930 51706 10654
GO:0007281 germ cell development 0.0111482456909374 0.0476364645803241 0.380730400722792 0.271864366622624 1.40106547188437 203 91746 55124 1906 7110 7130 2309 283 6690 639 7320 4882 402573 90 159686 9444 598 27125 9425 7073 51361 6795 26256 10658 55818 7704 374768 26108 5048 25945 6045 1499 9985 22932 9665 3622 5819 51465 3148 23762 3020 6714 5764 3074 58494 3479 2185 201164 340719 9519 51441 59…
GO:0000302 response to reactive oxygen species 0.0111538394747728 0.0476364645803241 0.380730400722792 0.274229823208717 1.38729758451784 182 51526 1906 23411 84919 2309 5599 8754 83667 358 6869 10365 3162 301 1728 2534 374 8061 7128 664 388 10068 10105 7732 5829 140885 5970 4313 8428 1410 1263 5831 4846 10276 653361 1398 8013 55139 59338 1277 5516 5159 3725 6714 5156 2185 7295 3552 5796 11235 73…
GO:0070301 cellular response to hydrogen peroxide 0.0111591718034512 0.0476364645803241 0.380730400722792 0.336497992105162 1.52138864875046 81 51526 1906 23411 2309 358 10365 301 1728 2534 7128 664 388 10068 10105 7732 140885 5970 5831 10276 8013 55139 59338
GO:0043371 negative regulation of CD4-positive, alpha-beta T cell differentiation 0.0112211770911845 0.0478582700648191 0.380730400722792 0.551118170028705 1.69871708454611 17 4092 3718 865 301 149041
GO:0010720 positive regulation of cell development 0.0112764914954235 0.0480511676960622 0.380730400722792 0.254523117354214 1.34952493194041 263 9001 7852 57154 8482 6498 4092 8140 4673 5604 4739 22938 23394 6792 9798 23011 650 6474 5501 2664 8874 7732 10979 673 9253 1399 23013 5048 5583 4204 7133 1499 4311 6009 7040 1601 4049 1398 1003 7097 5789 10221 80005 118813 3207 50848 23529 5270 3984 916…
GO:0000070 mitotic sister chromatid segregation 0.0113457703314846 0.0483031723495913 0.380730400722792 -0.256276633168133 -1.38853178836613 195 79643 7517 8260 51652 27436 51115 256364 6598 129563 332 157570 3835 151648 10460 64151 27183 23310 701 11130 9319 699 23212 25906 29127 1063 10300 6601 147841 51433 8881 54892 891 348654 9212 146909 11065 6597 113130 23397 3619 4751 9493 54984 11004 241…
GO:0097193 intrinsic apoptotic signaling pathway 0.011361277145765 0.0483260038593077 0.380730400722792 0.24868775993235 1.3235681138095 274 23645 10018 23411 6477 9181 8876 5329 7159 8795 6498 30001 79094 29965 3162 22938 58515 487 5771 90993 6615 664 1649 7417 64844 598 64112 201163 5366 3301 10105 55829 26471 10955 468 4170 9451 57007 8452 8428 5743 133746 7133 7494 219790 7314 317 3622 1655 6…
GO:0031341 regulation of cell killing 0.0114468842261981 0.0486467051325672 0.380730400722792 0.345921335700368 1.53907255075815 76 177 3824 5599 6777 3135 598 3133 3075 5272 3820 409 966 3105 1398 5819 1604 100507436 114836 164 3575 51571 51561 3326 3106 3965 563 567 634 22914 23705
GO:0009147 pyrimidine nucleoside triphosphate metabolic process 0.0114579858176607 0.0486504852364844 0.380730400722792 -0.50061841776078 -1.70868766885611 21 83549 4830 4833 56474 1841 10201 7298 79077 1854 1503 4831
GO:0033673 negative regulation of kinase activity 0.0114996184199905 0.0487731075823735 0.380730400722792 0.265963880687506 1.38416123418826 219 9052 4616 1647 26524 5062 23411 8660 1029 868 55450 1028 5771 650 7128 11213 9467 79893 57493 84962 867 3301 65266 3192 8850 25937 5787 5794 9711 81848 1843 5795 7026 54206 10019 5728 7251 3087 11142 10221 90007 58533 6423 57761 80824 1027 6879 54900 599…
GO:0035272 exocrine system development 0.0115073410836666 0.0487731075823735 0.380730400722792 0.416158285886067 1.58956851654915 38 10512 3481 29842 2296 6662 5154 7040 7043 6729 8829 55727 284217 7052 7042 23129 10913 3643 2252
GO:0072175 epithelial tube formation 0.0116230948572066 0.0492080894963782 0.380730400722792 0.305791636630771 1.48287629173123 126 25831 133 56963 8557 26585 6662 57167 79812 6046 57534 10395 10959 153572 6788 1857 29072 1499 7040 65979 10427 317 6423 7189 8915 5629 5754 5898 5420 6659 7474 1856 115908 7289 7976 7291 7042 8543 836 27443 130497 79192 10370 7798 2247 388585
GO:0030193 regulation of blood coagulation 0.0116306273662724 0.0492080894963782 0.380730400722792 0.370237504711813 1.54441403471975 54 1906 5329 5055 7035 22875 5054 5154 4846 10019 5270 84034 857 947 5156 302 7057 10855 2048 196527 2191 6915 634 5155 2152 5328 7056 7391 4780
GO:1902107 positive regulation of leukocyte differentiation 0.0116565075906826 0.0492301437606487 0.380730400722792 0.288114062305655 1.4382397369799 158 64332 8876 2309 177 6777 865 4739 6363 301 8767 3135 79576 7704 55626 9580 2736 387 7040 941 7494 4323 10221 8651 4860 7189 3059 60 259307 10892 3575 6659 51561 1385 57178 5105 3965 1960 7535 50604 3559 9308 2242 101 11221 8289 2353 8744 861 360…
GO:1903708 positive regulation of hemopoiesis 0.0116565075906826 0.0492301437606487 0.380730400722792 0.288114062305655 1.4382397369799 158 64332 8876 2309 177 6777 865 4739 6363 301 8767 3135 79576 7704 55626 9580 2736 387 7040 941 7494 4323 10221 8651 4860 7189 3059 60 259307 10892 3575 6659 51561 1385 57178 5105 3965 1960 7535 50604 3559 9308 2242 101 11221 8289 2353 8744 861 3600 3142 3561 70…
GO:0031396 regulation of protein ubiquitination 0.0116705365886053 0.0492457363225117 0.380730400722792 0.274094291013393 1.40169992413769 197 2729 4092 868 148022 3309 57162 1407 2534 8767 7128 123879 51366 64844 55208 3301 56160 91947 80762 8452 165324 409 339745 7314 5728 8841 8878 57761 10210 54778 9709 7189 3984 6478 8915 2931 3320 857 29979 9532 819 10892 11338 331 6659 3326 23251 9474 8410…
GO:1903829 positive regulation of protein localization 0.0117277831183481 0.0494435033414252 0.380730400722792 0.2307832052436 1.29064044338193 407 919 5208 8660 7130 283 163882 56947 5599 10802 161291 57555 8754 83667 6844 4739 636 7323 64083 2534 785 5494 51366 27230 51104 56262 10979 5467 388581 56681 79899 94121 10307 5106 8851 5175 25937 9451 5743 5174 5583 10541 1263 79567 654 7040 5122 695…
GO:0050926 regulation of positive chemotaxis 0.0117494887051763 0.049491215023395 0.380730400722792 0.524284250040928 1.75008848888539 22 177 9048 3576 1901 2277 3791 4916 2152 7423 285 1233 5228 3603 7857 7422 2150 6387 7424 4908
GO:1902373 negative regulation of mRNA catabolic process 0.0118820979672092 0.0500055783708344 0.380730400722792 0.37809882346934 1.59451184266478 56 10140 7538 8241 3183 2332 25819 221662 3192 8313 2521 115572 11044 10949 6556 55603 9261 26986 10644 23185 10758 373863 9967 7812 23435 79066 5317 54855 64282
GO:0099601 regulation of neurotransmitter receptor activity 0.0119378502485698 0.0501958681237304 0.380730400722792 0.407095246827042 1.63419931053015 45 154 54800 4885 57555 54413 5924 23237 22839 4208 6714 59283 2185 2048 1612 1742 80863 4884 6536 50488 440829
GO:0048704 embryonic skeletal system morphogenesis 0.011967402871397 0.0502394328437035 0.380730400722792 0.338301018482211 1.52659416125282 80 50515 6935 860 25836 6474 7020 3236 3219 6913 29072 1499 157506 4323 3235 9775 3207 7043 3233 5396 3212 5156 3232 116039 7289 1739 7291 130497 3213 3215 648 4325 3216 6899 2303
GO:2001257 regulation of cation channel activity 0.0119693023252736 0.0502394328437035 0.380730400722792 0.302013163747697 1.48403581327012 140 154 1906 9001 6236 54800 4842 57555 6844 1193 2669 3787 785 3270 817 2332 54413 3755 5924 23704 23237 9446 857 29979 4208 56704 59283 88 2185 610 2048 1739 51083 287 1612 2281 126755 1520 5534 10060 1742 5533 784 80863 7871 57010 7341 1756 2859
GO:0045622 regulation of T-helper cell differentiation 0.012016891242353 0.0503947798226844 0.380730400722792 0.467384411011298 1.71175690922061 32 64332 4092 3718 6363 301 8767 149041 941 10892 51561 3726 3142 3662 6461 3123 3606
GO:0070050 neuron cellular homeostasis 0.0120590267709757 0.050508105234367 0.380730400722792 -0.402691325705101 -1.57699272542473 36 84286 1639 8314 23557 5071 9256 27185 55277 5030 10989 794 5028 7301
GO:0097191 extrinsic apoptotic signaling pathway 0.0120652189034989 0.050508105234367 0.380730400722792 0.274760197142121 1.40737739326424 195 2729 55023 5062 10018 9181 2309 8795 6498 3624 10116 467 3570 3162 9821 147138 7128 90 5054 598 64112 5366 2730 6788 162989 5970 8837 4170 51330 7133 2260 7040 4846 117584 5728 3148 6423 64114 6478 8915 50486 2931 8829 857 6714 3958 57630 23678 83596 3479 …
GO:0046632 alpha-beta T cell differentiation 0.0120757203740437 0.050508105234367 0.380730400722792 0.321259623153051 1.48474448850441 94 64332 4092 3718 639 865 91543 6363 3570 301 8767 149041 673 79576 7704 8809 387 941 8651 4860 114836 10892 57630 51561 3726 3965 7535 9308 3569 1386 861 3142 6095 3561 54440 3662 5734 6461 3146 3123
GO:0071695 anatomical structure maturation 0.0121398106741543 0.0507316298698868 0.380730400722792 0.271109955581852 1.3852971224077 193 1906 2309 283 6690 10116 2624 865 29842 6363 860 4882 10365 27289 1258 26585 650 1649 372 4897 81792 26256 8851 7704 4313 4204 1499 387 9985 1003 163175 4929 8642 1901 3020 3791 3516 94 7474 3479 2185 201164 9334 51441 6196 65010 7042 51083 5745 10296 8434 1910 …
GO:0097106 postsynaptic density organization 0.0122747208023213 0.0512504556549157 0.380730400722792 0.482289717883064 1.65348723931318 24 57555 64101 9379 4983 3556 5728 5789 4916 1739 8506 382 1742 4884 78999 9419 51225 5649 85358
GO:0033598 mammary gland epithelial cell proliferation 0.0123198901433595 0.0513940075682701 0.380730400722792 -0.481941902646303 -1.71198689692228 25 2876 11331 5594 2099 6091 90780 6778 128239 595
GO:0001894 tissue homeostasis 0.0123727861235739 0.0515395068724648 0.380730400722792 0.264037132017125 1.37624134798615 220 154 4585 2624 57817 1490 10000 2296 5166 1258 6662 7128 25861 100506658 9657 57333 7082 9069 50507 3514 2055 221395 580 5175 25937 6505 5743 3494 90952 1499 9414 7879 3493 4846 3915 1281 5025 11171 1003 196740 50848 167691 7189 3845 60 1901 3791 6714 947 3315 128866 331 338…
GO:0072109 glomerular mesangium development 0.0123829471499264 0.0515395068724648 0.380730400722792 0.555794204625985 1.65390541499586 15 3570 8710 8837 5159 947 2828 3690 5155 2303 4851 652 655
GO:0050680 negative regulation of epithelial cell proliferation 0.0123872240489026 0.0515395068724648 0.380730400722792 0.307390987379949 1.48337610749203 119 687 6935 3664 1028 6662 79812 6678 55840 201163 26471 5467 6788 2321 7040 1601 5909 7026 5728 2683 1285 6423 1027 857 4208 60485 94 7474 7057 5796 1739 5797 54567 11235 7042 84913 93974 567 11221 64743 26277 1386 55679 634 197358 9500 2719 …
GO:0010611 regulation of cardiac muscle hypertrophy 0.012405996486838 0.0515725717829811 0.380730400722792 0.388416178226808 1.59200352968607 49 1906 57817 6093 817 6548 7133 5025 54206 29995 8013 5997 2931 3572 2308 221476 3479 7528 9475 4089 9150 3720
GO:0048384 retinoic acid receptor signaling pathway 0.0124499150382086 0.051710022006997 0.380730400722792 0.485088716629196 1.69556457472889 26 10365 22938 56603 1399 1488 23019 9249 6899 8644 171023 5468 5915 5371 6257 2146 81 5914 8854
GO:0002027 regulation of heart rate 0.0124896772525618 0.0518299846961713 0.380730400722792 0.349090176954328 1.56887462770667 79 1907 1906 133 6474 3270 817 552 23704 6505 199800 1824 6324 8913 488 857 153 79924 11149 610 287 2281 1910 3728 7531 6262 775 6327 1756
GO:0031018 endocrine pancreas development 0.0125152065239609 0.0518456033740434 0.380730400722792 0.470454051628029 1.68185732509722 28 3570 301 6662 9451 6009 654 2627 2931 406 6659 7474 3569 2932 3280
GO:1901889 negative regulation of cell junction assembly 0.0125152065239609 0.0518456033740434 0.380730400722792 0.470588797219464 1.68233903602987 28 90102 6093 10395 4323 5728 7097 6714 94 7474 7057 9475 11170 347 23603 55920 3553 395 22943
GO:0030534 adult behavior 0.0125282168429552 0.0518544092439953 0.380730400722792 0.317033980495669 1.4909643998983 102 23657 1140 2912 57555 785 4097 372 3236 80243 4864 54413 9379 27253 2055 6505 894 5048 4204 409 5728 163175 3235 4929 2059
GO:0003228 atrial cardiac muscle tissue development 0.0126174726641295 0.0521332521872619 0.380730400722792 0.532653836273904 1.60754886393175 16 6474 8913 2627 5629 2022 11149 9096
GO:1903729 regulation of plasma membrane organization 0.0126174726641295 0.0521332521872619 0.380730400722792 0.532314477096299 1.60652467819746 16 8976 50807 94121 23207 302
GO:0034764 positive regulation of transmembrane transport 0.012641342721605 0.0521866176132808 0.380730400722792 0.276215124769126 1.40284985723099 187 5243 9965 154 1906 9001 8660 4842 8140 487 785 81671 6548 100506658 187 9002 65266 54413 673 388581 23204 5174 117 5025 23237 8013 9446 857 10580 25999 88 3479 23433 10063 2316 2048 4283 196527 7070 51582 65010 5584 51083 151176 287 126755 3643 56…
GO:0060350 endochondral bone morphogenesis 0.0127916729028829 0.0527614975838389 0.380730400722792 0.382066652054576 1.5772107884557 53 4209 860 2296 6662 6474 85301 654 8817 1281 8313 4323 54928 6781 3207 1277 249 4208 338773
GO:0061077 chaperone-mediated protein folding 0.0128709528141972 0.0530125180041361 0.380730400722792 0.361422450284561 1.57221371556396 65 51303 30001 3309 10728 6782 10049 6950 1457 3315 5479 3313 11080 3311 64175 3312 3310 10575 51182 2281 6388 2580 80331 3337 25822 23753 10808 126393 2288 9601 3306 79982 10694 908 3303 26973 9141
GO:1904951 positive regulation of establishment of protein localization 0.012916635807033 0.0530125180041361 0.380730400722792 0.252250051543955 1.34366848877808 277 5208 8660 283 163882 56947 5599 10802 161291 57555 8754 6844 7323 64083 2534 5494 51366 27230 56262 5467 388581 56681 79899 94121 10307 5106 8851 5743 5174 10541 1263 79567 654 7040 5122 6950 7251 7097 51496 8841 7043 3059 10411 8938…
GO:0009410 response to xenobiotic stimulus 0.0129197223653673 0.0530125180041361 0.380730400722792 0.246613460440795 1.34727366633883 328 10512 5243 2729 1906 2354 1645 7852 314 2309 2912 4842 2026 7150 3624 7320 196 9943 4363 3309 3162 7039 4023 8714 1728 8061 5021 4773 29785 6818 2730 4864 56603 65266 673 4176 1603 1543 1399 6505 4313 388552 2018 5743 1788 969 117 1565 1499 57491 5154 387 904 5…
GO:0010934 macrophage cytokine production 0.0129256171217612 0.0530125180041361 0.380730400722792 0.421514772418117 1.60236586231166 36 23411 8482 148022 8767 11213 3135 7040 51465 7043 7474 7099 51704 5553 7291 7042 9261
GO:0010935 regulation of macrophage cytokine production 0.0129256171217612 0.0530125180041361 0.380730400722792 0.421514772418117 1.60236586231166 36 23411 8482 148022 8767 11213 3135 7040 51465 7043 7474 7099 51704 5553 7291 7042 9261
GO:0033962 P-body assembly 0.0129305183760806 0.0530125180041361 0.380730400722792 0.496568253475888 1.6391767083815 21 246175 149041 25819 6311 219988 26065 255967 23019 29883 4848 57472 1656 197135
GO:0051985 negative regulation of chromosome segregation 0.0129415529888351 0.0530125180041361 0.380730400722792 -0.370738032663921 -1.59422159093082 49 7517 332 701 11130 9319 699 25906 1063 147841 891 348654 9212 3619 54908 83903 10403 83540 57405 4085 5347
GO:1905819 negative regulation of chromosome separation 0.0129415529888351 0.0530125180041361 0.380730400722792 -0.370738032663921 -1.59422159093082 49 7517 332 701 11130 9319 699 25906 1063 147841 891 348654 9212 3619 54908 83903 10403 83540 57405 4085 5347
GO:0140467 integrated stress response signaling 0.0130101112231235 0.0532475686142271 0.380730400722792 0.417482226680488 1.61093976558042 39 23645 84919 3309 5771 8061 1649 10959 468 9451 55509 3725 1054 4690 58487 3726 9935
GO:0035970 peptidyl-threonine dephosphorylation 0.0130839209868008 0.0535036906275701 0.380730400722792 0.546430076811581 1.73091958800582 18 1847 5515 5494 8493 54704 1843 5516 152926 11221 5495 22843
GO:0016571 histone methylation 0.013096641084843 0.0535097754101133 0.380730400722792 0.290064232944809 1.44072939862294 149 3006 2145 23411 402569 639 8467 54904 55209 7403 84787 22938 51111 6018 4800 284058 51742 26097 94104 23476 2122 5252 55677 55818 29072 4204 1499 10664 30827 91272 7468 3008 55904 3007 5929 1387 54623 54934 57343 8473 23067 10419 63976 84148 23512 4837 10157 4089 84444 8031…
GO:0090559 regulation of membrane permeability 0.013125814920643 0.0535830182364553 0.380730400722792 0.360934328686155 1.57009035141967 65 2729 10018 815 5599 664 665 3099 7417 6548 598 64112 57493 5366 10105 9026 9414 23593 50848 2931
GO:0008584 male gonad development 0.013186263163258 0.0537691646782863 0.380730400722792 0.318930871726609 1.5191117065439 111 9667 10018 7110 3624 8894 6662 598 51742 152006 867 26471 1399 5154 9985 7314 4323 3622 3148 3207 6423 59338 2674 2627 5159 23414 3020 5156 7474 3552 10046 10549 7042 7536 1495 128637 3643 4089 84159 3625 1822 5972 10370 3815 7812 9289 8644
GO:0007611 learning or memory 0.0131939868826441 0.0537691646782863 0.380730400722792 0.2675846616156 1.38598273639262 211 23657 7162 4885 378 177 4739 55450 6869 2334 8301 23394 2534 8061 22849 5021 90410 55236 54413 673 9379 2760 2055 6505 894 5743 5048 4204 4311 23237 5728 7097 54915 65009 9775 23208 814 10411 342371 3845 9867 4208 6714 5764 5621 1385 1139 7436 8867 2048 7337 7122 5153 4900 10…
GO:1904645 response to amyloid-beta 0.0132613655050214 0.0539975600563436 0.380730400722792 0.398928757806192 1.58673080597188 43 154 10018 2309 177 4363 4321 2534 4313 58533 5621 7099 3479 1139 3480 7412 2048 5663 10268 2932
GO:0002021 response to dietary excess 0.013341007251471 0.0542217683233014 0.380730400722792 0.493938038787708 1.6304943437222 21 130399 154 114789 65266 84251 153 9518
GO:0061384 heart trabecula morphogenesis 0.0133721226582898 0.0542217683233014 0.380730400722792 0.481606512316564 1.68339298204478 26 57493 7010 1901 23462 55636 2022 3516 9510 6654 54567 7042
GO:0046425 regulation of receptor signaling pathway via JAK-STAT 0.0133806771825857 0.0542217683233014 0.380730400722792 0.359298636898353 1.5629749742172 65 1647 3718 11009 3570 5515 5771 79893 338376 8851 10019 5789 55250 8651 857 8835 3575 51561 2185 2048 51094 84444 3569 3815 51379 388585 3280 11314 132299
GO:0034599 cellular response to oxidative stress 0.0133823915098987 0.0542217683233014 0.380730400722792 0.252414213122152 1.33208535408371 256 23657 51526 1906 23411 387082 8876 2309 5599 83667 358 4363 10365 3162 4257 301 1728 2534 7128 664 2054 84883 50640 388 10068 10105 55829 7732 22850 79899 5829 140885 5970 468 6505 4313 4170 8428 1499 5831 4846 10276 653361 60674 8013 55139 4929 59338 140…
GO:0032786 positive regulation of DNA-templated transcription, elongation 0.0133847186289258 0.0542217683233014 0.380730400722792 0.354341319552678 1.50956690903475 59 7919 22828 8812 22936 6829 23476 90390 54797 9441 1499 51586 904 8178 84246 905 51003 9440 8621 51755 10915 9412 170394 10001 112950 1025
GO:0051057 positive regulation of small GTPase mediated signal transduction 0.0133847186289258 0.0542217683233014 0.380730400722792 0.354038073639013 1.50827501906508 59 55914 11214 9002 117 10276 2151 1281 50848 3845 5159 27334 6714 2828 8036 3479 6654 7052 4803 5879 9289 2859 1902 286530 9448 8477 10161 115727 65078 5649 4851 55379 5294
GO:0001952 regulation of cell-matrix adhesion 0.0134106349595974 0.0542805989358724 0.380730400722792 0.313393032423743 1.49936588857507 114 90102 1029 4321 26585 5054 6093 6548 10395 7010 10979 57669 55966 9748 387 5795 4323 5728 5747 1613 1236 8829 3791 6714 340533 79834 94 2185 30008 7057 5921 71 7070 9475 3690 11170 3728 57662 2932 5879 4763 347 9448 51057 23603 5328 50488
GO:0014065 phosphatidylinositol 3-kinase signaling 0.0134357126986901 0.0543359382823087 0.380730400722792 0.304420439784305 1.47622694279113 126 1906 23411 25948 8394 6662 205428 54923 7010 867 80243 5467 79899 1440 375033 5154 2321 2260 653361 5728 5747 59338 5270 5286 2322 3059 5159 1634 3791 6714 5156 3479 219699 3480 26051 4916 7337 940 7291 7042 56005 3643 113791 6403 634 197358 5155 118788…
GO:0072132 mesenchyme morphogenesis 0.0134494135379757 0.0543452129727873 0.380730400722792 0.376692151449468 1.55117121119935 51 2296 6662 650 6615 90 187 4846 8642 6909 23462 2022 3516 55273 94 7474 4487 7291 7042 4089 26508 130497 4194 2294
GO:0051962 positive regulation of nervous system development 0.0134874071359668 0.0544525488099542 0.380730400722792 0.263565076870344 1.38099751568973 231 7162 9001 7852 57154 8482 6498 8140 4673 5604 57555 22938 23394 6792 9798 23011 650 5021 6474 5501 2049 2664 7732 54413 673 9253 23013 3556 5048 5583 4204 7133 1499 4311 6009 7040 4049 7097 5789 118813 23529 5270 3984 3845 3400 9746 8829 65981…
GO:0003176 aortic valve development 0.0135032742839278 0.0544704476618392 0.380730400722792 0.451324612819091 1.66841215844386 33 6662 650 6615 6093 7133 7040 4846 23462 3516 6586 54567 7075 7291 9475 4772 26508 2006 4091 9353
GO:0046486 glycerolipid metabolic process 0.0135442613374046 0.0545895609233464 0.380730400722792 -0.218541858038104 -1.29180768617535 348 3628 2876 5296 11331 2166 114879 8228 10162 5833 56894 129303 1622 145567 9091 55697 13 5279 8733 8818 23659 55650 5288 283871 51205 8396 222236 57406 9489 10380 6720 255738 10423 9896 9791 30968 93210 94005 10400 23167 64788 5321 80055 81490 138429 25979 5337…
GO:0070555 response to interleukin-1 0.0136342700292126 0.0549058853923659 0.380730400722792 0.306240553472273 1.46046176307896 112 2729 6401 1906 6363 10365 301 6662 8767 11213 9572 149041 81792 140885 5970 6351 4313 7850 5122 3576 7189 6364 6358 6714 10010 9590 3965 6348 3557 7528 5584 9252 10344 3569 3625 648 6095 3280 11173 3037 27063 6375 4435 23236 84676 5609 3553 6367 6369 54726 3091 1051 …
GO:1902473 regulation of protein localization to synapse 0.0136622953018693 0.0549722760288053 0.380730400722792 0.521184308094059 1.67202110956828 19 57555 51104 102 160622 9746 7474 1739 5906
GO:0042471 ear morphogenesis 0.0138157578166231 0.0555405045011321 0.380730400722792 0.316033092691052 1.45358352796618 91 1906 2487 4646 2624 6935 8557 6662 25836 25861 7020 220 51141 10427 6909 5629 5754 55636 5396 116039 7474 9096 4487 1856 115908 2048 9935 7976 7291 9423
GO:0034446 substrate adhesion-dependent cell spreading 0.0138344924927575 0.0555405045011321 0.380730400722792 0.310390480248117 1.46574676118998 104 4739 2049 3914 2192 8874 10461 7010 5861 10979 673 29780 5829 1399 81848 387 3915 1601 1398 3695 5747 80005 91663 8829 6714 79834 11149 2316 83706 26033 8322 3690 5034 55679 3912 57580 5879 79778 9341 23603 3037 998 4070 8455 59277 55698 10319 55920
GO:0055093 response to hyperoxia 0.0138696228666089 0.0555405045011321 0.380730400722792 0.54415198620155 1.67724514599496 17 8140 664 1543 4313 1277 5159 857 2308
GO:0045662 negative regulation of myoblast differentiation 0.0138826186638152 0.0555405045011321 0.380730400722792 0.504475313858022 1.64462074183944 20 10011 6662 1649 5467 7040
GO:0060389 pathway-restricted SMAD protein phosphorylation 0.0138904021387312 0.0555405045011321 0.380730400722792 0.388630700981636 1.57511808038237 47 4092 3624 26585 650 90 654 7040 56937 1601 83891 7043 2022 94 6386 9518 7042 4089 3625 4091 57045 11030
GO:1901605 alpha-amino acid metabolic process 0.0138934263855216 0.0555405045011321 0.380730400722792 -0.256025306300292 -1.34787533207212 162 38 26275 2875 162417 8659 191 55258 10165 374569 4143 4552 29920 80017 3028 56922 144193 2639 65263 2653 6470 84105 56474 1719 5723 4522 63826 64087 587 22928 1373 4507 2356 60496 36 56954 23409 51540 200895 275 5198 51268 5092 8604 5860 7263 10247 92292 2…
GO:0035303 regulation of dephosphorylation 0.0139198696561229 0.0555405045011321 0.380730400722792 0.300150103482875 1.44493163853219 117 23645 84919 57718 23075 9258 7184 23261 650 8897 6093 10395 5504 23141 55626 4249 7040 1003 9887 91272 5159 255743 4208 6714 3958 4659 3326 26051 157313 2768 80279 7042 51231 9475 100289187 2281 84930 7531 2932 10776 1408 11261 5341 5525 23175 153743 11314 5725
GO:0061383 trabecula morphogenesis 0.0139201073740828 0.0555405045011321 0.380730400722792 0.410112167218868 1.60495678821695 41 26585 2201 57493 7010 4313 387 1277 1901 23462 55636 2022 3516 9510 6654 54567 7042
GO:0045089 positive regulation of innate immune response 0.0139256588353786 0.0555405045011321 0.380730400722792 0.308714906758974 1.46062611060624 106 115004 5062 121260 3824 6777 8780 4321 2534 3135 3665 3133 3263 78989 3093 55122 353091 8547 5819 3148 7189 114836 661 3320 26065 5359 6714 164 29110 7474 7099 6421 1387
GO:0019751 polyol metabolic process 0.0139447741507603 0.0555405045011321 0.380730400722792 -0.302444678129851 -1.47578551312935 103 3628 283871 9677 5031 51477 6652 10380 26007 6697 2584 2820 84105 1719 5321 6526 427 340485 11163 2710 2852 27163 3631 5092 5028 120227 5860 51763 23262 56848 55331 51805 5805 125981 5724 4952 3269 27235 20
GO:0035459 vesicle cargo loading 0.0139510790518256 0.0555405045011321 0.380730400722792 0.466849086720355 1.67902901475715 29 9871 10802 8301 10959 5861 56681 10484 10427 22872 6396 4253
GO:0051491 positive regulation of filopodium assembly 0.0139510790518256 0.0555405045011321 0.380730400722792 0.459219043774979 1.62603644379526 27 8976 2332 9750 26052 1236 7043 8829 5898 23433 54874 9148
GO:0042310 vasoconstriction 0.0139550763828411 0.0555405045011321 0.380730400722792 0.360588549154942 1.54311129672319 60 1907 1906 133 6869 5021 150 552 4313 5743 387 80005 5286 185 857 3274 143872 9732 80852
[truncated: 3,567 more rows]
