# Supplementary material for: Dantrolene corrects cellular disease features of Darier disease and may be a novel treatment
Source: EMBO Mol Med. 2024 Jul 26;16(9):1986–2001. doi: 10.1038/s44321-024-00104-3 (PMC11392931; doi:10.1038/s44321-024-00104-3)
Supplement: Supplementary file 3 — Source data (part 1) Fig. 1 [file 44321_2024_104_MOESM3_ESM.zip › 1D/Note.txt]

Note
The final 12 frames of the baseline were used for quantification, as well as the first 20 frames of the Tg-induced
