# Supplementary material for: Dantrolene corrects cellular disease features of Darier disease and may be a novel treatment
Source: EMBO Mol Med. 2024 Jul 26;16(9):1986–2001. doi: 10.1038/s44321-024-00104-3 (PMC11392931; doi:10.1038/s44321-024-00104-3)
Supplement: Supplementary file 3 — Source data (part 1) Fig. 1 [file 44321_2024_104_MOESM3_ESM.zip › Source_data_Figure_1D-G_Fura_Red.xlsx]

## Sheet: DDK R1
Baseline																							BAPTA																							Ionomycin
																					Background																							Background
1	77.543	51.365	66.313	74.303	61.705	57.023	76.503	64.05	81.265	59.298	48.081	41.482	52.895	45.182	51.067	52.072	85.838	81.694	73.161	45.78	1.73		1	74.597	49.6	61.931	68.649	57.524	51.7	69.126	62.835	64.403	29.351	35.786	18.467	46.858	46.048	46.879	43.837	81.988	71.348	62.56	3.372	1.682		1	37.589	38.848	51.319
2	77.315	50.29	64.829	72.562	61.938	55.625	74.676	63.238	79.09	58.571	48.081	40.704	51.187	46.618	48.894	51.915	85.133	81.416	73.09	45.322	1.648		2	72.83	46.862	59.701	67.754	56.019	49.99	69.603	62.203	63.524	32.717	35.102	21.375	45.476	43.071	47.15	42.865	80.733	71.948	64.295	3.653	1.659		2	29.15	32.441	43.699
3	76.426	50.3	63.267	71.779	61.643	55.556	74.562	63.742	80.642	57.829	46.144	40.687	51.83	47.508	49.161	51.898	83.956	81.064	72.735	44.816	1.713		3	70.018	45.039	58.721	66.148	55.348	49.45	66.883	62.073	63.654	35.878	35.161	23.985	45.204	44.407	46.829	41.508	79.838	73.023	66.047	3.688	1.592		3	21.741	27.428	38.144
4	75.261	49.592	64.551	71.123	61.123	54.918	74	62.763	79.775	58.244	47.884	40.162	50.681	45.821	48.676	51.729	85.458	81.627	72.31	44.142	1.701		4	69.39	44.297	56.698	65.444	54.14	48.71	66.341	61.079	64.422	36.302	35.628	26.537	43.619	43.531	45.233	40.442	79.627	73.628	66.331	3.979	1.605		4	16.233	22.431	32.917
5	80.404	52.437	68.886	73.224	62.459	56.388	75.835	63.48	80.5	57.502	46.709	41.949	54.351	49.984	51.646	52.452	87.712	81.018	69.495	46.831	1.668		5	76.018	49.802	65.153	72.037	58.156	55.489	72.623	66.284	66.953	46.839	38.8	35.972	50.003	49.846	49.325	44.656	89.885	75.858	65.839	3.785	1.647		5	15.308	19.704	36.753
6	80.206	51.96	67.843	73.991	62.814	56.352	74.787	63.282	78.825	56.102	47.649	41.077	54.363	49.379	51.525	53.024	85.956	79.11	69.413	46.473	1.675		6	75.362	49.983	64.028	72.299	57.713	55.009	73.871	66.175	68.536	44.746	38.996	35.721	50.096	50.92	47.664	44.295	89.946	75.729	66.218	3.741	1.647		6	13.526	18.024	33.006
7	79.305	51.636	67.136	73.448	61.539	56.216	76.142	62.894	79.23	55.946	46.656	39.443	53.43	48.623	50.676	53.017	85.388	79.601	69.022	46.531	1.683		7	75.028	49.254	62.749	71.559	58.103	54.338	73.332	66.136	69.59	47.151	39.589	36.309	49.999	50.72	46.413	44.676	91.085	77.456	67.143	3.628	1.606		7	12.735	16.96	29.733
8	79.041	51.597	66.807	72.407	61.466	55.902	73.836	62.733	78.536	55.61	45.284	39.348	52.993	47.828	50.148	52.289	84.65	78.82	68.667	45.851	1.687		8	74.504	49.139	62.7	71.865	57.508	54.854	74.978	66.328	69.31	46.541	39.846	36.736	49.19	50.322	43.786	44.872	90.094	78.755	68.541	3.709	1.66		8	11.833	16.627	26.991
9	79.958	52.089	66.369	73.131	61.144	54.315	73.506	63.514	77.791	55.141	46.874	39.874	53.547	47.616	50.082	51.827	83.935	77.977	67.988	45.571	1.69		9	75.097	49.383	67.108	73.497	59.617	56.786	79.185	66.358	68.931	52.512	41.628	39.271	41.43	48.968	38.546	45.489	71.913	80.613	70.206	3.427	1.653		9	12.261	17.424	27.564
10	79.043	50.805	66.21	71.654	59.618	53.926	74.611	62.704	76.969	52.971	45.249	39.486	53.55	48.536	49.496	51.525	83.79	77.811	67.598	45.983	1.708		10	73.844	49.64	66.721	73.321	60.277	55.83	80.896	66.552	67.671	51.088	41.495	37.959	38.686	47.49	36.619	45.909	63.431	83.009	70.457	3.678	1.617		10	11.766	17.216	26.966
11	79.13	50.772	65.937	72.199	60.475	54.333	73.184	61.745	76.059	55.376	44.246	38.934	53.855	48.375	49.233	51.24	83.223	77.489	67.596	45.718	1.725		11	74.788	49.423	66.968	72.602	59.694	55.957	83.372	64.964	68.943	52.898	42.554	38.07	36.499	42.329	34.75	45.465	55.835	85.569	71.454	3.525	1.649		11	10.959	16.729	25.684
12	78.292	51.138	66.229	72.053	59.287	54.325	74.53	62.397	75.803	52.2	44.33	38.424	52.521	47.687	49.273	52.095	83.588	78.095	67.656	45.636	1.702		12	74.195	49.242	67.8	73.472	60.975	55.733	85.718	64.562	67.777	52.215	42.649	38.723	34.377	37.775	32.794	45.826	48.433	84.162	71.688	3.469	1.633		12	10.787	16.227	24.749
13	79.077	50.266	66.073	72.12	59.251	53.978	73.684	61.982	76.147	52.737	44.919	36.957	54.371	47.864	49.165	51.19	82.858	78.053	67.275	44.952	1.709		13	79.659	53.16	72.968	77.806	64.065	59.831	92.187	56.558	68.664	59.044	45.319	40.51	30.271	30.448	29.261	58.76	23.735	76.099	70.24	3.402	1.632		13	11.078	15.862	24.62
14	79.569	49.833	65.967	72.177	59.707	54.163	72.875	61.825	75.237	50.059	45.807	37.384	53.047	46.264	48.498	51.432	84.102	77.648	66.263	45.09	1.716		14	80.054	52.239	71.961	78.704	63.99	59.696	91.83	47.461	68.668	60.868	46.73	41.746	28.183	27.508	26.502	58.286	19.965	72.82	71.147	3.37	1.628		14	10.816	15.677	23.789
15	79.043	49.712	66.788	71.833	58.757	53.317	72.618	61.469	75.009	51.268	44.421	37.763	52.754	47.377	48.524	51.357	82.885	78.093	66.198	44.799	1.706		15	80.027	51.913	70.913	80.483	64.473	60.059	91.849	38.296	68.118	58.81	47.193	42.011	26.252	23.023	25.037	57.315	18.256	70.523	70.678	3.483	1.644		15	10.294	15.203	23.119
16	78.704	49.709	65.63	71.77	59.353	53.346	71.945	61.666	74.493	53.01	43.565	36.262	52.842	46.995	48.696	50.704	82.625	77.424	65.91	44.699	1.7		16	80.761	51.435	69.774	80.022	64.495	60.162	92.486	30.053	67.884	60.707	48.677	42.612	23.292	19.614	23.412	53.761	16.737	67.473	70.645	3.31	1.633		16	10.05	14.644	22.823
17	78.3	50.022	65.072	70.832	58.077	52.961	71.847	61.114	71.858	51.073	43.463	36.322	52.247	46.641	47.926	50.659	82.094	77.041	64.608	45.305	1.69		17	86.897	54.278	71.859	88.205	66.807	63.685	97.91	11.239	64.851	62.444	54.807	46.962	11.558	13.382	20.344	50.61	13.421	62.953	68.883	3.025	1.609		17	10.299	14.288	21.279
18	78.7	49.333	65.176	70.947	58.332	52.169	71.196	60.699	72.855	50.732	43.319	34.633	51.593	46.055	46.794	50.635	80.74	76.518	64.991	45.341	1.686		18	87.541	54.723	71.011	88.861	65.945	63.377	97.639	9.177	62.908	61.307	55.516	49.642	7.224	11.844	19.796	47.312	11.846	61.66	70.443	2.914	1.629		18	10.361	13.571	21.198
19	78.343	50.067	65.006	70.811	58.141	52.742	70.206	60.363	72.126	47.649	42.561	35.569	52.823	46.407	47.258	50.308	81.608	77.387	65.159	45.709	1.676		19	87.151	53.301	67.824	90.882	66.169	64.231	97.031	7.634	61.422	59.737	56.589	50.665	4.517	9.775	18.287	45.437	10.044	60.425	70.935	3.082	1.616		19	10.097	13.774	20.79
20	78.436	49.329	64.932	70.626	58.862	52.003	71.128	60.217	72.4	48.61	43.186	35.478	52.141	45.12	46.937	50.432	80.702	76.232	64.836	45.969	1.718		20	87.679	51.29	64.749	89.831	65.795	65.244	92.375	6.838	57.509	58.473	58.439	52.296	2.459	7.632	16.75	44.275	9.283	60.299	71.824	3.672	1.631		20	9.972	13.328	20.032
21	77.185	48.556	64.259	70.772	57.801	51.605	69.679	59.504	71.874	48.341	41.835	35.439	53.122	45.963	45.987	49.928	80.412	76.011	63.787	45.469	1.645		21	89.429	49.135	60.599	94.94	66.648	68.644	82.425	4.57	48.467	56.346	61.874	59.535	1.729	2.494	9.599	43.247	7.087	55.713	70.088	4.958	1.671		21	10.626	12.995	19.482
22	77.987	48.355	63.852	70.731	58.068	51.177	69.662	59.242	71.659	47.995	41.653	34.979	51.16	45.662	46.063	50.777	80.887	76.642	63.472	46.167	1.701																							1.63538		22	10.501	12.909	18.556
23	77.897	48.864	63.801	69.577	58.028	51.658	70.441	58.873	70.161	47.829	41.018	34.84	52.547	45.549	45.656	49.846	79.035	75.099	63.934	47.063	1.641																									23	10.461	12.74	18.564
24	78.083	48.533	64.13	69.442	57.386	51.266	69.682	58.982	69.768	48.341	41.27	34.356	51.58	44.749	45.062	49.846	80.842	75.136	63.786	46.28	1.657		1	28.484	22.115	36.096	30.267	23.093	23.504	36.699	29.854	35.9	39.839	26.818	34.141	26.377	29.692	33.462	20.256	63.417	34.436	25.533	3.615	1.53		24	10.395	12.406	17.798
25	75.008	47.206	60.894	68.988	56.711	49.43	68.991	57.911	68.912	47.776	40.814	33.271	49.778	45.414	43.052	48.488	78.267	75.02	63.55	44.818	1.701		2	27.603	21.526	34.811	29.525	22.788	23.215	35.866	29.267	34.78	37.141	26.189	31.542	25.092	28.08	32.638	19.423	61.087	34.703	25.757	3.571	1.523		25	10.62	11.923	16.94
26	74.797	46.311	61.773	68.61	57.378	49.75	67.572	57.844	69.569	46.254	40.688	32.808	51.22	44.818	44.052	48.42	78.067	74.113	62.013	44.987	1.641		3	26.863	20.902	33.033	28.722	22.609	22.821	35.026	28.902	33.903	35.239	25.653	29.062	23.918	26.989	31.052	18.96	58.837	34.407	26.018	3.536	1.371		26	10.682	11.861	16.98
27	75.5	46.357	61.304	67.964	56.011	49.665	68.654	57.87	67.941	46.049	41.13	32.092	50.403	45.193	44.174	49.499	78.712	74.63	62.923	45.504	1.654		4	26.38	20.276	32.209	28.245	22.22	22.283	34.368	28.439	33.438	34.605	24.551	27.224	23.435	26.451	29.38	18.711	58.144	34.218	25.956	3.31	1.359		27	10.326	11.953	16.327
28	74.79	46.892	61.01	68.241	56.139	48.952	66.615	57.799	68.476	45.873	41.007	32.644	50.292	43.839	43.76	47.911	77.083	75.072	62.812	44.887	1.681		5	28.153	22.111	34.504	28.855	22.632	23.44	35.746	29.296	33.277	34.727	25.284	26.708	25.34	27.671	28.276	19.813	60.187	33.095	24.457	3.019	1.342		28	10.363	11.731	16.366
29	76.002	47.452	62.982	69.947	56.777	48.758	68.104	57.309	67.351	46.585	39.919	31.301	50.862	46.2	43.801	48.945	77.988	72.662	61.71	45.912	1.667		6	27.881	21.934	33.807	28.846	22.65	23.369	35.481	29.092	33.038	33.678	25.375	26.885	24.96	27.972	27.089	19.452	59.896	33.377	24.265	3.04	1.358		29	10.981	11.786	16.106
30	75.957	47.745	62.83	68.925	55.673	49.514	68.388	57.294	67.223	46.693	39.919	31.441	50.509	46.618	43.9	49.158	77.44	72.966	61.754	44.962	1.713		7	27.69	21.911	33.479	28.654	22.536	23.558	35.651	29.076	32.441	33.576	25.435	26.249	24.833	27.726	25.851	19.662	60.523	33.162	24.617	2.975	1.338		30	10.804	11.724	15.84
31	75.797	48.054	62.858	68.639	56.33	49.251	67.461	56.738	68.538	45.888	39.786	32.525	50.777	46.807	44.479	49.38	78.7	72.643	61.292	44.552	1.719		8	27.521	22.002	33.151	28.727	22.439	23.538	35.467	28.939	32.372	33.161	25.628	25.834	24.065	27.832	24.131	19.488	60.298	33.973	24.625	2.858	1.339		31	10.745	11.255	15.458
32	76.368	47.511	62.919	68.456	56.351	49.088	67.019	56.176	66.424	46.263	38.993	31.695	51.026	45.453	44.126	49.278	77.352	72.675	60.54	45.036	1.653		9	27.498	22.483	33.831	28.77	22.878	24.023	37.128	29.561	31.81	33.117	25.782	25.561	20.976	26.064	19.732	20.026	57.585	34.78	24.959	2.728	1.33		32	10.662	11.367	15.367
33	75.245	46.63	60.893	67.937	54.969	48.24	67.098	56.514	65.82	46.732	38.768	31.205	50.38	46.556	42.426	48.709	76.525	72.034	60.544	45.36	1.647		10	27.455	22.475	33.544	28.941	22.95	23.633	37.956	29.498	31.493	32.702	25.93	25.066	19.596	24.49	18.744	19.872	56.627	35.085	25.057	2.563	1.375		33	10.779	10.946	14.677
34	75.106	46.559	60.818	67.928	55.35	48.563	66.576	55.528	66.107	45.249	39.449	30.441	50.091	45.786	42.533	48.16	75.971	72.669	59.934	45.569	1.679		11	27.463	22.486	33.55	28.874	22.914	23.808	39.062	29.242	31.517	32.839	25.705	24.906	18.309	22.154	17.49	20.109	54.502	36.085	24.986	2.651	1.31		34	10.366	10.894	14.881
35	74.987	46.732	61.036	67.816	55.144	47.426	66.913	56.365	64.983	45.561	39.379	30.094	50.17	47.025	42.292	48.176	77.494	71.912	60.386	44.605	1.683		12	27.291	22.437	33.742	28.935	23.178	23.821	39.656	28.995	31.408	32.717	25.758	24.881	17.393	19.683	16.358	20.18	51.998	35.441	25.096	2.54	1.308		35	10.305	10.843	14.283
36	75.806	46.953	60.121	68.13	55.664	47.215	67.188	56.046	65.118	44.834	38.916	29.913	49.94	45.343	43.471	47.976	75.867	73.125	60.284	46.029	1.649		13	29.144	23.971	34.886	30.336	23.562	24.541	41.369	25.312	31.282	34.8	26.835	25.576	15.088	15.133	13.964	25.882	43.927	31.468	24.143	2.431	1.348		36	10.46	10.731	14.13
37	74.865	45.535	61.328	67.498	55.185	46.618	65.551	55.519	62.96	44.322	38.049	29.124	49.36	45.221	42.293	47.813	77.19	70.541	60.02	44.218	1.632		14	28.889	23.675	34.234	30.543	24.084	24.14	40.953	21.463	31.116	34.766	27.709	25.789	14.279	13.644	12.794	25.45	41.329	30.062	24.147	2.389	1.265		37	10.45	10.585	14.276
38	75.429	46.403	61.039	67.248	54.459	46.059	64.983	55.28	63.128	44.059	37.642	28.124	49.246	45.913	42.118	48.289	76.877	70.015	59.695	44.272	1.625		15	28.953	23.009	33.647	30.832	24.067	24.632	41.285	17.886	31.291	34.551	27.888	25.851	12.925	11.48	11.93	24.732	39.921	28.806	24.549	2.397	1.336		38	10.682	10.646	13.86
39	75.112	45.823	61.276	67.167	54.572	47.189	65.435	54.581	63.384	43.824	37.323	28.418	49.636	46.471	42.155	46.816	76.862	70.974	58.14	44.444	1.632		16	29.159	22.966	32.961	31.219	24.131	24.583	41.361	14.55	30.481	34.805	28.481	25.733	11.701	10.002	11.344	23.717	38.531	27.782	24.497	2.389	1.322		39	10.68	10.409	13.511
40	75.379	45.956	61.582	66.984	54.673	46.991	65.326	54.735	63.415	42.346	37.432	28.497	50.037	46.129	42.035	48.024	76.635	71.627	58.18	44.316	1.654		17	31.032	24.312	33.253	33.139	24.318	25.325	42.312	5.992	29.82	34.761	30.86	28.102	6.283	6.692	9.615	21.971	37.631	25.062	23.142	2.146	1.321		40	10.48	9.866	13.208
41	73.714	45.252	59.422	66.246	53.911	46.411	63.807	53.603	61.583	44.224	38.26	27.433	49.22	46.313	41.536	46.36	74.921	70.361	58.364	43.418	1.643		18	31.52	24.128	32.642	33.485	24.231	25.322	42.202	4.922	28.815	34.546	30.982	28.414	4.22	6.021	9.25	21.053	34.946	24.543	23.231	2.172	1.331		41	11.08	10.453	14.206
42	74.385	45.207	59.79	65.419	53.714	46.595	63.092	54.036	61.493	42.302	36.782	27.774	49.289	45.701	42.331	47.424	76.242	70.77	58.096	43.657	1.738		19	31.217	23.344	31.211	33.559	24.075	25.569	41.879	4.115	27.483	32.893	31.081	29.209	2.793	4.961	8.744	20.361	32.215	24.105	23.819	2.341	1.371		42	11.168	10.476	13.85
43	74.379	45.257	59.987	66.021	54.498	46.208	63.682	54.538	61.289	42.273	37.558	27.29	48.976	45.71	40.956	46.207	76.752	69.279	57.704	43.862	3.929		20	31.321	22.522	29.954	33.942	24.301	25.789	39.791	3.546	26.268	32.878	31.832	30.804	1.911	3.805	8.174	19.735	29.685	23.941	23.907	2.667	1.272		43	11.042	10.76	13.796
44	74.01	45.662	60.649	65.734	53.302	46.382	63.455	53.976	61.566	42.683	37.716	27.746	49.74	45.048	41.674	47.649	77.112	69.811	57.369	44.387	3.772		21	32.041	21.361	27.997	34.629	24.42	26.444	34.623	2.524	21.059	29.444	32.604	34.682	1.42	1.687	4.885	19.108	24.544	22.041	23.272	3.485	1.332		44	10.935	10.39	13.582
45	72.783	43.932	58.771	65.604	52.945	45.9	62.433	53.652	59.521	42.576	36.158	26.281	47.426	44.559	40.126	45.868	76.885	68.806	56.822	43.456	1.68																							1.35148		45	10.35	9.98	12.897
46	72.377	44.576	58.237	64.964	53.107	44.737	62.846	53.375	59.55	41.2	37.523	26.772	48.409	46.43	40.951	45.571	76.158	66.573	57.547	44.084	1.704		Background corrected																							46	10.436	9.83	12.568
47	72.822	43.944	58.332	65.286	54.078	44.199	62.966	53.223	58.569	41.273	36.333	27.597	47.643	46.966	40.405	46.452	76.038	68.381	57.484	43.636	1.728		1	72.9616	47.9646	60.2956	67.0136	55.8886	50.0646	67.4906	61.1996	62.7676	27.7156	34.1506	16.8316	45.2226	44.4126	45.2436	42.2016	80.3526	69.7126	60.9246	1.73662			47	10.293	9.695	12.833
48	73.15	44.247	59.501	65.814	52.983	45.117	62.762	54.054	58.052	40.751	36.06	27.501	48.089	48.011	41.43	46.066	76.135	68.082	57.738	43.64	1.697		2	71.1946	45.2266	58.0656	66.1186	54.3836	48.3546	67.9676	60.5676	61.8886	31.0816	33.4666	19.7396	43.8406	41.4356	45.5146	41.2296	79.0976	70.3126	62.6596	2.01762			48	10.328	9.768	13.078
49	72.866	43.633	58.097	65.041	52.612	45.515	62.808	53.634	57.976	41.961	36.895	27.465	47.358	47.938	40.521	45.004	76.44	67.405	56.451	42.218	1.705		3	68.3826	43.4036	57.0856	64.5126	53.7126	47.8146	65.2476	60.4376	62.0186	34.2426	33.5256	22.3496	43.5686	42.7716	45.1936	39.8726	78.2026	71.3876	64.4116	2.05262			49	11.501	10.448	14.017
50	72.72	44.392	58.489	65.189	52.665	45.025	61.53	53.847	57.697	39.639	35.035	27.599	48.121	48.097	40.258	45.324	75.437	68.636	56.012	41.657	1.689		4	67.7546	42.6616	55.0626	63.8086	52.5046	47.0746	64.7056	59.4436	62.7866	34.6666	33.9926	24.9016	41.9836	41.8956	43.5976	38.8066	77.9916	71.9926	64.6956	2.34362			50	11.519	10.252	13.742
51	72.978	44.479	58.573	64.954	53.134	44.801	61.715	53.023	56.801	41.366	35.744	27.081	47.855	50.761	40	46.243	75.692	67.29	55.379	41.542	1.68		5	74.3826	48.1666	63.5176	70.4016	56.5206	53.8536	70.9876	64.6486	65.3176	45.2036	37.1646	34.3366	48.3676	48.2106	47.6896	43.0206	88.2496	74.2226	64.2036	2.14962			51	11.248	10.271	13.654
52	73.203	44.86	58.853	65.244	52.947	44.863	61.755	53.809	56.998	39.927	34.919	26.215	47.306	50.536	40.58	45.997	74.852	65.523	55.198	42.41	1.704		6	73.7266	48.3476	62.3926	70.6636	56.0776	53.3736	72.2356	64.5396	66.9006	43.1106	37.3606	34.0856	48.4606	49.2846	46.0286	42.6596	88.3106	74.0936	64.5826	2.10562			52	11.523	10.413	13.622
53	72.762	44.11	59.136	64.503	53.165	44.325	61.252	53.502	56.419	42.054	34.891	26.186	47.682	47.724	39.35	45.55	74.083	66.706	54.291	41.508	1.689		7	73.3926	47.6186	61.1136	69.9236	56.4676	52.7026	71.6966	64.5006	67.9546	45.5156	37.9536	34.6736	48.3636	49.0846	44.7776	43.0406	89.4496	75.8206	65.5076	1.99262			53	10.99	9.992	13.247
54	72.761	44.227	58.549	64.781	52.292	44.593	61.894	53.95	55.31	42.907	33.898	25.719	47.042	49.182	39.687	45.296	73.673	67.877	54.149	41.226	1.72		8	72.8686	47.5036	61.0646	70.2296	55.8726	53.2186	73.3426	64.6926	67.6746	44.9056	38.2106	35.1006	47.5546	48.6866	42.1506	43.2366	88.4586	77.1196	66.9056	2.07362			54	10.961	10.139	12.926
55	73.536	43.715	58.131	65.139	52.151	44.659	61.271	53.529	56.045	40.595	33.863	26.362	47.528	50.795	39.579	45.905	74.633	67.256	53.447	40.347	1.681		9	73.4616	47.7476	65.4726	71.8616	57.9816	55.1506	77.5496	64.7226	67.2956	50.8766	39.9926	37.6356	39.7946	47.3326	36.9106	43.8536	70.2776	78.9776	68.5706	1.79162	54.8629		55	10.72	9.776	13.163
56	73.28	43.891	59.162	64.912	52.548	45.382	61.433	53.096	54.716	39.78	32.305	27.034	47.793	50.352	38.969	45.617	74.86	67.273	53.619	40.289	1.764		10	72.2086	48.0046	65.0856	71.6856	58.6416	54.1946	79.2606	64.9166	66.0356	49.4526	39.8596	36.3236	37.0506	45.8546	34.9836	44.2736	61.7956	81.3736	68.8216	2.04262			56	10.792	10.066	12.879
57	72.555	43.243	57.253	65.325	51.317	43.118	60.019	52.807	53.118	40.332	33.526	26.627	46.214	51.729	39.133	45.214	74.429	68.29	53.943	39.839	1.723		11	73.1526	47.7876	65.3326	70.9666	58.0586	54.3216	81.7366	63.3286	67.3076	51.2626	40.9186	36.4346	34.8636	40.6936	33.1146	43.8296	54.1996	83.9336	69.8186	1.88962			57	10.519	9.6	12.739
58	71.68	43.793	58.441	65.125	51.834	44.216	60.403	51.897	54.403	39.751	33.881	26.874	45.345	50.287	39.457	44.944	73.567	66.907	53.159	41.176	1.718		12	72.5596	47.6066	66.1646	71.8366	59.3396	54.0976	84.0826	62.9266	66.1416	50.5796	41.0136	37.0876	32.7416	36.1396	31.1586	44.1906	46.7976	82.5266	70.0526	1.83362			58	10.582	9.344	12.447
59	72.689	43.133	57.801	65.192	51.884	43.173	60.016	52.514	53.507	40.556	33.344	27.049	46.895	51.531	39.217	44.535	73.435	67.659	52.864	40.22	1.69		13	78.0236	51.5246	71.3326	76.1706	62.4296	58.1956	90.5516	54.9226	67.0286	57.4086	43.6836	38.8746	28.6356	28.8126	27.6256	57.1246	22.0996	74.4636	68.6046	1.76662			59	10.593	9.522	12.262
60	72.821	43.273	58.226	64.782	51.836	44.159	59.974	52.113	52.137	41.039	33.239	26.354	46.026	51.048	38.655	45.729	72.871	66.588	53.389	39.395	1.664		14	78.4186	50.6036	70.3256	77.0686	62.3546	58.0606	90.1946	45.8256	67.0326	59.2326	45.0946	40.1106	26.5476	25.8726	24.8666	56.6506	18.3296	71.1846	69.5116	1.73462			60	10.327	8.996	12.2
																					1.75872		15	78.3916	50.2776	69.2776	78.8476	62.8376	58.4236	90.2136	36.6606	66.4826	57.1746	45.5576	40.3756	24.6166	21.3876	23.4016	55.6796	16.6206	68.8876	69.0426	1.84762
																							16	79.1256	49.7996	68.1386	78.3866	62.8596	58.5266	90.8506	28.4176	66.2486	59.0716	47.0416	40.9766	21.6566	17.9786	21.7766	52.1256	15.1016	65.8376	69.0096	1.67462
1	32.634	23.201	37.174	32.094	25.358	23.623	35.731	27.876	36.033	29.346	21.835	22.925	24.839	25.901	25.962	20.796	45.742	34.627	28.135	24.435	1.452		17	85.2616	52.6426	70.2236	86.5696	65.1716	62.0496	96.2746	9.60362	63.2156	60.8086	53.1716	45.3266	9.92262	11.7466	18.7086	48.9746	11.7856	61.3176	67.2476	1.38962			1	50.341	42.125	52.179
2	32.27	22.916	36.513	31.801	25.224	23.444	35.671	27.813	36.147	29.034	21.807	22.399	24.875	25.182	25.864	20.364	45.481	34.963	27.764	24.247	1.381		18	85.9056	53.0876	69.3756	87.2256	64.3096	61.7416	96.0036	7.54162	61.2726	59.6716	53.8806	48.0066	5.58862	10.2086	18.1606	45.6766	10.2106	60.0246	68.8076	1.27862			2	46.978	41.481	49.379
3	31.853	22.621	36.308	31.658	25.084	23.273	35.483	27.963	35.981	28.371	21.568	22.156	24.596	24.469	25.275	20.345	45.24	34.793	28.089	24.397	1.422		19	85.5156	51.6656	66.1886	89.2466	64.5336	62.5956	95.3956	5.99862	59.7866	58.1016	54.9536	49.0296	2.88162	8.13962	16.6516	43.8016	8.40862	58.7896	69.2996	1.44662			3	42.847	41.198	46.847
4	31.791	22.429	35.502	31.189	24.876	23.136	35.084	27.803	35.967	27.878	21.558	21.866	24.214	24.379	24.721	20.151	45.075	34.768	28.009	24.28	1.403		20	86.0436	49.6546	63.1136	88.1956	64.1596	63.6086	90.7396	5.20262	55.8736	56.8376	56.8036	50.6606	0.823619	5.99662	15.1146	42.6396	7.64762	58.6636	70.1886	2.03662			4	37.08	40.548	44.852
5	33.35	23.432	37.986	31.315	24.831	23.638	35.121	27.696	35.237	28.18	21.516	22.256	25.519	25.359	25.723	20.647	45.237	33.994	26.256	23.695	1.376		21	87.7936	47.4996	58.9636	93.3046	65.0126	67.0086	80.7896	2.93462	46.8316	54.7106	60.2386	57.8996	0.093619	0.858619	7.96362	41.6116	5.45162	54.0776	68.4526	3.32262			5	42.995	56.907	65.22
6	33.243	23.332	37.834	31.463	24.757	23.654	34.988	27.564	35.393	28.161	21.625	22.151	25.401	24.74	25.515	20.671	45.556	34.012	26.316	23.502	1.336																									6	40.853	55.778	65.314
7	33.087	23.296	37.61	31.285	24.451	23.303	35.234	27.761	35.583	27.956	21.804	21.9	25.216	24.972	25.473	20.406	45.481	34.188	26.602	23.335	1.355		1	27.1325	20.7635	34.7445	28.9155	21.7415	22.1525	35.3475	28.5025	34.5485	38.4875	25.4665	32.7895	25.0255	28.3405	32.1105	18.9045	62.0655	33.0845	24.1815	2.26352			7	38.774	55.305	64.922
8	32.844	22.861	37.043	31.221	24.664	23.291	34.606	27.562	34.808	27.907	21.505	21.661	25.014	24.685	25.407	20.285	46.04	33.991	26.301	23.567	1.343		2	26.2515	20.1745	33.4595	28.1735	21.4365	21.8635	34.5145	27.9155	33.4285	35.7895	24.8375	30.1905	23.7405	26.7285	31.2865	18.0715	59.7355	33.3515	24.4055	2.21952			8	37.061	54.815	64.396
9	33.02	23.189	37.163	30.869	24.239	23.038	34.537	27.58	34.528	27.6	21.084	21.525	25.39	24.933	25.063	20.082	45.437	34.073	26.161	23.362	1.299		3	25.5115	19.5505	31.6815	27.3705	21.2575	21.4695	33.6745	27.5505	32.5515	33.8875	24.3015	27.7105	22.5665	25.6375	29.7005	17.6085	57.4855	33.0555	24.6665	2.18452			9	39.116	60.642	72.446
10	33.111	22.874	37.241	30.648	24.397	22.931	34.512	27.431	34.654	27.512	20.923	21.198	24.849	24.559	24.874	20.201	45.365	33.921	25.976	23.272	1.385		4	25.0285	18.9245	30.8575	26.8935	20.8685	20.9315	33.0165	27.0875	32.0865	33.2535	23.1995	25.8725	22.0835	25.0995	28.0285	17.3595	56.7925	32.8665	24.6045	1.95852			10	37.701	60.767	71.297
11	32.809	22.732	37.101	30.69	24.193	22.711	34.115	27.519	34.474	27.38	20.944	21.32	25.119	24.818	25.015	19.86	44.506	34.364	25.91	23.454	1.409		5	26.8015	20.7595	33.1525	27.5035	21.2805	22.0885	34.3945	27.9445	31.9255	33.3755	23.9325	25.3565	23.9885	26.3195	26.9245	18.4615	58.8355	31.7435	23.1055	1.66752			11	36.239	60.351	70.59
12	32.853	22.472	36.876	30.529	24.098	22.431	34.442	27.698	34.341	26.902	21.267	21.045	24.742	24.669	24.713	19.968	45.037	33.88	25.956	23.176	1.398		6	26.5295	20.5825	32.4555	27.4945	21.2985	22.0175	34.1295	27.7405	31.6865	32.3265	24.0235	25.5335	23.6085	26.6205	25.7375	18.1005	58.5445	32.0255	22.9135	1.68852			12	35.523	59.926	69.723
13	32.856	22.605	37.141	30.368	23.989	22.304	33.992	27.307	34.201	27.054	21.309	20.942	25.012	24.786	24.751	19.918	45.083	33.326	25.179	23.565	1.365		7	26.3385	20.5595	32.1275	27.3025	21.1845	22.2065	34.2995	27.7245	31.0895	32.2245	24.0835	24.8975	23.4815	26.3745	24.4995	18.3105	59.1715	31.8105	23.2655	1.62352			13	37.207	61.138	72.696
14	33	22.472	36.787	30.306	23.835	22.371	33.822	27.057	33.917	27.307	20.909	21.196	25.083	24.611	24.846	20.083	44.983	33.506	25.291	23.37	1.343		8	26.1695	20.6505	31.7995	27.3755	21.0875	22.1865	34.1155	27.5875	31.0205	31.8095	24.2765	24.4825	22.7135	26.4805	22.7795	18.1365	58.9465	32.6215	23.2735	1.50652			14	37.013	61.051	71.409
15	32.784	22.593	36.837	30.304	23.558	22.31	33.71	27.344	34.043	27.224	20.944	20.853	24.871	24.651	24.298	19.855	44.581	33.764	25.439	23.366	1.318		9	26.1465	21.1315	32.4795	27.4185	21.5265	22.6715	35.7765	28.2095	30.4585	31.7655	24.4305	24.2095	19.6245	24.7125	18.3805	18.6745	56.2335	33.4285	23.6075	1.37652	26.1131		15	36.861	60.43	70.581
16	32.85	22.552	37.079	30.283	23.703	22.241	33.565	27.147	33.765	27.02	20.979	20.667	25.066	24.234	24.276	19.784	44.285	33.302	25.089	22.912	1.355		10	26.1035	21.1235	32.1925	27.5895	21.5985	22.2815	36.6045	28.1465	30.1415	31.3505	24.5785	23.7145	18.2445	23.1385	17.3925	18.5205	55.2755	33.7335	23.7055	1.21152			16	36.88	60.131	70.271
17	32.468	22.463	36.598	30.072	23.584	22.287	33.629	26.976	33.419	26.566	20.944	20.426	25.271	24.322	24.196	20.027	44.615	33.059	24.897	23.213	1.314		11	26.1115	21.1345	32.1985	27.5225	21.5625	22.4565	37.7105	27.8905	30.1655	31.4875	24.3535	23.5545	16.9575	20.8025	16.1385	18.7575	53.1505	34.7335	23.6345	1.29952			17	38.102	59.373	69.867
18	32.684	22.237	36.57	30.134	23.607	22.04	33.332	26.879	33.55	26.18	20.768	20.608	25.033	24.701	23.792	19.816	44.567	33.404	24.56	22.883	1.359		12	25.9395	21.0855	32.3905	27.5835	21.8265	22.4695	38.3045	27.6435	30.0565	31.3655	24.4065	23.5295	16.0415	18.3315	15.0065	18.8285	50.6465	34.0895	23.7445	1.18852			18	37.425	58.87	69.319
19	32.583	22.416	36.447	29.953	23.401	21.928	33.67	26.782	33.273	26.044	20.726	20.267	24.797	24.834	23.81	19.518	44.585	32.863	24.957	22.483	1.371		13	27.7925	22.6195	33.5345	28.9845	22.2105	23.1895	40.0175	23.9605	29.9305	33.4485	25.4835	24.2245	13.7365	13.7815	12.6125	24.5305	42.5755	30.1165	22.7915	1.07952			19	37.554	58.125	68.641
20	32.533	22.311	36.412	29.757	23.533	22.182	33.006	26.879	33.109	26.522	20.309	20.458	24.822	24.733	23.945	19.391	45.125	33.255	24.716	23.151	1.291		14	27.5375	22.3235	32.8825	29.1915	22.7325	22.7885	39.6015	20.1115	29.7645	33.4145	26.3575	24.4375	12.9275	12.2925	11.4425	24.0985	39.9775	28.7105	22.7955	1.03752			20	37.45	57.721	68
21	32.307	21.739	36.303	29.66	23.449	21.667	33.072	26.97	33.009	25.893	20.505	20.017	24.788	24.402	23.399	19.593	44.296	33.015	24.818	22.577	1.329		15	27.6015	21.6575	32.2955	29.4805	22.7155	23.2805	39.9335	16.5345	29.9395	33.1995	26.5365	24.4995	11.5735	10.1285	10.5785	23.3805	38.5695	27.4545	23.1975	1.04552			21	40.608	57.935	70.19
22	32.187	22.144	36.233	29.522	23.077	21.395	32.933	26.664	32.697	26.259	20.502	19.878	24.391	24.501	23.323	19.157	44.206	32.905	24.764	22.326	1.327		16	27.8075	21.6145	31.6095	29.8675	22.7795	23.2315	40.0095	13.1985	29.1295	33.4535	27.1295	24.3815	10.3495	8.65052	9.99252	22.3655	37.1795	26.4305	23.1455	1.03752			22	40.584	57.733	69.466
23	32.31	21.943	35.988	29.791	23.349	21.665	32.815	26.491	32.457	26.005	20.404	19.67	24.597	24.375	23.535	19.301	44.365	32.727	24.71	22.36	1.357		17	29.6805	22.9605	31.9015	31.7875	22.9665	23.9735	40.9605	4.64052	28.4685	33.4095	29.5085	26.7505	4.93152	5.34052	8.26352	20.6195	36.2795	23.7105	21.7905	0.794524			23	40.658	57.05	68.692
24	32.167	21.786	36.209	29.525	23.291	21.495	32.623	26.524	32.749	26.341	20.288	19.936	24.647	24.669	23.402	19.035	43.938	33.027	24.495	22.789	1.297		18	30.1685	22.7765	31.2905	32.1335	22.8795	23.9705	40.8505	3.57052	27.4635	33.1945	29.6305	27.0625	2.86852	4.66952	7.89852	19.7015	33.5945	23.1915	21.8795	0.820524			24	40.527	56.789	68.102
25	31.469	21.209	34.947	29.393	22.918	21.222	32.168	26.381	32.341	25.229	20.256	19.047	24.016	23.71	22.737	18.689	43.7	33.735	24.736	22.692	1.324		19	29.8655	21.9925	29.8595	32.2075	22.7235	24.2175	40.5275	2.76352	26.1315	31.5415	29.7295	27.8575	1.44152	3.60952	7.39252	19.0095	30.8635	22.7535	22.4675	0.989524			25	41.972	56.302	68.366
26	31.594	21.481	35.101	29.193	22.872	21.089	32.118	26.443	32.024	25.566	20.189	19.67	24.183	24.032	23.088	18.737	44.217	33.623	24.832	22.293	1.273		20	29.9695	21.1705	28.6025	32.5905	22.9495	24.4375	38.4395	2.19452	24.9165	31.5265	30.4805	29.4525	0.559524	2.45352	6.82252	18.3835	28.3335	22.5895	22.5555	1.31552			26	41.751	55.451	67.466
27	31.572	21.389	35.044	29.094	22.703	21.173	32.123	26.259	31.912	24.868	20.077	19.759	24.119	24.067	22.819	18.647	43.892	33.044	24.912	22.36	1.313		21	30.6895	20.0095	26.6455	33.2775	23.0685	25.0925	33.2715	1.17252	19.7075	28.0925	31.2525	33.3305	0.0685238	0.335524	3.53352	17.7565	23.1925	20.6895	21.9205	2.13352			27	41.7	55.198	66.99
28	31.461	21.297	35.221	29.029	22.867	20.84	31.961	26.154	32.154	25.361	20.547	19.409	24.158	23.805	22.532	19.036	43.467	32.915	24.707	22.172	1.342																									28	41.779	54.73	66.736
29	31.627	21.617	35.289	29.088	22.551	21.038	32.1	26.06	31.972	25.761	20.337	19.751	24.324	23.943	22.577	18.846	44.61	32.744	23.986	22.462	1.327		Ratio																							29	44.636	55.428	67.713
30	31.864	21.474	35.268	28.989	22.893	20.685	31.509	25.752	31.637	25.41	19.814	19.582	24.232	23.651	22.536	18.827	44.327	32.791	23.978	22.835	1.369		1	0.371874	0.432892	0.576236	0.431487	0.389015	0.442479	0.52374	0.46573	0.55042	1.38866	0.745712	1.94809	0.553385	0.638119	0.709725	0.447957	0.772414	0.474584	0.396909	1.30341	0.678142		30	44.527	55.229	67.558
31	31.737	21.647	35.356	28.947	22.68	20.889	32.016	25.854	31.931	26.263	19.768	19.467	24.652	24.08	22.686	18.74	44.04	32.748	23.88	22.314	1.375		2	0.368729	0.446076	0.576236	0.426106	0.394172	0.45215	0.507808	0.460898	0.54014	1.15147	0.742158	1.52944	0.541519	0.645062	0.687395	0.438314	0.755213	0.474332	0.389494	1.10007	0.631339		31	44.29	54.745	66.673
32	31.84	21.747	35.44	29.149	22.747	21.095	31.509	25.866	31.351	25.751	19.6	19.618	24.435	24.26	22.492	18.642	44.1	32.537	23.709	22.385	1.362		3	0.37307	0.450435	0.554983	0.424266	0.395764	0.449016	0.516103	0.455851	0.524867	0.98963	0.724864	1.23987	0.517954	0.599405	0.657184	0.441619	0.735084	0.463043	0.382951	1.06426	0.598011		32	44.231	54.64	66.558
33	31.285	21.314	34.648	28.527	22.37	20.631	31.428	25.809	31.424	25.239	19.533	19.217	24.036	23.446	22.192	18.583	43.754	32.973	23.688	22.824	1.293		4	0.3694	0.443596	0.560408	0.421472	0.397461	0.444646	0.510257	0.455684	0.511041	0.959238	0.682487	1.03899	0.526003	0.599097	0.642891	0.447334	0.728188	0.456526	0.380312	0.835684	0.570536		33	44.724	54.041	65.643
34	31.196	21.421	35.202	28.594	22.356	20.421	31.417	25.491	31.199	24.702	19.288	19.563	23.917	23.561	22.494	18.46	43.646	32.646	23.604	22.496	1.335		5	0.36032	0.430994	0.521942	0.390666	0.376509	0.410159	0.484514	0.432252	0.488774	0.738337	0.64396	0.738469	0.495962	0.545928	0.564578	0.429132	0.666694	0.42768	0.359879	0.77573	0.514124		34	44.532	53.696	65.042
35	31.21	21.324	34.844	28.582	22.431	20.382	31.516	25.597	30.855	24.922	19.621	20.109	24.099	23.625	22.746	18.422	43.179	32.325	23.62	22.446	1.356		6	0.359836	0.425719	0.520182	0.38909	0.379804	0.412517	0.472475	0.429822	0.473636	0.749851	0.643017	0.7491	0.487169	0.540139	0.559164	0.424301	0.662939	0.432231	0.354794	0.801913	0.513385		35	44.323	52.871	64.679
36	31.357	21.512	35.118	28.763	22.215	20.418	31.26	25.559	30.967	25.088	19.691	19.552	24.252	23.731	22.414	18.538	43.723	32.186	23.369	22.262	1.367		7	0.358872	0.431754	0.525702	0.390462	0.375162	0.421355	0.478398	0.429833	0.457504	0.707988	0.634551	0.718054	0.48552	0.537328	0.547138	0.425424	0.661507	0.41955	0.355158	0.814769	0.508801		36	44.352	52.995	63.972
37	30.971	21.283	34.318	28.575	22.311	20.149	31.059	25.458	30.545	24.78	19.281	20.177	23.553	23.766	22.367	18.416	43.617	32.576	23.553	22.477	1.405		8	0.359133	0.434715	0.520752	0.3898	0.377421	0.416894	0.465153	0.42644	0.458378	0.708364	0.635334	0.697495	0.47763	0.543897	0.540432	0.419471	0.666374	0.422999	0.347856	0.726519	0.501753		37	45.533	52.848	64.104
38	31.005	21.281	34.693	28.348	22.176	20.146	30.874	25.295	30.742	24.088	19.611	20.013	24.161	24.078	22.293	18.406	43.417	32.351	23.253	22.6	1.359		9	0.355921	0.442567	0.496078	0.381546	0.371265	0.411084	0.461337	0.435853	0.452608	0.624364	0.610876	0.643261	0.493145	0.522103	0.497974	0.425838	0.800163	0.423266	0.34428	0.768313	0.498092		38	45.258	52.499	63.711
39	30.942	21.237	34.642	28.44	22.174	19.752	30.983	25.344	30.64	24.727	19.442	20.177	23.919	24.064	22.206	18.341	43.806	32.305	23.168	22.467	1.315		10	0.361501	0.440031	0.494618	0.384868	0.368314	0.411139	0.461825	0.43358	0.456443	0.633951	0.616627	0.652868	0.492422	0.504606	0.497162	0.41832	0.894489	0.414551	0.344449	0.593123	0.493744		39	45.17	52.233	63.233
40	31.007	21.344	34.493	28.249	21.995	20.049	30.824	25.109	30.206	24.693	19.653	20.009	24.06	24.12	22.139	18.222	43.635	32.209	22.768	22.579	1.386		11	0.356946	0.442259	0.49284	0.387824	0.371392	0.413399	0.461366	0.440409	0.448174	0.614239	0.59517	0.646487	0.486396	0.511199	0.487353	0.427965	0.980644	0.413821	0.338513	0.687717	0.500206		40	45.123	51.836	62.892
41	30.557	21.158	33.98	28.069	21.89	19.823	30.793	25.303	29.718	25.015	19.512	20.085	23.508	24.536	21.661	18.076	43.612	32.198	22.707	22.506	1.302		12	0.357493	0.442912	0.489544	0.383976	0.367824	0.415351	0.455558	0.439298	0.454427	0.620122	0.595083	0.634431	0.489943	0.507242	0.481617	0.426075	1.08225	0.413073	0.338953	0.648185	0.502168		41	48.147	52.626	65.04
42	30.48	21.094	34.217	28.386	22	19.563	30.822	25.208	29.836	24.688	19.786	19.991	23.77	24.552	21.658	18.117	43.44	32.155	22.897	22.431	1.465		13	0.356207	0.439004	0.470115	0.380521	0.355769	0.398475	0.441931	0.43626	0.446533	0.582639	0.583366	0.623145	0.479701	0.478316	0.456552	0.429421	1.92653	0.404446	0.332216	0.611068	0.531611		42	48.127	52.75	64.972
43	30.589	21.168	34.046	28.306	22.049	19.844	30.4	25.135	30.024	24.673	19.063	19.689	23.522	24.729	21.77	18.081	43.783	32.157	22.624	22.579	3.724		14	0.351161	0.441145	0.467575	0.378773	0.364568	0.392495	0.439067	0.438871	0.44403	0.564124	0.584494	0.609253	0.486956	0.475117	0.460156	0.425389	2.18103	0.403325	0.327938	0.598128	0.54168		43	47.829	52.665	64.562
44	30.564	21.191	34.364	28.196	21.942	19.96	30.461	24.884	29.884	24.541	19.172	20.141	23.65	25.124	21.931	18.153	43.433	32.235	22.802	22.563	3.752		15	0.352098	0.430759	0.466175	0.373892	0.361496	0.398478	0.442655	0.451016	0.450336	0.580669	0.582483	0.60679	0.470151	0.473569	0.452042	0.419912	2.32058	0.398541	0.335988	0.565876	0.546675		44	47.724	52.702	64.628
45	30.031	20.632	33.55	28.149	21.764	19.479	30.011	24.985	29.095	24.259	19.056	20.166	23.414	25.248	21.381	18.006	43.146	33.273	22.915	22.213	1.366		16	0.351435	0.43403	0.4639	0.381028	0.362387	0.396939	0.440388	0.464449	0.4397	0.566321	0.576713	0.595011	0.477892	0.481156	0.458865	0.42907	2.46196	0.40145	0.335396	0.619558	0.556882		45	46.132	50.962	62.218
46	30.277	20.931	33.427	27.96	21.947	19.534	29.928	25.18	29.059	23.62	18.582	19.834	23.148	25.322	21.343	17.922	44.002	33.134	22.962	22.19	1.367		17	0.348111	0.436158	0.454285	0.36719	0.352401	0.386361	0.425455	0.483206	0.45034	0.549421	0.554968	0.590172	0.496998	0.454643	0.441696	0.421025	3.07829	0.386684	0.324034	0.571757	0.57866		46	46.159	50.661	62
47	30.047	20.755	33.264	28.116	21.749	19.453	30.168	24.989	29.796	24.439	18.747	19.612	23.148	24.922	21.65	17.816	43.556	33.049	22.652	22.5	1.38		18	0.351182	0.429036	0.451031	0.368395	0.355771	0.388239	0.42551	0.473443	0.448219	0.556287	0.549929	0.563725	0.51328	0.45741	0.434926	0.431326	3.29016	0.386367	0.317981	0.641727	0.591697		47	45.549	50.232	61.606
48	30.058	20.921	33.728	27.945	21.559	19.583	29.779	25.09	28.886	24.293	18.747	19.91	23.2	25.007	21.692	17.822	43.238	32.944	22.489	22.747	1.358		19	0.349241	0.42567	0.451128	0.360882	0.352119	0.386888	0.424836	0.460693	0.43708	0.542868	0.540993	0.568177	0.500248	0.443451	0.443952	0.433991	3.67046	0.387033	0.324208	0.684025	0.609397		48	45.505	49.889	61.081
49	29.964	20.735	33.516	27.857	21.852	19.603	29.59	25.005	28.784	24.429	18.828	19.753	23.289	26.067	21.545	17.872	43.517	33.172	22.289	22.799	1.336		20	0.348306	0.426356	0.453191	0.369525	0.357694	0.384186	0.423624	0.421811	0.445944	0.554677	0.536595	0.581369	0.679348	0.409151	0.451386	0.431137	3.70488	0.385069	0.321356	0.645935	0.616577		49	51.117	52.898	65.766
50	29.999	20.567	33.497	27.788	21.814	19.28	29.597	25.151	28.602	24.41	18.937	20.141	23.119	25.984	21.82	17.852	43.69	32.476	22.28	22.808	1.343		21	0.349564	0.421257	0.451898	0.356655	0.354831	0.374467	0.411829	0.399549	0.420817	0.513475	0.518812	0.575661	0.731943	0.390771	0.443708	0.42672	4.25425	0.382589	0.320229	0.642121	0.637057		50	50.785	52.523	65.47
51	30.185	20.951	33.849	28.043	21.69	19.303	29.593	25.459	28.393	24.039	18.635	20.493	23.354	25.982	21.844	17.65	43.321	32.715	22.278	23.023	1.37																									51	50.797	52.919	65.247
52	30.193	20.967	33.911	27.678	21.756	19.434	29.695	25.097	28.427	24.151	18.709	20.836	23.213	26.467	21.844	17.894	43.442	33.166	22.024	22.525	1.365																									52	50.852	52.365	64.956
53	30.078	20.655	33.647	27.853	21.665	19.475	29.368	25.23	28.135	23.829	18.937	20.525	22.955	27.37	21.944	17.767	43.702	32.631	22.066	22.494	1.343																									53	49.912	51.492	63.708
54	30.104	20.845	33.737	27.86	21.518	19.398	29.366	25.107	28.04	24.059	19.228	20.904	22.786	27.554	21.927	17.763	43.21	32.284	21.548	23.084	1.379																									54	49.499	51.709	63.381
55	30.115	20.852	33.646	27.672	21.499	19.359	29.028	24.961	27.799	24.151	19.116	20.684	23.291	27.623	22.119	17.656	43.062	31.848	21.527	23.397	1.421																									55	49.204	51.175	62.752
56	29.939	20.843	33.763	27.755	21.485	19.206	28.995	25.121	27.685	23.698	18.621	20.49	23.233	27.395	21.957	17.765	43.846	31.998	21.36	23.27	1.455																									56	49.208	50.784	62.833
57	29.719	20.521	33.021	27.891	21.559	19.092	28.816	25.169	27.41	23.78	18.828	20.731	22.662	26.717	21.52	17.669	42.983	32.285	21.424	22.967	1.365																									57	48.121	49.895	61.862
58	29.729	20.59	33.111	27.715	21.438	18.941	28.818	25.144	27.284	23.58	18.632	20.738	22.599	26.972	21.638	17.57	42.954	32.348	21.471	22.404	1.343																									58	47.688	49.41	61.09
59	29.797	20.614	33.162	27.865	21.278	19.061	28.84	25.193	27.751	24.102	19.14	20.597	22.433	27.152	21.695	17.676	42.994	32.123	21.187	22.519	1.315																									59	47.7	48.931	61.197
60	29.668	20.795	33.042	27.905	21.206	18.945	28.555	25.108	27.524	23.678	18.993	20.985	22.647	27.48	21.781	17.824	42.863	32.006	21.337	22.563	1.345																									60	47.381	48.731	60.591
																					1.43633
Background corrected																																														Background corrected
1	75.7843	49.6063	64.5543	72.5443	59.9463	55.2643	74.7443	62.2913	79.5063	57.5393	46.3223	39.7233	51.1363	43.4233	49.3083	50.3133	84.0793	79.9353	71.4023	44.0213																										1	35.9133	37.1723	49.6433
2	75.5563	48.5313	63.0703	70.8033	60.1793	53.8663	72.9173	61.4793	77.3313	56.8123	46.3223	38.9453	49.4283	44.8593	47.1353	50.1563	83.3743	79.6573	71.3313	43.5633																										2	27.4743	30.7653	42.0233
3	74.6673	48.5413	61.5083	70.0203	59.8843	53.7973	72.8033	61.9833	78.8833	56.0703	44.3853	38.9283	50.0713	45.7493	47.4023	50.1393	82.1973	79.3053	70.9763	43.0573																										3	20.0653	25.7523	36.4683
4	73.5023	47.8333	62.7923	69.3643	59.3643	53.1593	72.2413	61.0043	78.0163	56.4853	46.1253	38.4033	48.9223	44.0623	46.9173	49.9703	83.6993	79.8683	70.5513	42.3833																										4	14.5573	20.7553	31.2413
5	78.6453	50.6783	67.1273	71.4653	60.7003	54.6293	74.0763	61.7213	78.7413	55.7433	44.9503	40.1903	52.5923	48.2253	49.8873	50.6933	85.9533	79.2593	67.7363	45.0723																										5	13.6323	18.0283	35.0773
6	78.4473	50.2013	66.0843	72.2323	61.0553	54.5933	73.0283	61.5233	77.0663	54.3433	45.8903	39.3183	52.6043	47.6203	49.7663	51.2653	84.1973	77.3513	67.6543	44.7143																										6	11.8503	16.3483	31.3303
7	77.5463	49.8773	65.3773	71.6893	59.7803	54.4573	74.3833	61.1353	77.4713	54.1873	44.8973	37.6843	51.6713	46.8643	48.9173	51.2583	83.6293	77.8423	67.2633	44.7723																										7	11.0593	15.2843	28.0573
8	77.2823	49.8383	65.0483	70.6483	59.7073	54.1433	72.0773	60.9743	76.7773	53.8513	43.5253	37.5893	51.2343	46.0693	48.3893	50.5303	82.8913	77.0613	66.9083	44.0923																										8	10.1573	14.9513	25.3153
9	78.1993	50.3303	64.6103	71.3723	59.3853	52.5563	71.7473	61.7553	76.0323	53.3823	45.1153	38.1153	51.7883	45.8573	48.3233	50.0683	82.1763	76.2183	66.2293	43.8123																										9	10.5853	15.7483	25.8883
10	77.2843	49.0463	64.4513	69.8953	57.8593	52.1673	72.8523	60.9453	75.2103	51.2123	43.4903	37.7273	51.7913	46.7773	47.7373	49.7663	82.0313	76.0523	65.8393	44.2243																										10	10.0903	15.5403	25.2903
11	77.3713	49.0133	64.1783	70.4403	58.7163	52.5743	71.4253	59.9863	74.3003	53.6173	42.4873	37.1753	52.0963	46.6163	47.4743	49.4813	81.4643	75.7303	65.8373	43.9593																										11	9.2833	15.0533	24.0083
12	76.5333	49.3793	64.4703	70.2943	57.5283	52.5663	72.7713	60.6383	74.0443	50.4413	42.5713	36.6653	50.7623	45.9283	47.5143	50.3363	81.8293	76.3363	65.8973	43.8773																										12	9.1113	14.5513	23.0733
13	77.3183	48.5073	64.3143	70.3613	57.4923	52.2193	71.9253	60.2233	74.3883	50.9783	43.1603	35.1983	52.6123	46.1053	47.4063	49.4313	81.0993	76.2943	65.5163	43.1933																										13	9.4023	14.1863	22.9443
14	77.8103	48.0743	64.2083	70.4183	57.9483	52.4043	71.1163	60.0663	73.4783	48.3003	44.0483	35.6253	51.2883	44.5053	46.7393	49.6733	82.3433	75.8893	64.5043	43.3313																										14	9.1403	14.0013	22.1133
15	77.2843	47.9533	65.0293	70.0743	56.9983	51.5583	70.8593	59.7103	73.2503	49.5093	42.6623	36.0043	50.9953	45.6183	46.7653	49.5983	81.1263	76.3343	64.4393	43.0403																										15	8.6183	13.5273	21.4433
16	76.9453	47.9503	63.8713	70.0113	57.5943	51.5873	70.1863	59.9073	72.7343	51.2513	41.8063	34.5033	51.0833	45.2363	46.9373	48.9453	80.8663	75.6653	64.1513	42.9403																										16	8.3743	12.9683	21.1473
17	76.5413	48.2633	63.3133	69.0733	56.3183	51.2023	70.0883	59.3553	70.0993	49.3143	41.7043	34.5633	50.4883	44.8823	46.1673	48.9003	80.3353	75.2823	62.8493	43.5463																										17	8.6233	12.6123	19.6033
18	76.9413	47.5743	63.4173	69.1883	56.5733	50.4103	69.4373	58.9403	71.0963	48.9733	41.5603	32.8743	49.8343	44.2963	45.0353	48.8763	78.9813	74.7593	63.2323	43.5823																										18	8.6853	11.8953	19.5223
19	76.5843	48.3083	63.2473	69.0523	56.3823	50.9833	68.4473	58.6043	70.3673	45.8903	40.8023	33.8103	51.0643	44.6483	45.4993	48.5493	79.8493	75.6283	63.4003	43.9503																										19	8.4213	12.0983	19.1143
20	76.6773	47.5703	63.1733	68.8673	57.1033	50.2443	69.3693	58.4583	70.6413	46.8513	41.4273	33.7193	50.3823	43.3613	45.1783	48.6733	78.9433	74.4733	63.0773	44.2103																										20	8.2963	11.6523	18.3563
21	75.4263	46.7973	62.5003	69.0133	56.0423	49.8463	67.9203	57.7453	70.1153	46.5823	40.0763	33.6803	51.3633	44.2043	44.2283	48.1693	78.6533	74.2523	62.0283	43.7103																										21	8.9503	11.3193	17.8063
22	76.2283	46.5963	62.0933	68.9723	56.3093	49.4183	67.9033	57.4833	69.9003	46.2363	39.8943	33.2203	49.4013	43.9033	44.3043	49.0183	79.1283	74.8833	61.7133	44.4083																										22	8.8253	11.2333	16.8803
23	76.1383	47.1053	62.0423	67.8183	56.2693	49.8993	68.6823	57.1143	68.4023	46.0703	39.2593	33.0813	50.7883	43.7903	43.8973	48.0873	77.2763	73.3403	62.1753	45.3043																										23	8.7853	11.0643	16.8883
24	76.3243	46.7743	62.3713	67.6833	55.6273	49.5073	67.9233	57.2233	68.0093	46.5823	39.5113	32.5973	49.8213	42.9903	43.3033	48.0873	79.0833	73.3773	62.0273	44.5213																										24	8.7193	10.7303	16.1223
25	73.2493	45.4473	59.1353	67.2293	54.9523	47.6713	67.2323	56.1523	67.1533	46.0173	39.0553	31.5123	48.0193	43.6553	41.2933	46.7293	76.5083	73.2613	61.7913	43.0593																										25	8.9443	10.2473	15.2643
26	73.0383	44.5523	60.0143	66.8513	55.6193	47.9913	65.8133	56.0853	67.8103	44.4953	38.9293	31.0493	49.4613	43.0593	42.2933	46.6613	76.3083	72.3543	60.2543	43.2283																										26	9.0063	10.1853	15.3043
27	73.7413	44.5983	59.5453	66.2053	54.2523	47.9063	66.8953	56.1113	66.1823	44.2903	39.3713	30.3333	48.6443	43.4343	42.4153	47.7403	76.9533	72.8713	61.1643	43.7453																										27	8.6503	10.2773	14.6513
28	73.0313	45.1333	59.2513	66.4823	54.3803	47.1933	64.8563	56.0403	66.7173	44.1143	39.2483	30.8853	48.5333	42.0803	42.0013	46.1523	75.3243	73.3133	61.0533	43.1283																										28	8.6873	10.0553	14.6903
29	74.2433	45.6933	61.2233	68.1883	55.0183	46.9993	66.3453	55.5503	65.5923	44.8263	38.1603	29.5423	49.1033	44.4413	42.0423	47.1863	76.2293	70.9033	59.9513	44.1533																										29	9.3053	10.1103	14.4303
30	74.1983	45.9863	61.0713	67.1663	53.9143	47.7553	66.6293	55.5353	65.4643	44.9343	38.1603	29.6823	48.7503	44.8593	42.1413	47.3993	75.6813	71.2073	59.9953	43.2033																										30	9.1283	10.0483	14.1643
31	74.0383	46.2953	61.0993	66.8803	54.5713	47.4923	65.7023	54.9793	66.7793	44.1293	38.0273	30.7663	49.0183	45.0483	42.7203	47.6213	76.9413	70.8843	59.5333	42.7933																										31	9.0693	9.5793	13.7823
32	74.6093	45.7523	61.1603	66.6973	54.5923	47.3293	65.2603	54.4173	64.6653	44.5043	37.2343	29.9363	49.2673	43.6943	42.3673	47.5193	75.5933	70.9163	58.7813	43.2773																										32	8.9863	9.6913	13.6913
33	73.4863	44.8713	59.1343	66.1783	53.2103	46.4813	65.3393	54.7553	64.0613	44.9733	37.0093	29.4463	48.6213	44.7973	40.6673	46.9503	74.7663	70.2753	58.7853	43.6013																										33	9.1033	9.2703	13.0013
34	73.3473	44.8003	59.0593	66.1693	53.5913	46.8043	64.8173	53.7693	64.3483	43.4903	37.6903	28.6823	48.3323	44.0273	40.7743	46.4013	74.2123	70.9103	58.1753	43.8103																										34	8.6903	9.2183	13.2053
35	73.2283	44.9733	59.2773	66.0573	53.3853	45.6673	65.1543	54.6063	63.2243	43.8023	37.6203	28.3353	48.4113	45.2663	40.5333	46.4173	75.7353	70.1533	58.6273	42.8463																										35	8.6293	9.1673	12.6073
36	74.0473	45.1943	58.3623	66.3713	53.9053	45.4563	65.4293	54.2873	63.3593	43.0753	37.1573	28.1543	48.1813	43.5843	41.7123	46.2173	74.1083	71.3663	58.5253	44.2703																										36	8.7843	9.0553	12.4543
37	73.1063	43.7763	59.5693	65.7393	53.4263	44.8593	63.7923	53.7603	61.2013	42.5633	36.2903	27.3653	47.6013	43.4623	40.5343	46.0543	75.4313	68.7823	58.2613	42.4593																										37	8.7743	8.9093	12.6003
38	73.6703	44.6443	59.2803	65.4893	52.7003	44.3003	63.2243	53.5213	61.3693	42.3003	35.8833	26.3653	47.4873	44.1543	40.3593	46.5303	75.1183	68.2563	57.9363	42.5133																										38	9.0063	8.9703	12.1843
39	73.3533	44.0643	59.5173	65.4083	52.8133	45.4303	63.6763	52.8223	61.6253	42.0653	35.5643	26.6593	47.8773	44.7123	40.3963	45.0573	75.1033	69.2153	56.3813	42.6853																										39	9.0043	8.7333	11.8353
40	73.6203	44.1973	59.8233	65.2253	52.9143	45.2323	63.5673	52.9763	61.6563	40.5873	35.6733	26.7383	48.2783	44.3703	40.2763	46.2653	74.8763	69.8683	56.4213	42.5573																										40	8.8043	8.1903	11.5323
41	71.9553	43.4933	57.6633	64.4873	52.1523	44.6523	62.0483	51.8443	59.8243	42.4653	36.5013	25.6743	47.4613	44.5543	39.7773	44.6013	73.1623	68.6023	56.6053	41.6593																										41	9.4043	8.7773	12.5303
42	72.6263	43.4483	58.0313	63.6603	51.9553	44.8363	61.3333	52.2773	59.7343	40.5433	35.0233	26.0153	47.5303	43.9423	40.5723	45.6653	74.4833	69.0113	56.3373	41.8983																										42	9.4923	8.8003	12.1743
43	72.6203	43.4983	58.2283	64.2623	52.7393	44.4493	61.9233	52.7793	59.5303	40.5143	35.7993	25.5313	47.2173	43.9513	39.1973	44.4483	74.9933	67.5203	55.9453	42.1033																										43	9.3663	9.0843	12.1203
44	72.2513	43.9033	58.8903	63.9753	51.5433	44.6233	61.6963	52.2173	59.8073	40.9243	35.9573	25.9873	47.9813	43.2893	39.9153	45.8903	75.3533	68.0523	55.6103	42.6283																										44	9.2593	8.7143	11.9063
45	71.0243	42.1733	57.0123	63.8453	51.1863	44.1413	60.6743	51.8933	57.7623	40.8173	34.3993	24.5223	45.6673	42.8003	38.3673	44.1093	75.1263	67.0473	55.0633	41.6973																										45	8.6743	8.3043	11.2213
46	70.6183	42.8173	56.4783	63.2053	51.3483	42.9783	61.0873	51.6163	57.7913	39.4413	35.7643	25.0133	46.6503	44.6713	39.1923	43.8123	74.3993	64.8143	55.7883	42.3253																										46	8.7603	8.1543	10.8923
47	71.0633	42.1853	56.5733	63.5273	52.3193	42.4403	61.2073	51.4643	56.8103	39.5143	34.5743	25.8383	45.8843	45.2073	38.6463	44.6933	74.2793	66.6223	55.7253	41.8773																										47	8.6173	8.0193	11.1573
48	71.3913	42.4883	57.7423	64.0553	51.2243	43.3583	61.0033	52.2953	56.2933	38.9923	34.3013	25.7423	46.3303	46.2523	39.6713	44.3073	74.3763	66.3233	55.9793	41.8813																										48	8.6523	8.0923	11.4023
49	71.1073	41.8743	56.3383	63.2823	50.8533	43.7563	61.0493	51.8753	56.2173	40.2023	35.1363	25.7063	45.5993	46.1793	38.7623	43.2453	74.6813	65.6463	54.6923	40.4593																										49	9.8253	8.7723	12.3413
50	70.9613	42.6333	56.7303	63.4303	50.9063	43.2663	59.7713	52.0883	55.9383	37.8803	33.2763	25.8403	46.3623	46.3383	38.4993	43.5653	73.6783	66.8773	54.2533	39.8983																										50	9.8433	8.5763	12.0663
51	71.2193	42.7203	56.8143	63.1953	51.3753	43.0423	59.9563	51.2643	55.0423	39.6073	33.9853	25.3223	46.0963	49.0023	38.2413	44.4843	73.9333	65.5313	53.6203	39.7833																										51	9.5723	8.5953	11.9783
52	71.4443	43.1013	57.0943	63.4853	51.1883	43.1043	59.9963	52.0503	55.2393	38.1683	33.1603	24.4563	45.5473	48.7773	38.8213	44.2383	73.0933	63.7643	53.4393	40.6513																										52	9.8473	8.7373	11.9463
53	71.0033	42.3513	57.3773	62.7443	51.4063	42.5663	59.4933	51.7433	54.6603	40.2953	33.1323	24.4273	45.9233	45.9653	37.5913	43.7913	72.3243	64.9473	52.5323	39.7493																										53	9.3143	8.3163	11.5713
54	71.0023	42.4683	56.7903	63.0223	50.5333	42.8343	60.1353	52.1913	53.5513	41.1483	32.1393	23.9603	45.2833	47.4233	37.9283	43.5373	71.9143	66.1183	52.3903	39.4673																										54	9.2853	8.4633	11.2503
55	71.7773	41.9563	56.3723	63.3803	50.3923	42.9003	59.5123	51.7703	54.2863	38.8363	32.1043	24.6033	45.7693	49.0363	37.8203	44.1463	72.8743	65.4973	51.6883	38.5883																										55	9.0443	8.1003	11.4873
56	71.5213	42.1323	57.4033	63.1533	50.7893	43.6233	59.6743	51.3373	52.9573	38.0213	30.5463	25.2753	46.0343	48.5933	37.2103	43.8583	73.1013	65.5143	51.8603	38.5303																										56	9.1163	8.3903	11.2033
57	70.7963	41.4843	55.4943	63.5663	49.5583	41.3593	58.2603	51.0483	51.3593	38.5733	31.7673	24.8683	44.4553	49.9703	37.3743	43.4553	72.6703	66.5313	52.1843	38.0803																										57	8.8433	7.9243	11.0633
58	69.9213	42.0343	56.6823	63.3663	50.0753	42.4573	58.6443	50.1383	52.6443	37.9923	32.1223	25.1153	43.5863	48.5283	37.6983	43.1853	71.8083	65.1483	51.4003	39.4173																										58	8.9063	7.6683	10.7713
59	70.9303	41.3743	56.0423	63.4333	50.1253	41.4143	58.2573	50.7553	51.7483	38.7973	31.5853	25.2903	45.1363	49.7723	37.4583	42.7763	71.6763	65.9003	51.1053	38.4613																										59	8.9173	7.8463	10.5863
60	71.0623	41.5143	56.4673	63.0233	50.0773	42.4003	58.2153	50.3543	50.3783	39.2803	31.4803	24.5953	44.2673	49.2893	36.8963	43.9703	71.1123	64.8293	51.6303	37.6363																										60	8.6513	7.3203	10.5243
1	31.1977	21.7647	35.7377	30.6577	23.9217	22.1867	34.2947	26.4397	34.5967	27.9097	20.3987	21.4887	23.4027	24.4647	24.5257	19.3597	44.3057	33.1907	26.6987	22.9987																										1	49.0171	40.8011	50.8551
2	30.8337	21.4797	35.0767	30.3647	23.7877	22.0077	34.2347	26.3767	34.7107	27.5977	20.3707	20.9627	23.4387	23.7457	24.4277	18.9277	44.0447	33.5267	26.3277	22.8107																										2	45.6541	40.1571	48.0551
3	30.4167	21.1847	34.8717	30.2217	23.6477	21.8367	34.0467	26.5267	34.5447	26.9347	20.1317	20.7197	23.1597	23.0327	23.8387	18.9087	43.8037	33.3567	26.6527	22.9607																										3	41.5231	39.8741	45.5231
4	30.3547	20.9927	34.0657	29.7527	23.4397	21.6997	33.6477	26.3667	34.5307	26.4417	20.1217	20.4297	22.7777	22.9427	23.2847	18.7147	43.6387	33.3317	26.5727	22.8437																										4	35.7561	39.2241	43.5281
5	31.9137	21.9957	36.5497	29.8787	23.3947	22.2017	33.6847	26.2597	33.8007	26.7437	20.0797	20.8197	24.0827	23.9227	24.2867	19.2107	43.8007	32.5577	24.8197	22.2587																										5	41.6711	55.5831	63.8961
6	31.8067	21.8957	36.3977	30.0267	23.3207	22.2177	33.5517	26.1277	33.9567	26.7247	20.1887	20.7147	23.9647	23.3037	24.0787	19.2347	44.1197	32.5757	24.8797	22.0657																										6	39.5291	54.4541	63.9901
7	31.6507	21.8597	36.1737	29.8487	23.0147	21.8667	33.7977	26.3247	34.1467	26.5197	20.3677	20.4637	23.7797	23.5357	24.0367	18.9697	44.0447	32.7517	25.1657	21.8987																										7	37.4501	53.9811	63.5981
8	31.4077	21.4247	35.6067	29.7847	23.2277	21.8547	33.1697	26.1257	33.3717	26.4707	20.0687	20.2247	23.5777	23.2487	23.9707	18.8487	44.6037	32.5547	24.8647	22.1307																										8	35.7371	53.4911	63.0721
9	31.5837	21.7527	35.7267	29.4327	22.8027	21.6017	33.1007	26.1437	33.0917	26.1637	19.6477	20.0887	23.9537	23.4967	23.6267	18.6457	44.0007	32.6367	24.7247	21.9257																										9	37.7921	59.3181	71.1221
10	31.6747	21.4377	35.8047	29.2117	22.9607	21.4947	33.0757	25.9947	33.2177	26.0757	19.4867	19.7617	23.4127	23.1227	23.4377	18.7647	43.9287	32.4847	24.5397	21.8357																										10	36.3771	59.4431	69.9731
11	31.3727	21.2957	35.6647	29.2537	22.7567	21.2747	32.6787	26.0827	33.0377	25.9437	19.5077	19.8837	23.6827	23.3817	23.5787	18.4237	43.0697	32.9277	24.4737	22.0177																										11	34.9151	59.0271	69.2661
12	31.4167	21.0357	35.4397	29.0927	22.6617	20.9947	33.0057	26.2617	32.9047	25.4657	19.8307	19.6087	23.3057	23.2327	23.2767	18.5317	43.6007	32.4437	24.5197	21.7397																										12	34.1991	58.6021	68.3991
13	31.4197	21.1687	35.7047	28.9317	22.5527	20.8677	32.5557	25.8707	32.7647	25.6177	19.8727	19.5057	23.5757	23.3497	23.3147	18.4817	43.6467	31.8897	23.7427	22.1287																										13	35.8831	59.8141	71.3721
14	31.5637	21.0357	35.3507	28.8697	22.3987	20.9347	32.3857	25.6207	32.4807	25.8707	19.4727	19.7597	23.6467	23.1747	23.4097	18.6467	43.5467	32.0697	23.8547	21.9337																										14	35.6891	59.7271	70.0851
15	31.3477	21.1567	35.4007	28.8677	22.1217	20.8737	32.2737	25.9077	32.6067	25.7877	19.5077	19.4167	23.4347	23.2147	22.8617	18.4187	43.1447	32.3277	24.0027	21.9297																										15	35.5371	59.1061	69.2571
16	31.4137	21.1157	35.6427	28.8467	22.2667	20.8047	32.1287	25.7107	32.3287	25.5837	19.5427	19.2307	23.6297	22.7977	22.8397	18.3477	42.8487	31.8657	23.6527	21.4757																										16	35.5561	58.8071	68.9471
17	31.0317	21.0267	35.1617	28.6357	22.1477	20.8507	32.1927	25.5397	31.9827	25.1297	19.5077	18.9897	23.8347	22.8857	22.7597	18.5907	43.1787	31.6227	23.4607	21.7767																										17	36.7781	58.0491	68.5431
18	31.2477	20.8007	35.1337	28.6977	22.1707	20.6037	31.8957	25.4427	32.1137	24.7437	19.3317	19.1717	23.5967	23.2647	22.3557	18.3797	43.1307	31.9677	23.1237	21.4467																										18	36.1011	57.5461	67.9951
19	31.1467	20.9797	35.0107	28.5167	21.9647	20.4917	32.2337	25.3457	31.8367	24.6077	19.2897	18.8307	23.3607	23.3977	22.3737	18.0817	43.1487	31.4267	23.5207	21.0467																										19	36.2301	56.8011	67.3171
20	31.0967	20.8747	34.9757	28.3207	22.0967	20.7457	31.5697	25.4427	31.6727	25.0857	18.8727	19.0217	23.3857	23.2967	22.5087	17.9547	43.6887	31.8187	23.2797	21.7147																										20	36.1261	56.3971	66.6761
21	30.8707	20.3027	34.8667	28.2237	22.0127	20.2307	31.6357	25.5337	31.5727	24.4567	19.0687	18.5807	23.3517	22.9657	21.9627	18.1567	42.8597	31.5787	23.3817	21.1407																										21	39.2841	56.6111	68.8661
22	30.7507	20.7077	34.7967	28.0857	21.6407	19.9587	31.4967	25.2277	31.2607	24.8227	19.0657	18.4417	22.9547	23.0647	21.8867	17.7207	42.7697	31.4687	23.3277	20.8897																										22	39.2601	56.4091	68.1421
23	30.8737	20.5067	34.5517	28.3547	21.9127	20.2287	31.3787	25.0547	31.0207	24.5687	18.9677	18.2337	23.1607	22.9387	22.0987	17.8647	42.9287	31.2907	23.2737	20.9237																										23	39.3341	55.7261	67.3681
24	30.7307	20.3497	34.7727	28.0887	21.8547	20.0587	31.1867	25.0877	31.3127	24.9047	18.8517	18.4997	23.2107	23.2327	21.9657	17.5987	42.5017	31.5907	23.0587	21.3527																										24	39.2031	55.4651	66.7781
25	30.0327	19.7727	33.5107	27.9567	21.4817	19.7857	30.7317	24.9447	30.9047	23.7927	18.8197	17.6107	22.5797	22.2737	21.3007	17.2527	42.2637	32.2987	23.2997	21.2557																										25	40.6481	54.9781	67.0421
26	30.1577	20.0447	33.6647	27.7567	21.4357	19.6527	30.6817	25.0067	30.5877	24.1297	18.7527	18.2337	22.7467	22.5957	21.6517	17.3007	42.7807	32.1867	23.3957	20.8567																										26	40.4271	54.1271	66.1421
27	30.1357	19.9527	33.6077	27.6577	21.2667	19.7367	30.6867	24.8227	30.4757	23.4317	18.6407	18.3227	22.6827	22.6307	21.3827	17.2107	42.4557	31.6077	23.4757	20.9237																										27	40.3761	53.8741	65.6661
28	30.0247	19.8607	33.7847	27.5927	21.4307	19.4037	30.5247	24.7177	30.7177	23.9247	19.1107	17.9727	22.7217	22.3687	21.0957	17.5997	42.0307	31.4787	23.2707	20.7357																										28	40.4551	53.4061	65.4121
29	30.1907	20.1807	33.8527	27.6517	21.1147	19.6017	30.6637	24.6237	30.5357	24.3247	18.9007	18.3147	22.8877	22.5067	21.1407	17.4097	43.1737	31.3077	22.5497	21.0257																										29	43.3121	54.1041	66.3891
30	30.4277	20.0377	33.8317	27.5527	21.4567	19.2487	30.0727	24.3157	30.2007	23.9737	18.3777	18.1457	22.7957	22.2147	21.0997	17.3907	42.8907	31.3547	22.5417	21.3987																										30	43.2031	53.9051	66.2341
31	30.3007	20.2107	33.9197	27.5107	21.2437	19.4527	30.5797	24.4177	30.4947	24.8267	18.3317	18.0307	23.2157	22.6437	21.2497	17.3037	42.6037	31.3117	22.4437	20.8777																										31	42.9661	53.4211	65.3491
32	30.4037	20.3107	34.0037	27.7127	21.3107	19.6587	30.0727	24.4297	29.9147	24.3147	18.1637	18.1817	22.9987	22.8237	21.0557	17.2057	42.6637	31.1007	22.2727	20.9487																										32	42.9071	53.3161	65.2341
33	29.8487	19.8777	33.2117	27.0907	20.9337	19.1947	29.9917	24.3727	29.9877	23.8027	18.0967	17.7807	22.5997	22.0097	20.7557	17.1467	42.3177	31.5367	22.2517	21.3877																										33	43.4001	52.7171	64.3191
34	29.7597	19.9847	33.7657	27.1577	20.9197	18.9847	29.9807	24.0547	29.7627	23.2657	17.8517	18.1267	22.4807	22.1247	21.0577	17.0237	42.2097	31.2097	22.1677	21.0597																										34	43.2081	52.3721	63.7181
35	29.7737	19.8877	33.4077	27.1457	20.9947	18.9457	30.0797	24.1607	29.4187	23.4857	18.1847	18.6727	22.6627	22.1887	21.3097	16.9857	41.7427	30.8887	22.1837	21.0097																										35	42.9991	51.5471	63.3551
36	29.9207	20.0757	33.6817	27.3267	20.7787	18.9817	29.8237	24.1227	29.5307	23.6517	18.2547	18.1157	22.8157	22.2947	20.9777	17.1017	42.2867	30.7497	21.9327	20.8257																										36	43.0281	51.6711	62.6481
37	29.5347	19.8467	32.8817	27.1387	20.8747	18.7127	29.6227	24.0217	29.1087	23.3437	17.8447	18.7407	22.1167	22.3297	20.9307	16.9797	42.1807	31.1397	22.1167	21.0407																										37	44.2091	51.5241	62.7801
38	29.5687	19.8447	33.2567	26.9117	20.7397	18.7097	29.4377	23.8587	29.3057	22.6517	18.1747	18.5767	22.7247	22.6417	20.8567	16.9697	41.9807	30.9147	21.8167	21.1637																										38	43.9341	51.1751	62.3871
39	29.5057	19.8007	33.2057	27.0037	20.7377	18.3157	29.5467	23.9077	29.2037	23.2907	18.0057	18.7407	22.4827	22.6277	20.7697	16.9047	42.3697	30.8687	21.7317	21.0307																										39	43.8461	50.9091	61.9091
40	29.5707	19.9077	33.0567	26.8127	20.5587	18.6127	29.3877	23.6727	28.7697	23.2567	18.2167	18.5727	22.6237	22.6837	20.7027	16.7857	42.1987	30.7727	21.3317	21.1427																										40	43.7991	50.5121	61.5681
41	29.1207	19.7217	32.5437	26.6327	20.4537	18.3867	29.3567	23.8667	28.2817	23.5787	18.0757	18.6487	22.0717	23.0997	20.2247	16.6397	42.1757	30.7617	21.2707	21.0697																										41	46.8231	51.3021	63.7161
42	29.0437	19.6577	32.7807	26.9497	20.5637	18.1267	29.3857	23.7717	28.3997	23.2517	18.3497	18.5547	22.3337	23.1157	20.2217	16.6807	42.0037	30.7187	21.4607	20.9947																										42	46.8031	51.4261	63.6481
43	29.1527	19.7317	32.6097	26.8697	20.6127	18.4077	28.9637	23.6987	28.5877	23.2367	17.6267	18.2527	22.0857	23.2927	20.3337	16.6447	42.3467	30.7207	21.1877	21.1427																										43	46.5051	51.3411	63.2381
44	29.1277	19.7547	32.9277	26.7597	20.5057	18.5237	29.0247	23.4477	28.4477	23.1047	17.7357	18.7047	22.2137	23.6877	20.4947	16.7167	41.9967	30.7987	21.3657	21.1267																										44	46.4001	51.3781	63.3041
45	28.5947	19.1957	32.1137	26.7127	20.3277	18.0427	28.5747	23.5487	27.6587	22.8227	17.6197	18.7297	21.9777	23.8117	19.9447	16.5697	41.7097	31.8367	21.4787	20.7767																										45	44.8081	49.6381	60.8941
46	28.8407	19.4947	31.9907	26.5237	20.5107	18.0977	28.4917	23.7437	27.6227	22.1837	17.1457	18.3977	21.7117	23.8857	19.9067	16.4857	42.5657	31.6977	21.5257	20.7537																										46	44.8351	49.3371	60.6761
47	28.6107	19.3187	31.8277	26.6797	20.3127	18.0167	28.7317	23.5527	28.3597	23.0027	17.3107	18.1757	21.7117	23.4857	20.2137	16.3797	42.1197	31.6127	21.2157	21.0637																										47	44.2251	48.9081	60.2821
48	28.6217	19.4847	32.2917	26.5087	20.1227	18.1467	28.3427	23.6537	27.4497	22.8567	17.3107	18.4737	21.7637	23.5707	20.2557	16.3857	41.8017	31.5077	21.0527	21.3107																										48	44.1811	48.5651	59.7571
49	28.5277	19.2987	32.0797	26.4207	20.4157	18.1667	28.1537	23.5687	27.3477	22.9927	17.3917	18.3167	21.8527	24.6307	20.1087	16.4357	42.0807	31.7357	20.8527	21.3627																										49	49.7931	51.5741	64.4421
50	28.5627	19.1307	32.0607	26.3517	20.3777	17.8437	28.1607	23.7147	27.1657	22.9737	17.5007	18.7047	21.6827	24.5477	20.3837	16.4157	42.2537	31.0397	20.8437	21.3717																										50	49.4611	51.1991	64.1461
51	28.7487	19.5147	32.4127	26.6067	20.2537	17.8667	28.1567	24.0227	26.9567	22.6027	17.1987	19.0567	21.9177	24.5457	20.4077	16.2137	41.8847	31.2787	20.8417	21.5867																										51	49.4731	51.5951	63.9231
52	28.7567	19.5307	32.4747	26.2417	20.3197	17.9977	28.2587	23.6607	26.9907	22.7147	17.2727	19.3997	21.7767	25.0307	20.4077	16.4577	42.0057	31.7297	20.5877	21.0887																										52	49.5281	51.0411	63.6321
53	28.6417	19.2187	32.2107	26.4167	20.2287	18.0387	27.9317	23.7937	26.6987	22.3927	17.5007	19.0887	21.5187	25.9337	20.5077	16.3307	42.2657	31.1947	20.6297	21.0577																										53	48.5881	50.1681	62.3841
54	28.6677	19.4087	32.3007	26.4237	20.0817	17.9617	27.9297	23.6707	26.6037	22.6227	17.7917	19.4677	21.3497	26.1177	20.4907	16.3267	41.7737	30.8477	20.1117	21.6477																										54	48.1751	50.3851	62.0571
55	28.6787	19.4157	32.2097	26.2357	20.0627	17.9227	27.5917	23.5247	26.3627	22.7147	17.6797	19.2477	21.8547	26.1867	20.6827	16.2197	41.6257	30.4117	20.0907	21.9607																										55	47.8801	49.8511	61.4281
56	28.5027	19.4067	32.3267	26.3187	20.0487	17.7697	27.5587	23.6847	26.2487	22.2617	17.1847	19.0537	21.7967	25.9587	20.5207	16.3287	42.4097	30.5617	19.9237	21.8337																										56	47.8841	49.4601	61.5091
57	28.2827	19.0847	31.5847	26.4547	20.1227	17.6557	27.3797	23.7327	25.9737	22.3437	17.3917	19.2947	21.2257	25.2807	20.0837	16.2327	41.5467	30.8487	19.9877	21.5307																										57	46.7971	48.5711	60.5381
58	28.2927	19.1537	31.6747	26.2787	20.0017	17.5047	27.3817	23.7077	25.8477	22.1437	17.1957	19.3017	21.1627	25.5357	20.2017	16.1337	41.5177	30.9117	20.0347	20.9677																										58	46.3641	48.0861	59.7661
59	28.3607	19.1777	31.7257	26.4287	19.8417	17.6247	27.4037	23.7567	26.3147	22.6657	17.7037	19.1607	20.9967	25.7157	20.2587	16.2397	41.5577	30.6867	19.7507	21.0827																										59	46.3761	47.6071	59.8731
60	28.2317	19.3587	31.6057	26.4687	19.7697	17.5087	27.1187	23.6717	26.0877	22.2417	17.5567	19.5487	21.2107	26.0437	20.3447	16.3877	41.4267	30.5697	19.9007	21.1267																										60	46.0571	47.4071	59.2671
Ratio																																														Ratio
1	0.411664	0.438748	0.553606	0.422606	0.399052	0.401465	0.458827	0.424452	0.435144	0.485054	0.440364	0.540959	0.457653	0.5634	0.497394	0.384782	0.526951	0.415219	0.373919	0.522444																										1	1.36487	1.09762	1.02441
2	0.408089	0.442594	0.556152	0.42886	0.39528	0.408561	0.4695	0.429033	0.448857	0.485769	0.43976	0.538259	0.474195	0.529337	0.518246	0.377374	0.528276	0.420886	0.36909	0.523621																										2	1.6617	1.30527	1.14354
3	0.407363	0.436426	0.566943	0.431613	0.394889	0.405906	0.467653	0.427965	0.437921	0.480373	0.453566	0.532252	0.462534	0.503454	0.502901	0.377123	0.532909	0.420611	0.375515	0.533259																										3	2.0694	1.54837	1.24829
4	0.412976	0.438872	0.542514	0.428934	0.394845	0.408201	0.465768	0.43221	0.442608	0.468116	0.436239	0.531977	0.465589	0.520687	0.496292	0.374516	0.521374	0.417333	0.376643	0.538978																										4	2.45623	1.88984	1.39329
5	0.405793	0.434025	0.544483	0.418086	0.385413	0.406406	0.454729	0.425456	0.429262	0.479765	0.446708	0.518027	0.457913	0.496061	0.486831	0.378959	0.509587	0.410774	0.366416	0.493844																										5	3.05679	3.0831	1.82158
6	0.405453	0.436158	0.550776	0.415696	0.38196	0.406967	0.459434	0.424679	0.440616	0.491775	0.439933	0.526846	0.455565	0.489364	0.483835	0.375199	0.524003	0.421139	0.367747	0.493481																										6	3.33571	3.33087	2.04244
7	0.408152	0.438269	0.553306	0.416362	0.384988	0.401538	0.454372	0.430597	0.440765	0.489408	0.45365	0.543029	0.46021	0.502209	0.491374	0.37008	0.526666	0.420744	0.374137	0.489112																										7	3.3863	3.5318	2.26672
8	0.406402	0.429884	0.547388	0.421591	0.389026	0.403645	0.460196	0.42847	0.434655	0.491551	0.461081	0.538043	0.460193	0.504646	0.495371	0.373017	0.538098	0.422452	0.371623	0.501917																										8	3.51837	3.57769	2.49146
9	0.403887	0.432198	0.552956	0.412382	0.383978	0.41102	0.461351	0.423343	0.435232	0.490119	0.435499	0.52705	0.462531	0.512387	0.488929	0.372405	0.535442	0.4282	0.373319	0.500446																										9	3.57025	3.76664	2.74727
10	0.409846	0.437091	0.555531	0.417935	0.396836	0.412033	0.45401	0.426525	0.441664	0.509168	0.448069	0.523803	0.452058	0.494314	0.490972	0.377056	0.535511	0.427136	0.372721	0.493748																										10	3.60516	3.8251	2.7668
11	0.405482	0.434488	0.555712	0.415297	0.38757	0.404659	0.457522	0.434811	0.444651	0.483868	0.459141	0.534863	0.454594	0.501577	0.496662	0.372336	0.528694	0.434802	0.37173	0.500865																										11	3.76107	3.92121	2.88509
12	0.410497	0.426002	0.549705	0.41387	0.393922	0.399394	0.453553	0.433087	0.444392	0.504858	0.465823	0.534802	0.459114	0.505847	0.489888	0.368157	0.532825	0.42501	0.372089	0.495465																										12	3.75349	4.02728	2.96443
13	0.406368	0.436402	0.555159	0.411187	0.392273	0.399616	0.452632	0.429579	0.440455	0.502521	0.460439	0.554165	0.448102	0.506442	0.491805	0.373886	0.538188	0.417982	0.362393	0.512317																										13	3.81642	4.21633	3.11067
14	0.405649	0.437566	0.550562	0.409974	0.386529	0.399484	0.45539	0.42654	0.442044	0.535621	0.442075	0.554653	0.461054	0.520717	0.500856	0.375386	0.528843	0.422585	0.369815	0.506185																										14	3.90459	4.26583	3.16937
15	0.405615	0.441193	0.54438	0.411958	0.388111	0.404856	0.455461	0.43389	0.44514	0.520865	0.457258	0.539288	0.459546	0.50889	0.48886	0.371357	0.531821	0.423501	0.372485	0.509515																										15	4.12345	4.3694	3.22978
16	0.40826	0.440366	0.558039	0.412029	0.386612	0.403291	0.457763	0.429174	0.444476	0.499181	0.467458	0.557358	0.462571	0.503969	0.4866	0.374861	0.529871	0.42114	0.368701	0.500129																										16	4.24586	4.53468	3.26033
17	0.405424	0.435666	0.55536	0.414569	0.393259	0.407221	0.459316	0.430285	0.456248	0.509582	0.467762	0.549417	0.472083	0.509904	0.492983	0.380175	0.537481	0.420055	0.373285	0.500081																										17	4.26497	4.60258	3.49651
18	0.406124	0.437225	0.554008	0.414776	0.391893	0.40872	0.459345	0.431669	0.451693	0.505248	0.465148	0.583181	0.473503	0.525206	0.496403	0.376045	0.546087	0.427608	0.365694	0.492096																										18	4.15658	4.83772	3.48295
19	0.406698	0.434287	0.553552	0.412972	0.389567	0.401929	0.470927	0.432488	0.452436	0.536228	0.472759	0.556951	0.457476	0.524044	0.491737	0.372439	0.540376	0.415541	0.370987	0.478874																										19	4.3022	4.69497	3.52182
20	0.405553	0.438817	0.553646	0.411235	0.38696	0.412896	0.455096	0.435228	0.448359	0.535432	0.455561	0.564118	0.464164	0.537269	0.498219	0.368881	0.553418	0.427249	0.369066	0.491168																										20	4.35449	4.84	3.63233
21	0.409283	0.433843	0.557864	0.40896	0.392787	0.405861	0.465776	0.442178	0.450296	0.525021	0.475809	0.551678	0.454637	0.519535	0.496575	0.376935	0.544919	0.425289	0.376952	0.483654																										21	4.38914	5.00129	3.86752
22	0.403402	0.444406	0.560393	0.407202	0.384318	0.403872	0.463846	0.43887	0.447218	0.536866	0.477905	0.555133	0.464657	0.525352	0.494008	0.361511	0.54051	0.420236	0.378001	0.4704																										22	4.44859	5.0216	4.03678
23	0.405495	0.435337	0.556905	0.418098	0.389425	0.40539	0.456867	0.438676	0.453503	0.533287	0.483138	0.551178	0.456024	0.52383	0.503418	0.371505	0.555522	0.42665	0.374323	0.461847																										23	4.47727	5.03657	3.98904
24	0.402633	0.435061	0.557511	0.415002	0.392877	0.405166	0.459145	0.438417	0.460418	0.534638	0.477121	0.567522	0.465879	0.540417	0.507252	0.365973	0.537429	0.430524	0.37175	0.479606																										24	4.49613	5.16902	4.14197
25	0.410006	0.435068	0.566678	0.415841	0.390915	0.415044	0.457097	0.444232	0.460211	0.517038	0.481872	0.558851	0.470221	0.510217	0.515839	0.369205	0.552406	0.44087	0.37707	0.493637																										25	4.54459	5.36513	4.39209
26	0.412902	0.449913	0.560944	0.4152	0.3854	0.409505	0.466193	0.445869	0.451077	0.542297	0.481711	0.587249	0.459888	0.524757	0.511941	0.370771	0.560629	0.444848	0.388282	0.482477																										26	4.48876	5.31424	4.3218
27	0.408668	0.447386	0.564405	0.417756	0.391996	0.411985	0.458727	0.442383	0.460481	0.529048	0.473458	0.604045	0.466297	0.521032	0.504126	0.360506	0.551707	0.433747	0.383813	0.478307																										27	4.6676	5.24205	4.48193
28	0.411121	0.440045	0.570193	0.415038	0.394089	0.411153	0.470651	0.44107	0.460415	0.542334	0.486917	0.581917	0.468167	0.531571	0.502262	0.381339	0.557996	0.429372	0.381153	0.48079																										28	4.65681	5.31124	4.45274
29	0.406645	0.441655	0.552938	0.405519	0.383775	0.417063	0.462183	0.443268	0.465537	0.542643	0.495297	0.619948	0.466113	0.506436	0.502843	0.368956	0.566366	0.441555	0.376133	0.476197																										29	4.65457	5.35139	4.60068
30	0.410086	0.435731	0.55397	0.410216	0.397977	0.403069	0.451343	0.437842	0.46133	0.533527	0.481591	0.61133	0.467601	0.495208	0.500689	0.366897	0.566728	0.440329	0.375724	0.495302																										30	4.73288	5.3646	4.67613
31	0.409257	0.43656	0.555157	0.411342	0.389283	0.409596	0.465428	0.444125	0.456649	0.562589	0.482066	0.586053	0.473612	0.502653	0.497414	0.36336	0.553717	0.441729	0.376994	0.487873																										31	4.73754	5.57673	4.74153
32	0.407505	0.443927	0.555976	0.415499	0.39036	0.415359	0.460811	0.448932	0.462608	0.546344	0.487821	0.607345	0.466814	0.522349	0.496979	0.362078	0.564384	0.438555	0.378907	0.484057																										32	4.77473	5.50144	4.76464
33	0.40618	0.442993	0.561631	0.409359	0.393414	0.412955	0.459014	0.44512	0.468109	0.529262	0.488976	0.603834	0.46481	0.491317	0.510378	0.365209	0.565999	0.448759	0.378524	0.490528																										33	4.76752	5.68667	4.94713
34	0.405736	0.446083	0.571725	0.410427	0.390356	0.405618	0.462541	0.447368	0.462525	0.534962	0.473641	0.631981	0.465127	0.502522	0.516445	0.366879	0.568769	0.440129	0.38105	0.480701																										34	4.972	5.68132	4.82519
35	0.406587	0.442211	0.563583	0.410941	0.393267	0.414863	0.461668	0.442452	0.465306	0.536174	0.483374	0.65899	0.468128	0.490181	0.525733	0.365934	0.551165	0.440303	0.378385	0.49035																										35	4.98292	5.62294	5.02527
36	0.404075	0.444208	0.577114	0.411724	0.385466	0.417581	0.455815	0.444352	0.466083	0.549077	0.491281	0.643443	0.473538	0.51153	0.502913	0.370028	0.570606	0.430871	0.374755	0.470421																										36	4.8983	5.70618	5.03024
37	0.403996	0.453366	0.55199	0.412823	0.390719	0.417141	0.464361	0.446829	0.475622	0.548446	0.49172	0.684834	0.464623	0.513771	0.516369	0.368688	0.559193	0.452728	0.379612	0.495549																										37	5.03848	5.78319	4.98243
38	0.401365	0.444506	0.561007	0.410932	0.39354	0.422337	0.465607	0.445779	0.47753	0.535497	0.506494	0.704588	0.478542	0.512785	0.516775	0.364702	0.558861	0.45292	0.376563	0.497813																										38	4.87816	5.70495	5.12029
39	0.402241	0.449359	0.557916	0.412848	0.39266	0.40316	0.464014	0.452606	0.473891	0.553679	0.506285	0.70297	0.469589	0.506073	0.514148	0.375182	0.564152	0.44598	0.385441	0.492691																										39	4.86947	5.82931	5.23089
40	0.401665	0.450427	0.552572	0.411078	0.388528	0.411491	0.462308	0.446854	0.466614	0.573004	0.510653	0.69461	0.46861	0.511236	0.514016	0.362813	0.563579	0.440438	0.378078	0.496805																										40	4.97474	6.16731	5.33876
41	0.404705	0.453442	0.564374	0.412991	0.392191	0.411774	0.473126	0.460353	0.472746	0.555246	0.495206	0.726356	0.465046	0.518461	0.508448	0.373076	0.576467	0.448406	0.375772	0.505762																										41	4.97891	5.84486	5.08496
42	0.399906	0.452438	0.564879	0.423336	0.395795	0.404286	0.479115	0.454723	0.475433	0.573502	0.523928	0.713222	0.469883	0.526046	0.498411	0.365281	0.563934	0.445125	0.380932	0.501087																										42	4.93064	5.84368	5.22807
43	0.40144	0.453619	0.560031	0.418125	0.390841	0.414127	0.467735	0.449015	0.480221	0.573543	0.492375	0.714914	0.467745	0.529966	0.518752	0.374473	0.564673	0.454984	0.378721	0.502162																										43	4.96516	5.65163	5.21754
44	0.403144	0.449959	0.559136	0.418281	0.397834	0.415112	0.470444	0.44904	0.475656	0.564571	0.493243	0.719762	0.462965	0.547195	0.513454	0.364275	0.55733	0.452574	0.384204	0.495602																										44	5.01119	5.89584	5.31686
45	0.402604	0.455162	0.563276	0.418397	0.397131	0.408748	0.470952	0.45379	0.478836	0.559142	0.51221	0.763782	0.481256	0.556344	0.519835	0.37565	0.555194	0.474839	0.390072	0.498274																										45	5.16562	5.9774	5.42666
46	0.408402	0.455299	0.566424	0.419643	0.399442	0.421089	0.466409	0.460003	0.477973	0.562448	0.479408	0.735516	0.465413	0.534698	0.507923	0.37628	0.572125	0.489054	0.385846	0.490337																										46	5.11799	6.05044	5.57055
47	0.402608	0.457948	0.562592	0.419972	0.388244	0.424518	0.469416	0.457651	0.4992	0.582135	0.50068	0.703439	0.473183	0.519511	0.523043	0.366491	0.567045	0.474506	0.380719	0.502986																										47	5.13213	6.0988	5.40293
48	0.400913	0.458589	0.559238	0.41384	0.392835	0.418528	0.464609	0.45231	0.487619	0.586184	0.504665	0.717639	0.46975	0.509611	0.510588	0.369819	0.56203	0.475062	0.37608	0.508835																										48	5.10629	6.0014	5.2408
49	0.401192	0.460872	0.569412	0.417505	0.401462	0.415178	0.461163	0.454333	0.486464	0.571924	0.494977	0.712537	0.479233	0.53337	0.518769	0.380057	0.56347	0.483434	0.381273	0.528004																										49	5.06785	5.8792	5.22166
50	0.402511	0.448726	0.565142	0.415443	0.400298	0.412415	0.47114	0.455278	0.485636	0.606481	0.52592	0.723857	0.467679	0.529749	0.529456	0.376806	0.573489	0.464129	0.384192	0.535654																										50	5.02485	5.96984	5.31614
51	0.403664	0.456801	0.570502	0.421023	0.39423	0.415096	0.46962	0.468604	0.489745	0.570669	0.506062	0.752565	0.475476	0.500909	0.533655	0.364481	0.56652	0.477309	0.38869	0.542606																										51	5.16836	6.00271	5.33658
52	0.402505	0.453134	0.56879	0.41335	0.396959	0.417538	0.471007	0.454573	0.488614	0.595119	0.520884	0.793239	0.478111	0.513162	0.525682	0.372023	0.574686	0.497609	0.385253	0.51877																										52	5.02962	5.84175	5.32651
53	0.403385	0.453792	0.561384	0.421021	0.393506	0.423778	0.469493	0.459841	0.488447	0.555714	0.528206	0.781449	0.468579	0.564201	0.545543	0.37292	0.584391	0.480307	0.392705	0.529762																										53	5.21651	6.03251	5.39128
54	0.403757	0.457016	0.568771	0.419275	0.397395	0.419329	0.464447	0.453537	0.496789	0.549784	0.55358	0.812497	0.471469	0.550735	0.540248	0.375004	0.580881	0.466553	0.383882	0.548496																										54	5.18832	5.95337	5.51604
55	0.399551	0.462759	0.571374	0.413941	0.39813	0.417775	0.46363	0.454405	0.485623	0.584883	0.550695	0.782321	0.477496	0.534026	0.546867	0.367407	0.571198	0.46432	0.388689	0.569102												26.1131	54.8629													55	5.29396	6.15423	5.34748
56	0.39852	0.460613	0.56315	0.416743	0.394742	0.407344	0.461818	0.461354	0.495657	0.585505	0.562578	0.753846	0.473488	0.534203	0.551478	0.372305	0.580149	0.466489	0.38418	0.566662																										56	5.25258	5.89492	5.49027
57	0.399494	0.460046	0.569152	0.416175	0.40604	0.426885	0.469954	0.464906	0.505725	0.579252	0.547471	0.775874	0.477461	0.505914	0.537366	0.373549	0.571715	0.463672	0.383021	0.565402												kd	0.475971													57	5.29182	6.12939	5.47198
58	0.404636	0.455668	0.558811	0.414711	0.399432	0.412289	0.466911	0.472846	0.490987	0.582846	0.535319	0.768523	0.485535	0.526202	0.535878	0.373592	0.578174	0.474482	0.389777	0.531941																										58	5.20577	6.27077	5.54865
59	0.399839	0.463517	0.566102	0.416637	0.395841	0.42557	0.47039	0.468063	0.508513	0.584208	0.560504	0.75763	0.465184	0.516666	0.540833	0.379642	0.579797	0.465653	0.38647	0.548153																										59	5.20069	6.06746	5.65572
60	0.397281	0.466313	0.559716	0.419982	0.394783	0.412937	0.465834	0.470102	0.517836	0.56623	0.557704	0.794814	0.47915	0.528384	0.551402	0.372699	0.582553	0.471541	0.385446	0.561338																										60	5.32372	6.47612	5.63146
																																Rmin	0.498092
																																Rmax	5.92844
[truncated: 106 more columns]

## Sheet: DDK R2
Baseline																								BAPTA																								Ionomycin
																						Background																								background
1	81.661	49.349	61.531	65.626	51.053	49.697	60.787	43.462	53.76	58.284	39.461	40.431	28.498	41.773	25.072	28.591	41.14	48.631	44.594	72.243	54.711	1.963		1	97.534	55.539	73.105	73.769	55.621	53.895	68.568	44.528	58.355	50.457	41.783	18.688	90.597	32.378	22.432	31.941	36.161	45.841	48.175	73.846	52.984	1.943		1	70.004
2	81.576	48.529	61.628	65.256	48.97	49.504	60.222	42.104	52.765	56.319	39.417	40.196	29.136	40.466	24.845	27.055	40.951	47.96	45.548	72.213	53.373	1.958		2	97.023	55.433	72.097	72.425	56.227	52.919	69.841	44.861	57.755	49.108	41.151	19.426	89.594	30.723	22.787	31.741	36.336	45.721	48.608	74.989	52.442	1.981		2	62.271
3	80.38	48.855	59.593	65.712	50.663	49.777	58.574	42.474	53.47	55.677	38.22	40.088	29.723	38.803	24.38	28.127	40.839	47.67	45.88	70.938	51.886	1.966		3	98.575	55.214	73.271	72.279	56.235	53.797	70.856	45.368	58.435	49.246	41.281	18.831	90.265	31.382	23.317	31.764	36.161	45.163	50.24	72.43	51.565	1.966		3	56.356
4	79.806	48.194	60.453	63.621	50.144	50.522	58.856	41.842	53.845	56.582	39.693	39.348	28.567	38.916	23.741	27.655	39.559	47.212	44.82	70.221	51.744	1.955		4	97.858	54.643	74.492	72.753	58.182	54.686	69.598	46.113	57.605	51.397	41.217	19.272	88.609	30.273	22.575	32.459	37.727	45.056	47.894	72.504	52.218	1.969		4	50.874
5	80.845	49.157	61.671	65.811	50.413	49.886	60.796	43.191	53.74	57.263	39.386	42.887	32.554	39.782	23.542	27.641	40.629	47.777	45.843	71.265	53.071	1.966		5	100.922	56.112	77.384	75.281	59.129	57.09	74.607	48.278	58.615	51.543	45.73	10.851	86.621	32.937	22.677	33.005	37.692	45.84	48.194	69.61	50.786	1.96		5	31.215
6	80.412	49.749	61.415	65.068	49.795	49.886	60.553	42.757	54.585	54.927	39.571	40.97	32.403	41.261	23.458	27.759	38.587	47.509	46.705	71.206	52.951	1.954		6	100.892	56.822	78.725	74.676	59.458	57.148	71.745	47.91	57.515	52.767	46.177	3.912	55.51	37.849	23.133	33.782	37.741	45.475	47.336	67.827	50.058	1.962		6	29.136
7	79.333	48.806	60.585	64.922	48.473	49.122	59.517	41.634	53.195	56.638	40.597	41.698	33.8	40.445	23.796	26.491	41.231	47.41	45.115	72.077	53.688	1.983		7	101.579	57.392	77.349	75.66	59.144	57.09	72.084	49.205	57.6	51.116	47.319	2.448	33.302	41.634	22.768	32.3	36.699	46.047	46.309	65.25	50.698	1.949		7	28.4
8	79.717	49.076	59.535	64.03	47.417	48.871	60.258	41.531	53.555	55.478	38.786	41.834	34.767	40.752	23.537	26.077	39.986	47.768	45.968	70.14	52.942	1.947		8	102.528	58.008	79.399	75.046	61.428	57.4	70.333	50.16	60.34	53.091	49.829	2.166	19.691	43.971	22.937	33.241	36.923	46.63	44.406	64.077	49.695	1.952		8	27.329
9	79.491	48.888	62.019	65.514	49.538	48.98	58.955	43.165	52.24	57.569	40.2	42.476	35.203	39.651	23.885	27.841	39.594	47.886	45.544	71.412	51.867	1.966		9	109.611	61.533	85.198	77.084	68.258	61.41	61.985	50.682	61.38	58.69	59.472	1.972	2.812	55.992	23.921	37.005	36.203	50.92	21.065	54.415	49.169	1.934		9	25.405
10	79.162	48.327	61.267	64.295	49.299	49.616	59.201	42.941	51.74	53.129	40.971	43.398	34.356	39.227	23.333	26.727	39.042	47.417	47.71	73.026	53.935	1.959		10	108.288	62.5	84.744	76.454	68.011	63.614	61.748	50.467	62.24	60.017	60.052	1.942	2.545	55.718	25.007	35.809	34.51	52.18	17.406	51	48.682	1.943		10	25.003
11	79.591	47.88	61.946	64.16	49.386	49.323	59.39	42.564	53.135	57.069	40.229	43.227	31.903	39.433	23.804	27.709	39.469	46.79	45.742	71.938	53.01	1.982		11	108.516	63.243	84.407	77.689	69.576	64.362	59.823	51.41	62.99	59.879	58.939	1.967	2.547	53.819	24.546	36.864	33.503	52.825	17.811	48.25	47.669	1.95		11	24.428
12	78.787	47.835	60.442	63.943	49.106	50.755	58.571	43.5	53.575	53.444	40.841	44.557	29.265	38.803	23.079	25.859	41.455	46.958	44.571	70.044	53.234	1.959		12	107.735	64.58	85.205	78.251	71.186	66	58.658	49.675	61.56	60.457	60.31	1.972	2.408	53.945	25.115	37.159	33.287	54.657	17.134	46.985	46.653	1.961		12	24.503
13	77.392	47.129	61.721	62.886	48.538	49.655	59.748	43.085	53.125	54.47	41.762	45.373	17.599	39.42	22.468	26.723	39.392	46.14	44.24	68.96	52.451	1.966		13	108.493	70.731	89.845	82.781	81.598	69.688	54.351	51.507	68.595	66.72	56.548	1.957	2.111	50.412	27.582	38.073	28.657	63.136	18.853	31.618	32.549	1.952		13	23.601
14	77.008	48.551	59.426	63.169	49.61	47.76	60.021	43.007	52.765	54.651	40.464	45.73	17.002	39.063	22.49	24.75	39.853	45.943	44.055	69.235	52.023	1.972																								1.95554		14	23.531
15	77.147	47.535	59.318	62.1	48.633	48.576	58.976	41.927	52.77	54.44	40.583	44.763	10.052	37.634	23.58	26.009	40.196	46.25	46.253	67.794	51.86	1.966																										15	23.237
16	77.304	47.347	59.058	63.057	49.216	48.493	59.285	43.349	52.35	52.392	40.446	46.982	7.287	38.891	22.571	26.355	39.042	45.734	45.005	68.511	52.61	1.963		1	41.199	28.743	32.116	27.459	24.299	24.275	25.946	18.535	24.43	23.095	18.009	8.594	41.552	14.597	11.148	14.214	15.622	17.575	21.194	36.037	20.286	1.927		16	22.963
17	77.311	47.237	59.465	60.986	48.295	48.729	58.456	42.144	53.145	53.793	40.73	49.579	6.998	38.412	22.787	26.641	39.664	45.706	45.346	70.695	52.13	1.953		2	41.177	28.602	32.198	27.235	24.432	24.059	25.958	18.715	23.745	22.612	18.165	8.582	41.71	14.017	11.256	13.855	15.084	17.273	20.806	35.426	20.114	1.925		17	21.698
18	77.464	47.02	58.074	60.925	49.83	48.356	60.471	41.842	54.59	54.552	41.388	49.617	6.705	37.832	22.649	26.8	40.308	44.932	46.226	69.504	51.753	1.959		3	40.939	28.19	31.977	26.772	24.42	24.572	26.357	18.486	24.24	22.052	17.545	8.887	41.054	13.866	10.919	13.832	15.517	17.33	20.843	35.202	20.019	1.921		18	21.353
19	77.258	46.269	60.132	62.279	49.97	49.4	59.532	42.599	52.025	53.578	42.322	48.64	6.156	37.55	22.813	25.536	39.322	45.362	45.562	68.654	53.484	1.946		4	40.631	28.153	32.384	27.068	24.239	24.594	26.489	18.507	23.66	22.026	17.896	8.99	40.059	13.685	11.094	14.2	15.301	16.982	20.793	34.585	19.666	1.922		19	21.864
20	76.438	45.867	57.628	62.342	49.39	48.332	59.306	42.059	53.015	53.353	42.249	49.234	5.361	36.181	23.092	25.155	39.762	44.959	44.406	67.919	52.11	1.935		5	40.621	27.563	33.074	26.849	24.652	24.072	27.285	19.446	24.54	22.741	19.884	5.564	37.525	15.239	11.596	14.623	15.084	17.178	21.097	32.89	18.906	1.938		20	21.228
21	76.006	45.522	56.926	61.877	47.663	48.454	59.039	41.278	54.74	54.233	42.101	43.816	5.639	37.092	22.47	26.455	38.42	44.773	44.664	68.68	51.646	1.96		6	40.309	26.916	33.415	26.664	25.25	24.631	26.958	19.634	24.2	22.203	20.855	2.637	24.265	17.387	11.339	14.632	14.895	17.07	21.636	31.798	19.279	1.946		21	21.069
22	75.837	46.341	56.636	60.626	48.693	48.028	58.054	41.833	51.86	53.547	42.125	44.811	5.215	35.055	22.249	25.632	38.566	44.603	45.166	67.824	51.766	1.957		7	40.235	26.894	33.977	26.872	24.621	24.559	27.036	20.017	23.96	22.716	21.522	2.013	14.884	19.399	11.614	14.682	15.217	17.11	21.387	30.621	19.097	1.93		22	20.702
23	75.037	46.208	56.86	60.623	48.174	48.459	57.685	41.83	52.44	54.086	41.762	44.466	4.738	35.521	21.364	25.632	38.909	43.694	44.53	68.099	52.893	1.945		8	40.015	27.012	33.105	26.881	25.121	24.631	26.907	19.795	25.05	22.595	22.675	2	8.834	21.601	11.726	14.295	15.664	17.231	22.244	30.195	18.808	1.912		23	20.798
24	76.312	46.514	55.589	59.559	49.837	49.419	57.85	40.939	51.335	54.414	42.539	44.713	4.297	36.13	22.499	25.923	39.147	43.387	43.115	67.529	52.003	1.942		9	41.471	28.1	34.364	26.961	27.375	25.941	24.399	20.368	25.17	22.991	26.945	1.914	2.188	25.164	12.409	15.523	15.51	18.708	36.078	26.739	18.049	1.928		24	20.057
25	75.403	45.91	56.403	60.139	48.155	49.378	59.505	40.637	53.915	52.815	42.713	46.098	4.614	33.731	22.505	26.205	40.86	44.222	45.991	67.401	51.893	1.961		10	40.923	27.729	34.62	26.916	27.163	26.055	24.523	20.238	25.255	24.28	27.203	1.919	2.079	25.466	12.667	15.527	15.014	19.3	36.816	24.945	17.812	1.932		25	19.577
26	74.831	45.9	55.806	58.317	46.364	48.443	57.291	41.075	52.465	55.004	43.501	45.861	4.493	35.252	22.427	24.636	40.448	43.271	44.498	67.195	52.273	1.948		11	40.981	28.224	34.109	27.205	28.197	26.362	24.057	20.703	25.465	24.319	27.168	1.94	2.089	24.361	12.982	15.686	13.86	19.761	37.124	24.202	17.708	1.94		26	19.823
27	75.505	45.547	55.705	59.39	46.72	49.4	57.477	41.203	53.065	54.358	41.725	47.015	4.505	35.353	22.038	24.505	38.895	44.359	44.429	67.949	53.299	1.957		12	40.617	28.659	33.853	27.459	28.072	26.937	23.192	20.59	25.91	24.72	26.646	1.877	1.988	23.937	12.953	15.841	14.119	20.386	37.415	23.246	17.357	1.92		27	19.736
28	75.482	46.727	57.814	59.749	46.265	48.937	55.979	41.144	53.49	54.22	43.487	47.866	4.149	33.664	23.02	26	38.902	43.408	43.631	67.507	50.938	1.966		13	41.196	31.141	33.097	28.963	31.337	28.432	21.79	20.969	27.31	26.345	24.939	1.914	1.95	22.029	13.638	16.905	12.566	22.962	38.604	22.618	13.347	1.916		28	19.471
29	72.693	45.398	56.682	57.626	46.689	48.151	56.39	41.04	51.63	52.776	43.142	45.766	2.178	33.941	22.883	25.236	37.804	43.495	43.641	66.221	50.315	1.955																								1.92746		29	19.216
30	73.676	45.565	56.678	57.511	46.477	48.62	55.955	40.314	52.095	52.228	43.067	38.239	2.153	32.786	22.038	26.25	39.252	43.259	42.488	66.404	49.847	1.972		Background corrected																								30	19.509
31	73.057	45.39	55.934	58.089	45.451	48.153	56.315	40.542	52.35	51.901	42.617	34.592	2.097	32.202	21.295	25.718	38.594	43.523	44.765	67.324	50.89	1.953		1	95.5785	53.5835	71.1495	71.8135	53.6655	51.9395	66.6125	42.5725	56.3995	48.5015	39.8275	16.7325	88.6415	30.4225	20.4765	29.9855	34.2055	43.8855	46.2195	71.8905	51.0285			31	18.692
32	73.516	45.329	58.159	57.989	46.03	49.162	56.285	40.401	52.365	52.341	43.061	28.526	2.047	31.945	22.78	25.659	37.72	43.082	43.336	63.996	49.101	1.947		2	95.0675	53.4775	70.1415	70.4695	54.2715	50.9635	67.8855	42.9055	55.7995	47.1525	39.1955	17.4705	87.6385	28.7675	20.8315	29.7855	34.3805	43.7655	46.6525	73.0335	50.4865			32	18.957
33	73.674	45.541	56.643	57.628	46.883	48.749	55.772	40.422	51.53	50.677	42.814	17.927	2.022	30.412	21.989	25.559	39.462	42.409	43.839	65.051	50.237	1.941		3	96.6195	53.2585	71.3155	70.3235	54.2795	51.8415	68.9005	43.4125	56.4795	47.2905	39.3255	16.8755	88.3095	29.4265	21.3615	29.8085	34.2055	43.2075	48.2845	70.4745	49.6095
																						1.95824		4	95.9025	52.6875	72.5365	70.7975	56.2265	52.7305	67.6425	44.1575	55.6495	49.4415	39.2615	17.3165	86.6535	28.3175	20.6195	30.5035	35.7715	43.1005	45.9385	70.5485	50.2625
																								5	98.9665	54.1565	75.4285	73.3255	57.1735	55.1345	72.6515	46.3225	56.6595	49.5875	43.7745	8.89546	84.6655	30.9815	20.7215	31.0495	35.7365	43.8845	46.2385	67.6545	48.8305			1	64.63
1	36.3	23.876	28.14	26.313	23.761	23.659	24.159	17.467	21.38	24.009	16.038	16.733	17.047	17.311	11.366	12.409	15.853	20.11	20.184	33.849	21.302	1.963		6	98.9365	54.8665	76.7695	72.7205	57.5025	55.1925	69.7895	45.9545	55.5595	50.8115	44.2215	1.95646	53.5545	35.8935	21.1775	31.8265	35.7855	43.5195	45.3805	65.8715	48.1025			2	66.626
2	36.442	23.506	27.868	26.349	24	23.441	24.495	17.743	20.385	23.164	16.284	16.38	16.483	17.744	11.351	12.573	15.748	20.235	19.986	33.654	21.932	1.958		7	99.6235	55.4365	75.3935	73.7045	57.1885	55.1345	70.1285	47.2495	55.6445	49.1605	45.3635	0.492462	31.3465	39.6785	20.8125	30.3445	34.7435	44.0915	44.3535	63.2945	48.7425			3	67.7
3	35.497	23.659	28.043	26.247	23.947	23.234	23.414	17.698	21.01	23.603	16.075	16.325	17.072	17.647	11.164	12.586	15.888	20.006	19.839	33.327	21.269	1.947		8	100.572	56.0525	77.4435	73.0905	59.4725	55.4445	68.3775	48.2045	58.3845	51.1355	47.8735	0.210462	17.7355	42.0155	20.9815	31.2855	34.9675	44.6745	42.4505	62.1215	47.7395			4	69.026
4	35.567	23.845	28.702	25.938	24.348	23.052	23.465	17.354	20.565	23.621	15.945	16.134	17.322	17.454	11.243	12.227	15.524	20.044	19.599	33.853	21.808	1.952		9	107.655	59.5775	83.2425	75.1285	66.3025	59.4545	60.0295	48.7265	59.4245	56.7345	57.5165	0.0164615	0.856462	54.0365	21.9655	35.0495	34.2475	48.9645	19.1095	52.4595	47.2135			5	75.091
5	36.495	24.286	28.798	26.023	24.114	23.642	23.919	17.731	20.72	23.427	16.383	17.164	19.475	17.071	11.351	11.982	15.594	19.986	19.677	34.235	21.302	1.955		10	106.332	60.5445	82.7885	74.4985	66.0555	61.6585	59.7925	48.5115	60.2845	58.0615	58.0965	-0.0135385	0.589462	53.7625	23.0515	33.8535	32.5545	50.2245	15.4505	49.0445	46.7265			6	75.176
6	35.538	23.831	28.085	25.986	24.345	23.349	23.826	17.363	21.24	23.44	16.362	16.809	19.735	17.319	11.063	12.186	15.909	20.064	20.235	33.658	21.714	1.966		11	106.56	61.2875	82.4515	75.7335	67.6205	62.4065	57.8675	49.4545	61.0345	57.9235	56.9835	0.0114615	0.591462	51.8635	22.5905	34.9085	31.5475	50.8695	15.8555	46.2945	45.7135			7	74.999
7	35.907	23.984	28.05	26.288	24.205	23.624	23.838	17.882	20.34	23.151	16.513	16.36	20.342	17.378	11.186	12.214	15.888	20.013	19.935	34.261	21.633	1.953		12	105.779	62.6245	83.2495	76.2955	69.2305	64.0445	56.7025	47.7195	59.6045	58.5015	58.3545	0.0164615	0.452462	51.9895	23.1595	35.2035	31.3315	52.7015	15.1785	45.0295	44.6975	49.6127		8	74.974
8	35.574	23.843	28.252	25.877	24.47	23.67	23.568	17.87	21.06	23.591	16.165	16.836	20.668	17.008	11.223	12	15.909	19.854	19.88	34.015	21.87	1.959		13	106.537	68.7755	87.8895	80.8255	79.6425	67.7325	52.3955	49.5515	66.6395	64.7645	54.5925	0.00146154	0.155462	48.4565	25.6265	36.1175	26.7015	61.1805	16.8975	29.6625	30.5935			9	75.587
9	35.925	24.276	28.446	25.925	23.852	23.456	23.73	18.149	20.725	23.366	16.507	17.275	21.26	16.727	11.07	12.468	15.664	19.834	20.304	34.029	22.162	1.954																										10	75.237
10	35.656	24.841	28.643	25.879	23.917	23.753	23.847	17.755	20.84	23.418	17.11	17.453	19.827	16.903	11.013	12.55	16.063	19.915	20.318	33.989	21.578	1.967		1	39.2715	26.8155	30.1885	25.5315	22.3715	22.3475	24.0185	16.6075	22.5025	21.1675	16.0815	6.66654	39.6245	12.6695	9.22054	12.2865	13.6945	15.6475	19.2665	34.1095	18.3585			11	75.507
11	35.446	23.829	28.636	25.909	23.814	23.432	23.718	17.823	21.065	22.987	16.954	17.907	18.99	17.265	10.757	12.355	15.483	19.7	20.608	34.294	22.153	1.947		2	39.2495	26.6745	30.2705	25.3075	22.5045	22.1315	24.0305	16.7875	21.8175	20.6845	16.2375	6.65454	39.7825	12.0895	9.32854	11.9275	13.1565	15.3455	18.8785	33.4985	18.1865			12	75.033
12	35.07	24.386	27.814	25.564	23.602	23.817	23.538	18.068	20.715	23.651	17.003	17.796	17.438	16.492	10.905	12.291	15.259	19.815	19.876	34.059	21.708	1.967		3	39.0115	26.2625	30.0495	24.8445	22.4925	22.6445	24.4295	16.5585	22.3125	20.1245	15.6175	6.95954	39.1265	11.9385	8.99154	11.9045	13.5895	15.4025	18.9155	33.2745	18.0915			13	76.408
13	34.847	23.967	27.674	26.116	24.136	23.651	24.273	18.13	20.975	23.323	17.754	18.275	11.121	17.218	11.065	12.436	15.951	19.841	20.567	34.217	21.922	1.974		4	38.7035	26.2255	30.4565	25.1405	22.3115	22.6665	24.5615	16.5795	21.7325	20.0985	15.9685	7.06254	38.1315	11.7575	9.16654	12.2725	13.3735	15.0545	18.8655	32.6575	17.7385			14	76.345
14	34.873	24.371	28.24	25.936	23.64	23.814	24.072	18.113	21.055	23.03	17.101	18.423	11.188	17.181	11.178	12.323	15.406	19.422	19.982	33.688	22.032	1.948		5	38.6935	25.6355	31.1465	24.9215	22.7245	22.1445	25.3575	17.5185	22.6125	20.8135	17.9565	3.63654	35.5975	13.3115	9.66854	12.6955	13.1565	15.2505	19.1695	30.9625	16.9785			15	75.887
15	34.261	24.329	27.779	25.984	23.72	23.59	23.706	17.972	20.795	23.336	17.203	18.212	7.277	17.672	11.139	11.764	15.79	19.43	20.041	33.107	21.789	1.95		6	38.3815	24.9885	31.4875	24.7365	23.3225	22.7035	25.0305	17.7065	22.2725	20.2755	18.9275	0.709538	22.3375	15.4595	9.41154	12.7045	12.9675	15.1425	19.7085	29.8705	17.3515			16	75.809
16	34.413	24.253	27.899	25.457	24.125	23.662	23.949	18.134	20.77	23.871	17.032	18.884	4.827	17.647	11.005	12.109	16.049	19.507	19.885	33.632	21.708	1.945		7	38.3075	24.9665	32.0495	24.9445	22.6935	22.6315	25.1085	18.0895	22.0325	20.7885	19.5945	0.0855385	12.9565	17.4715	9.68654	12.7545	13.2895	15.1825	19.4595	28.6935	17.1695			17	75.118
17	34.834	25.169	27.298	25.708	24.417	24.085	24.324	18.3	21.725	23.513	17.606	21.005	4.411	16.95	10.6	12.605	16.615	19.584	20.673	33.735	21.403	1.929		8	38.0875	25.0845	31.1775	24.9535	23.1935	22.7035	24.9795	17.8675	23.1225	20.6675	20.7475	0.0725385	6.90654	19.6735	9.79854	12.3675	13.7365	15.3035	20.3165	28.2675	16.8805			18	74.939
18	34.497	25.241	27.264	25.247	23.746	24.007	23.859	18.151	21.13	23.509	17.449	21.111	4.46	17.063	11.061	11.982	15.657	19.464	20.903	33.699	21.513	1.939		9	39.5435	26.1725	32.4365	25.0335	25.4475	24.0135	22.4715	18.4405	23.2425	21.0635	25.0175	-0.0134615	0.260538	23.2365	10.4815	13.5955	13.5825	16.7805	34.1505	24.8115	16.1215			19	74.736
19	34.534	25.553	27.589	25.402	24.261	23.81	23.736	18.031	20.635	24.216	17.287	21.426	4.022	17.282	10.65	11.777	16.294	19.29	19.935	33.309	21.87	1.927		10	38.9955	25.8015	32.6925	24.9885	25.2355	24.1275	22.5955	18.3105	23.3275	22.3525	25.2755	-0.00846154	0.151538	23.5385	10.7395	13.5995	13.0865	17.3725	34.8885	23.0175	15.8845			20	74.568
20	34.418	25.863	26.403	25.059	23.64	24.02	24.48	17.915	21.79	23.302	17.936	22.088	3.673	17.059	10.87	12.473	16.077	19.425	20.198	33.401	21.5	1.952		11	39.0535	26.2965	32.1815	25.2775	26.2695	24.4345	22.1295	18.7755	23.5375	22.3915	25.2405	0.0125385	0.161538	22.4335	11.0545	13.7585	11.9325	17.8335	35.1965	22.2745	15.7805			21	75.28
21	34.573	25.051	26.678	25.089	23.898	24.489	24.048	18.024	21.03	24.698	18.107	23.829	3.745	16.437	11.002	12.064	16.322	19.329	20.594	33.338	21.468	1.948		12	38.6895	26.7315	31.9255	25.5315	26.1445	25.0095	21.2645	18.6625	23.9825	22.7925	24.7185	-0.0504615	0.0605385	22.0095	11.0255	13.9135	12.1915	18.4585	35.4875	21.3185	15.4295	20.7284		22	74.999
22	34.183	25.151	27.085	25.306	23.636	24.356	23.967	18.236	21.22	24.181	17.907	23.846	3.453	16.092	10.937	12.014	15.972	19.331	20.793	33.162	21.484	1.946		13	39.2685	29.2135	31.1695	27.0355	29.4095	26.5045	19.8625	19.0415	25.3825	24.4175	23.0115	-0.0134615	0.0225385	20.1015	11.7105	14.9775	10.6385	21.0345	36.6765	20.6905	11.4195			23	75.279
23	34.141	24.935	26.275	25.489	23.667	24.437	23.769	17.953	21.38	24.073	17.948	23.738	3.369	16.382	11.076	11.873	15.895	19.38	20.281	33.312	21.432	1.97																										24	75.022
24	33.973	25.498	25.818	25.078	23.58	24.535	24.069	17.842	21.255	23.983	18.032	23.864	3.262	16.546	10.986	12.482	16.21	19.38	20.747	33.489	21.516	1.941		Ratio																								25	76.157
25	34.315	25.382	26.628	25.025	24.027	24.1	23.859	18.3	21.305	24.862	18.183	23.307	3.272	15.668	11.09	12.032	16.168	19.25	20.336	33.496	21.776	1.974		1	0.410883	0.500444	0.424297	0.355526	0.41687	0.430261	0.360571	0.3901	0.398985	0.436431	0.40378	0.398419	0.44702	0.416453	0.450299	0.40975	0.400361	0.356554	0.416849	0.474465	0.359771	0.41229		26	75.954
26	34.181	25.184	26.45	24.824	23.121	24.229	23.378	17.83	21.23	24.815	17.988	23.106	3.265	15.592	11.124	12.045	16.098	19.211	20.507	33.36	21.666	1.939		2	0.41286	0.4988	0.431564	0.359128	0.414666	0.434263	0.353987	0.391268	0.390999	0.438674	0.414271	0.380902	0.453939	0.42025	0.44781	0.400448	0.382675	0.350631	0.404663	0.458674	0.360226	0.409557		27	75.771
27	34.294	25.2	26.705	24.731	23.341	24.122	23.76	18.233	21.17	25.138	18.07	23.577	3.193	15.693	10.98	12.314	15.86	19.08	20.677	33.386	22.224	1.933		3	0.403765	0.493115	0.421361	0.353289	0.414384	0.436804	0.354563	0.381424	0.395056	0.425552	0.397136	0.412406	0.443062	0.405708	0.420923	0.399368	0.397291	0.356479	0.391752	0.47215	0.364679	0.406679		28	75.618
28	34.033	25.278	26.446	25.105	23.322	24.328	23.375	17.493	21.795	24.578	18.722	23.338	2.998	15.853	10.928	12.205	15.818	18.972	20.756	33.062	22.205	1.931		4	0.403572	0.497757	0.419879	0.355105	0.396816	0.429857	0.363108	0.375464	0.390526	0.406512	0.406723	0.407851	0.440046	0.415205	0.444558	0.402333	0.373861	0.349289	0.41067	0.462909	0.352918	0.404998		29	76.189
29	33.612	25.641	26.961	24.95	23.125	24.12	23.492	17.608	21.04	24.422	18.838	23.673	1.975	15.5	11.007	12.009	15.503	18.819	20.221	33.445	22.062	1.959		5	0.390976	0.473361	0.412928	0.339876	0.397467	0.401646	0.34903	0.378187	0.399096	0.419734	0.410206	0.408808	0.420449	0.429661	0.466595	0.408881	0.368154	0.347516	0.41458	0.457657	0.347704	0.402024		30	76.102
30	34.125	25.229	27.422	24.765	23.432	24.397	23.559	18.087	21.42	24.776	18.858	20.131	1.968	15.836	10.921	12.236	15.832	18.716	20.175	32.787	22.211	1.945		6	0.387941	0.455443	0.410157	0.340159	0.405592	0.411352	0.358658	0.385306	0.400878	0.399035	0.428017	0.362664	0.417099	0.430706	0.444413	0.399182	0.362369	0.347949	0.434296	0.453467	0.36072	0.399781		31	76.346
31	33.882	25.161	27.264	24.918	23.515	24.218	23.12	17.611	21.595	24.634	18.858	18.657	1.968	16.139	11.097	12.241	15.545	18.623	20.161	32.526	21.688	1.946		7	0.384523	0.450363	0.425097	0.33844	0.39682	0.410479	0.358036	0.382852	0.395952	0.422871	0.431945	0.173696	0.413333	0.440328	0.46542	0.420325	0.382505	0.344342	0.438738	0.453334	0.35225	0.394364		32	76.055
32	34.106	25.088	27.554	24.498	23.629	24.264	23.613	17.892	20.98	24.789	18.71	15.315	1.948	15.79	11.04	11.973	15.503	18.782	20.866	32.739	21.877	1.903		8	0.378707	0.447519	0.402585	0.341406	0.389988	0.409483	0.365318	0.370662	0.396039	0.404172	0.433383	0.344664	0.38942	0.468245	0.467009	0.395313	0.392838	0.342557	0.478594	0.455037	0.353597	0.401264
33	33.926	25.265	27.876	25.007	22.723	24.009	23.745	17.613	21.405	25.185	18.968	10.801	1.938	14.668	11.085	12.377	16.224	18.63	20.484	32.588	21.958	1.942		9	0.367316	0.439303	0.389663	0.33321	0.38381	0.403898	0.374342	0.37845	0.391127	0.371265	0.434963	-0.817757	0.304203	0.430016	0.477183	0.387896	0.3966	0.342709	1.7871	0.472966	0.341461	0.399511		Background corrected
																						1.94936		10	0.366732	0.426159	0.394892	0.335424	0.382036	0.391309	0.377899	0.377448	0.386958	0.384981	0.435062	0.625	0.257079	0.437825	0.465894	0.401718	0.401989	0.345898	2.25809	0.46932	0.339947	0.48865		1	68.0713
Background corrected																								11	0.366492	0.429069	0.390309	0.33377	0.388485	0.391539	0.382418	0.379653	0.385643	0.386571	0.442945	1.09396	0.273117	0.43255	0.489345	0.394132	0.378241	0.350575	2.21984	0.481149	0.345206	0.511191		2	60.3383
1	79.7028	47.3908	59.5728	63.6678	49.0948	47.7388	58.8288	41.5038	51.8018	56.3258	37.5028	38.4728	26.5398	39.8148	23.1138	26.6328	39.1818	46.6728	42.6358	70.2848	52.7528			12	0.365757	0.426855	0.383492	0.33464	0.377645	0.390503	0.37502	0.391089	0.402361	0.389606	0.423593	-3.06542	0.133798	0.423346	0.476071	0.395232	0.389115	0.350247	2.33802	0.473435	0.345199	0.310457		3	54.4233
2	79.6178	46.5708	59.6698	63.2978	47.0118	47.5458	58.2638	40.1458	50.8068	54.3608	37.4588	38.2378	27.1778	38.5078	22.8868	25.0968	38.9928	46.0018	43.5898	70.2548	51.4148			13	0.368589	0.424767	0.354645	0.334493	0.36927	0.391312	0.379089	0.384278	0.380894	0.377021	0.421515	-9.21053	0.144978	0.414837	0.456971	0.41469	0.398425	0.343811	2.17054	0.697533	0.373267	0.0185901		4	48.9413
3	78.4218	46.8968	57.6348	63.7538	48.7048	47.8188	56.6158	40.5158	51.5118	53.7188	36.2618	38.1298	27.7648	36.8448	22.4218	26.1688	38.8808	45.7118	43.9218	68.9798	49.9278																											5	29.2823
4	77.8478	46.2358	58.4948	61.6628	48.1858	48.5638	56.8978	39.8838	51.8868	54.6238	37.7348	37.3898	26.6088	36.9578	21.7828	25.6968	37.6008	45.2538	42.8618	68.2628	49.7858																											6	27.2033
5	78.8868	47.1988	59.7128	63.8528	48.4548	47.9278	58.8378	41.2328	51.7818	55.3048	37.4278	40.9288	30.5958	37.8238	21.5838	25.6828	38.6708	45.8188	43.8848	69.3068	51.1128																											7	26.4673
6	78.4538	47.7908	59.4568	63.1098	47.8368	47.9278	58.5948	40.7988	52.6268	52.9688	37.6128	39.0118	30.4448	39.3028	21.4998	25.8008	36.6288	45.5508	44.7468	69.2478	50.9928																											8	25.3963
7	77.3748	46.8478	58.6268	62.9638	46.5148	47.1638	57.5588	39.6758	51.2368	54.6798	38.6388	39.7398	31.8418	38.4868	21.8378	24.5328	39.2728	45.4518	43.1568	70.1188	51.7298																											9	23.4723
8	77.7588	47.1178	57.5768	62.0718	45.4588	46.9128	58.2998	39.5728	51.5968	53.5198	36.8278	39.8758	32.8088	38.7938	21.5788	24.1188	38.0278	45.8098	44.0098	68.1818	50.9838																											10	23.0703
9	77.5328	46.9298	60.0608	63.5558	47.5798	47.0218	56.9968	41.2068	50.2818	55.6108	38.2418	40.5178	33.2448	37.6928	21.9268	25.8828	37.6358	45.9278	43.5858	69.4538	49.9088																											11	22.4953
10	77.2038	46.3688	59.3088	62.3368	47.3408	47.6578	57.2428	40.9828	49.7818	51.1708	39.0128	41.4398	32.3978	37.2688	21.3748	24.7688	37.0838	45.4588	45.7518	71.0678	51.9768																											12	22.5703
11	77.6328	45.9218	59.9878	62.2018	47.4278	47.3648	57.4318	40.6058	51.1768	55.1108	38.2708	41.2688	29.9448	37.4748	21.8458	25.7508	37.5108	44.8318	43.7838	69.9798	51.0518																											13	21.6683
12	76.8288	45.8768	58.4838	61.9848	47.1478	48.7968	56.6128	41.5418	51.6168	51.4858	38.8828	42.5988	27.3068	36.8448	21.1208	23.9008	39.4968	44.9998	42.6128	68.0858	51.2758																											14	21.5983
13	75.4338	45.1708	59.7628	60.9278	46.5798	47.6968	57.7898	41.1268	51.1668	52.5118	39.8038	43.4148	15.6408	37.4618	20.5098	24.7648	37.4338	44.1818	42.2818	67.0018	50.4928																											15	21.3043
14	75.0498	46.5928	57.4678	61.2108	47.6518	45.8018	58.0628	41.0488	50.8068	52.6928	38.5058	43.7718	15.0438	37.1048	20.5318	22.7918	37.8948	43.9848	42.0968	67.2768	50.0648																											16	21.0303
15	75.1888	45.5768	57.3598	60.1418	46.6748	46.6178	57.0178	39.9688	50.8118	52.4818	38.6248	42.8048	8.09376	35.6758	21.6218	24.0508	38.2378	44.2918	44.2948	65.8358	49.9018																											17	19.7653
16	75.3458	45.3888	57.0998	61.0988	47.2578	46.5348	57.3268	41.3908	50.3918	50.4338	38.4878	45.0238	5.32876	36.9328	20.6128	24.3968	37.0838	43.7758	43.0468	66.5528	50.6518																											18	19.4203
17	75.3528	45.2788	57.5068	59.0278	46.3368	46.7708	56.4978	40.1858	51.1868	51.8348	38.7718	47.6208	5.03976	36.4538	20.8288	24.6828	37.7058	43.7478	43.3878	68.7368	50.1718																											19	19.9313
18	75.5058	45.0618	56.1158	58.9668	47.8718	46.3978	58.5128	39.8838	52.6318	52.5938	39.4298	47.6588	4.74676	35.8738	20.6908	24.8418	38.3498	42.9738	44.2678	67.5458	49.7948																											20	19.2953
19	75.2998	44.3108	58.1738	60.3208	48.0118	47.4418	57.5738	40.6408	50.0668	51.6198	40.3638	46.6818	4.19776	35.5918	20.8548	23.5778	37.3638	43.4038	43.6038	66.6958	51.5258																											21	19.1363
20	74.4798	43.9088	55.6698	60.3838	47.4318	46.3738	57.3478	40.1008	51.0568	51.3948	40.2908	47.2758	3.40276	34.2228	21.1338	23.1968	37.8038	43.0008	42.4478	65.9608	50.1518																											22	18.7693
21	74.0478	43.5638	54.9678	59.9188	45.7048	46.4958	57.0808	39.3198	52.7818	52.2748	40.1428	41.8578	3.68076	35.1338	20.5118	24.4968	36.4618	42.8148	42.7058	66.7218	49.6878																											23	18.8653
22	73.8788	44.3828	54.6778	58.6678	46.7348	46.0698	56.0958	39.8748	49.9018	51.5888	40.1668	42.8528	3.25676	33.0968	20.2908	23.6738	36.6078	42.6448	43.2078	65.8658	49.8078													20.7284	49.6127													24	18.1243
23	73.0788	44.2498	54.9018	58.6648	46.2158	46.5008	55.7268	39.8718	50.4818	52.1278	39.8038	42.5078	2.77976	33.5628	19.4058	23.6738	36.9508	41.7358	42.5718	66.1408	50.9348																											25	17.6443
24	74.3538	44.5558	53.6308	57.6008	47.8788	47.4608	55.8918	38.9808	49.3768	52.4558	40.5808	42.7548	2.33876	34.1718	20.5408	23.9648	37.1888	41.4288	41.1568	65.5708	50.0448													kd	0.417806													26	17.8903
25	73.4448	43.9518	54.4448	58.1808	46.1968	47.4198	57.5468	38.6788	51.9568	50.8568	40.7548	44.1398	2.65576	31.7728	20.5468	24.2468	38.9018	42.2638	44.0328	65.4428	49.9348																											27	17.8033
26	72.8728	43.9418	53.8478	56.3588	44.4058	46.4848	55.3328	39.1168	50.5068	53.0458	41.5428	43.9028	2.53476	33.2938	20.4688	22.6778	38.4898	41.3128	42.5398	65.2368	50.3148																											28	17.5383
27	73.5468	43.5888	53.7468	57.4318	44.7618	47.4418	55.5188	39.2448	51.1068	52.3998	39.7668	45.0568	2.54676	33.3948	20.0798	22.5468	36.9368	42.4008	42.4708	65.9908	51.3408																											29	17.2833
28	73.5238	44.7688	55.8558	57.7908	44.3068	46.9788	54.0208	39.1858	51.5318	52.2618	41.5288	45.9078	2.19076	31.7058	21.0618	24.0418	36.9438	41.4498	41.6728	65.5488	48.9798													Rmin	0.310457													30	17.5763
29	70.7348	43.4398	54.7238	55.6678	44.7308	46.1928	54.4318	39.0818	49.6718	50.8178	41.1838	43.8078	0.219758	31.9828	20.9248	23.2778	35.8458	41.5368	41.6828	64.2628	48.3568													Rmax	5.47671													31	16.7593
30	71.7178	43.6068	54.7198	55.5528	44.5188	46.6618	53.9968	38.3558	50.1368	50.2698	41.1088	36.2808	0.194758	30.8278	20.0798	24.2918	37.2938	41.3008	40.5298	64.4458	47.8888																											32	17.0243
31	71.0988	43.4318	53.9758	56.1308	43.4928	46.1948	54.3568	38.5838	50.3918	49.9428	40.6588	32.6338	0.138758	30.2438	19.3368	23.7598	36.6358	41.5648	42.8068	65.3658	48.9318
32	71.5578	43.3708	56.2008	56.0308	44.0718	47.2038	54.3268	38.4428	50.4068	50.3828	41.1028	26.5678	0.0887576	29.9868	20.8218	23.7008	35.7618	41.1238	41.3778	62.0378	47.1428																											1	62.7613
33	71.7158	43.5828	54.6848	55.6698	44.9248	46.7908	53.8138	38.4638	49.5718	48.7188	40.8558	15.9688	0.0637576	28.4538	20.0308	23.6008	37.5038	40.4508	41.8808	63.0928	48.2788																											2	64.7573
																																																3	65.8313
1	34.3506	21.9266	26.1906	24.3636	21.8116	21.7096	22.2096	15.5176	19.4306	22.0596	14.0886	14.7836	15.0976	15.3616	9.41664	10.4596	13.9036	18.1606	18.2346	31.8996	19.3526																											4	67.1573
2	34.4926	21.5566	25.9186	24.3996	22.0506	21.4916	22.5456	15.7936	18.4356	21.2146	14.3346	14.4306	14.5336	15.7946	9.40164	10.6236	13.7986	18.2856	18.0366	31.7046	19.9826																											5	73.2223
3	33.5476	21.7096	26.0936	24.2976	21.9976	21.2846	21.4646	15.7486	19.0606	21.6536	14.1256	14.3756	15.1226	15.6976	9.21464	10.6366	13.9386	18.0566	17.8896	31.3776	19.3196																											6	73.3073
4	33.6176	21.8956	26.7526	23.9886	22.3986	21.1026	21.5156	15.4046	18.6156	21.6716	13.9956	14.1846	15.3726	15.5046	9.29364	10.2776	13.5746	18.0946	17.6496	31.9036	19.8586																											7	73.1303
5	34.5456	22.3366	26.8486	24.0736	22.1646	21.6926	21.9696	15.7816	18.7706	21.4776	14.4336	15.2146	17.5256	15.1216	9.40164	10.0326	13.6446	18.0366	17.7276	32.2856	19.3526																											8	73.1053
6	33.5886	21.8816	26.1356	24.0366	22.3956	21.3996	21.8766	15.4136	19.2906	21.4906	14.4126	14.8596	17.7856	15.3696	9.11364	10.2366	13.9596	18.1146	18.2856	31.7086	19.7646																											9	73.7183
7	33.9576	22.0346	26.1006	24.3386	22.2556	21.6746	21.8886	15.9326	18.3906	21.2016	14.5636	14.4106	18.3926	15.4286	9.23664	10.2646	13.9386	18.0636	17.9856	32.3116	19.6836																											10	73.3683
8	33.6246	21.8936	26.3026	23.9276	22.5206	21.7206	21.6186	15.9206	19.1106	21.6416	14.2156	14.8866	18.7186	15.0586	9.27364	10.0506	13.9596	17.9046	17.9306	32.0656	19.9206																											11	73.6383
9	33.9756	22.3266	26.4966	23.9756	21.9026	21.5066	21.7806	16.1996	18.7756	21.4166	14.5576	15.3256	19.3106	14.7776	9.12064	10.5186	13.7146	17.8846	18.3546	32.0796	20.2126																											12	73.1643
10	33.7066	22.8916	26.6936	23.9296	21.9676	21.8036	21.8976	15.8056	18.8906	21.4686	15.1606	15.5036	17.8776	14.9536	9.06364	10.6006	14.1136	17.9656	18.3686	32.0396	19.6286																											13	74.5393
11	33.4966	21.8796	26.6866	23.9596	21.8646	21.4826	21.7686	15.8736	19.1156	21.0376	15.0046	15.9576	17.0406	15.3156	8.80764	10.4056	13.5336	17.7506	18.6586	32.3446	20.2036																											14	74.4763
12	33.1206	22.4366	25.8646	23.6146	21.6526	21.8676	21.5886	16.1186	18.7656	21.7016	15.0536	15.8466	15.4886	14.5426	8.95564	10.3416	13.3096	17.8656	17.9266	32.1096	19.7586																											15	74.0183
13	32.8976	22.0176	25.7246	24.1666	22.1866	21.7016	22.3236	16.1806	19.0256	21.3736	15.8046	16.3256	9.17164	15.2686	9.11564	10.4866	14.0016	17.8916	18.6176	32.2676	19.9726																											16	73.9403
14	32.9236	22.4216	26.2906	23.9866	21.6906	21.8646	22.1226	16.1636	19.1056	21.0806	15.1516	16.4736	9.23864	15.2316	9.22864	10.3736	13.4566	17.4726	18.0326	31.7386	20.0826																											17	73.2493
15	32.3116	22.3796	25.8296	24.0346	21.7706	21.6406	21.7566	16.0226	18.8456	21.3866	15.2536	16.2626	5.32764	15.7226	9.18964	9.81464	13.8406	17.4806	18.0916	31.1576	19.8396																											18	73.0703
16	32.4636	22.3036	25.9496	23.5076	22.1756	21.7126	21.9996	16.1846	18.8206	21.9216	15.0826	16.9346	2.87764	15.6976	9.05564	10.1596	14.0996	17.5576	17.9356	31.6826	19.7586																											19	72.8673
17	32.8846	23.2196	25.3486	23.7586	22.4676	22.1356	22.3746	16.3506	19.7756	21.5636	15.6566	19.0556	2.46164	15.0006	8.65064	10.6556	14.6656	17.6346	18.7236	31.7856	19.4536																											20	72.6993
18	32.5476	23.2916	25.3146	23.2976	21.7966	22.0576	21.9096	16.2016	19.1806	21.5596	15.4996	19.1616	2.51064	15.1136	9.11164	10.0326	13.7076	17.5146	18.9536	31.7496	19.5636																											21	73.4113
19	32.5846	23.6036	25.6396	23.4526	22.3116	21.8606	21.7866	16.0816	18.6856	22.2666	15.3376	19.4766	2.07264	15.3326	8.70064	9.82764	14.3446	17.3406	17.9856	31.3596	19.9206																											22	73.1303
20	32.4686	23.9136	24.4536	23.1096	21.6906	22.0706	22.5306	15.9656	19.8406	21.3526	15.9866	20.1386	1.72364	15.1096	8.92064	10.5236	14.1276	17.4756	18.2486	31.4516	19.5506																											23	73.4103
21	32.6236	23.1016	24.7286	23.1396	21.9486	22.5396	22.0986	16.0746	19.0806	22.7486	16.1576	21.8796	1.79564	14.4876	9.05264	10.1146	14.3726	17.3796	18.6446	31.3886	19.5186																											24	73.1533
22	32.2336	23.2016	25.1356	23.3566	21.6866	22.4066	22.0176	16.2866	19.2706	22.2316	15.9576	21.8966	1.50364	14.1426	8.98764	10.0646	14.0226	17.3816	18.8436	31.2126	19.5346																											25	74.2883
23	32.1916	22.9856	24.3256	23.5396	21.7176	22.4876	21.8196	16.0036	19.4306	22.1236	15.9986	21.7886	1.41964	14.4326	9.12664	9.92364	13.9456	17.4306	18.3316	31.3626	19.4826																											26	74.0853
24	32.0236	23.5486	23.8686	23.1286	21.6306	22.5856	22.1196	15.8926	19.3056	22.0336	16.0826	21.9146	1.31264	14.5966	9.03664	10.5326	14.2606	17.4306	18.7976	31.5396	19.5666																											27	73.9023
25	32.3656	23.4326	24.6786	23.0756	22.0776	22.1506	21.9096	16.3506	19.3556	22.9126	16.2336	21.3576	1.32264	13.7186	9.14064	10.0826	14.2186	17.3006	18.3866	31.5466	19.8266																											28	73.7493
26	32.2316	23.2346	24.5006	22.8746	21.1716	22.2796	21.4286	15.8806	19.2806	22.8656	16.0386	21.1566	1.31564	13.6426	9.17464	10.0956	14.1486	17.2616	18.5576	31.4106	19.7166																											29	74.3203
27	32.3446	23.2506	24.7556	22.7816	21.3916	22.1726	21.8106	16.2836	19.2206	23.1886	16.1206	21.6276	1.24364	13.7436	9.03064	10.3646	13.9106	17.1306	18.7276	31.4366	20.2746																											30	74.2333
28	32.0836	23.3286	24.4966	23.1556	21.3726	22.3786	21.4256	15.5436	19.8456	22.6286	16.7726	21.3886	1.04864	13.9036	8.97864	10.2556	13.8686	17.0226	18.8066	31.1126	20.2556																											31	74.4773
29	31.6626	23.6916	25.0116	23.0006	21.1756	22.1706	21.5426	15.6586	19.0906	22.4726	16.8886	21.7236	0.0256364	13.5506	9.05764	10.0596	13.5536	16.8696	18.2716	31.4956	20.1126																											32	74.1863
30	32.1756	23.2796	25.4726	22.8156	21.4826	22.4476	21.6096	16.1376	19.4706	22.8266	16.9086	18.1816	0.0186364	13.8866	8.97164	10.2866	13.8826	16.7666	18.2256	30.8376	20.2616
31	31.9326	23.2116	25.3146	22.9686	21.5656	22.2686	21.1706	15.6616	19.6456	22.6846	16.9086	16.7076	0.0186364	14.1896	9.14764	10.2916	13.5956	16.6736	18.2116	30.5766	19.7386																											Ratio
32	32.1566	23.1386	25.6046	22.5486	21.6796	22.3146	21.6636	15.9426	19.0306	22.8396	16.7606	13.3656	-0.00136364	13.8406	9.09064	10.0236	13.5536	16.8326	18.9166	30.7896	19.9276																											1	0.921994
33	31.9766	23.3156	25.9266	23.0576	20.7736	22.0596	21.7956	15.6636	19.4556	23.2356	17.0186	8.85164	-0.0113636	12.7186	9.13564	10.4276	14.2746	16.6806	18.5346	30.6386	20.0086																											2	1.07324
																																																3	1.20962
RatioRatio																																																4	1.3722
1	0.430984	0.462677	0.439641	0.382668	0.444276	0.454759	0.37753	0.373885	0.375096	0.391644	0.375669	0.384262	0.568869	0.385828	0.407404	0.392736	0.35485	0.389106	0.427684	0.453863	0.366855																											5	2.50057
2	0.433228	0.462879	0.434368	0.385474	0.469045	0.45202	0.386958	0.393407	0.362858	0.390256	0.382678	0.377392	0.534762	0.410168	0.410789	0.423307	0.353877	0.397499	0.413782	0.451281	0.388656																											6	2.69479
3	0.427785	0.462924	0.452741	0.381117	0.451653	0.445111	0.379128	0.388704	0.370025	0.403093	0.389546	0.377019	0.54467	0.426048	0.410969	0.406463	0.358497	0.395011	0.407307	0.454882	0.386952																											7	2.76304
4	0.431838	0.473565	0.457351	0.38903	0.464839	0.434535	0.378146	0.386238	0.358774	0.396744	0.370895	0.379372	0.577728	0.419523	0.426651	0.399958	0.36102	0.399848	0.411781	0.467365	0.398882																											8	2.87858
5	0.437914	0.473246	0.44963	0.377018	0.45743	0.452611	0.373394	0.382745	0.362495	0.388351	0.38564	0.371735	0.572813	0.399792	0.435588	0.390637	0.352841	0.393652	0.403959	0.465837	0.378626																											9	3.14065
6	0.428133	0.457863	0.439574	0.38087	0.468168	0.446498	0.373355	0.377797	0.366556	0.405723	0.383185	0.380901	0.584194	0.391057	0.423895	0.396757	0.381111	0.39768	0.408647	0.457901	0.387597																											10	3.18021
7	0.438872	0.470346	0.4452	0.38655	0.478464	0.459561	0.380283	0.401571	0.358934	0.387742	0.376918	0.362625	0.577626	0.400882	0.422966	0.418405	0.354919	0.397424	0.416751	0.460813	0.380509																											11	3.2735
8	0.432423	0.464658	0.456827	0.385483	0.495408	0.463001	0.370819	0.402313	0.370384	0.404367	0.386003	0.373325	0.570538	0.388172	0.429758	0.416715	0.367091	0.390848	0.407424	0.470296	0.390725																											12	3.24162
9	0.43821	0.475746	0.441164	0.377238	0.460335	0.457376	0.382138	0.393131	0.373409	0.385117	0.380674	0.378245	0.580863	0.392055	0.415959	0.406396	0.364404	0.389408	0.421115	0.461885	0.404992																											13	3.44002
10	0.436593	0.493687	0.450079	0.383877	0.464032	0.457504	0.38254	0.385666	0.379469	0.419549	0.388607	0.374125	0.551817	0.401238	0.424035	0.427984	0.380588	0.395207	0.401485	0.450832	0.377643																											14	3.44825
11	0.431476	0.476455	0.444868	0.385192	0.461009	0.453557	0.379035	0.390921	0.373522	0.381734	0.392065	0.386676	0.569069	0.408692	0.403174	0.40409	0.360793	0.395939	0.426154	0.4622	0.395748																											15	3.47434
12	0.431097	0.489063	0.442253	0.380975	0.459251	0.448137	0.381339	0.38801	0.363557	0.421508	0.387155	0.371998	0.567209	0.3947	0.424021	0.432691	0.33698	0.397016	0.420687	0.471606	0.385341																											16	3.51589
13	0.436113	0.487431	0.430446	0.396644	0.476315	0.454992	0.386291	0.393433	0.371836	0.407026	0.397064	0.376039	0.586393	0.407579	0.444454	0.42345	0.374038	0.404955	0.440323	0.481594	0.395554																											17	3.70595
14	0.438691	0.481226	0.457485	0.39187	0.455191	0.477375	0.381012	0.393767	0.376045	0.400067	0.39349	0.376353	0.614118	0.410504	0.449481	0.455149	0.355105	0.397243	0.428362	0.471762	0.401133																											18	3.76257
15	0.42974	0.491032	0.450309	0.399633	0.466433	0.464214	0.381576	0.400879	0.370891	0.407506	0.394919	0.379926	0.65824	0.440709	0.425018	0.40808	0.361963	0.39467	0.408437	0.473263	0.397574																											19	3.65592
16	0.430862	0.491391	0.454461	0.384748	0.469249	0.46659	0.383759	0.391021	0.373486	0.434662	0.391881	0.376127	0.54002	0.425033	0.439322	0.416434	0.380211	0.401081	0.416655	0.476053	0.390088																											20	3.76772
17	0.436409	0.512815	0.440794	0.402499	0.484877	0.473279	0.396027	0.406876	0.386343	0.416007	0.403815	0.400154	0.488443	0.411498	0.415322	0.431704	0.38895	0.403098	0.431542	0.462426	0.387741																											21	3.83623
18	0.431062	0.516883	0.451115	0.395098	0.455313	0.475403	0.374442	0.406221	0.364431	0.409928	0.393095	0.402059	0.528916	0.421301	0.440372	0.403862	0.357437	0.407566	0.428159	0.470046	0.392885																											22	3.89627
19	0.432732	0.532684	0.440742	0.388799	0.464712	0.460789	0.378413	0.395702	0.373214	0.431359	0.379985	0.417222	0.493748	0.430792	0.417202	0.416818	0.383918	0.399519	0.412479	0.470189	0.386615																											23	3.89129
20	0.435939	0.544621	0.439262	0.382713	0.457302	0.475929	0.392877	0.398138	0.3886	0.415463	0.396782	0.425982	0.506541	0.441508	0.422104	0.453668	0.37371	0.406403	0.429908	0.476823	0.38983																											24	4.0362
21	0.440576	0.530295	0.449875	0.386184	0.480227	0.484768	0.387147	0.408818	0.361501	0.435174	0.402504	0.522714	0.487844	0.412357	0.441339	0.412897	0.394184	0.405926	0.436584	0.470441	0.392826																											25	4.21033
22	0.436305	0.522762	0.459705	0.398117	0.464037	0.486363	0.392501	0.408445	0.386171	0.43094	0.397285	0.510974	0.461697	0.427312	0.442942	0.425139	0.383051	0.407591	0.436117	0.473883	0.392201																											26	4.14109
23	0.440506	0.519452	0.443076	0.401257	0.469918	0.483597	0.391547	0.401378	0.384904	0.424412	0.401938	0.51258	0.510705	0.430019	0.470306	0.419183	0.377411	0.417643	0.430606	0.47418	0.382502																											27	4.15104
24	0.430693	0.528521	0.445055	0.401534	0.451779	0.47588	0.395758	0.407705	0.390986	0.420042	0.396312	0.512566	0.561254	0.427155	0.439937	0.439505	0.383466	0.420738	0.456733	0.481002	0.390983																											28	4.20504
25	0.44068	0.533144	0.453278	0.39662	0.477904	0.467118	0.380728	0.422729	0.372534	0.450533	0.398325	0.483864	0.498026	0.431774	0.44487	0.415834	0.365501	0.409349	0.417567	0.482049	0.397051																											29	4.30012
26	0.4423	0.52876	0.454998	0.405875	0.476777	0.479289	0.387269	0.40598	0.381744	0.431055	0.386075	0.481898	0.519038	0.409766	0.448226	0.445178	0.367595	0.417828	0.436242	0.481487	0.391866																											30	4.22349
27	0.439783	0.533409	0.460598	0.396673	0.4779	0.467365	0.392852	0.414925	0.376088	0.442533	0.40538	0.480009	0.488321	0.411551	0.449738	0.459695	0.376607	0.404017	0.440954	0.476379	0.394903																											31	4.44394
28	0.436371	0.521092	0.43857	0.400681	0.482379	0.476356	0.396619	0.396665	0.385115	0.432987	0.40388	0.465905	0.478664	0.438521	0.4263	0.426576	0.375399	0.410681	0.451293	0.474649	0.413551																											32	4.35767
29	0.447625	0.545391	0.457053	0.413177	0.473402	0.479959	0.395773	0.400664	0.384336	0.44222	0.41008	0.495886	0.116657	0.423686	0.432867	0.432157	0.37811	0.406138	0.43835	0.490107	0.415922
30	0.448643	0.533854	0.465511	0.410702	0.482552	0.481071	0.400202	0.420736	0.388351	0.454083	0.411315	0.501137	0.0956901	0.450459	0.4468	0.423462	0.372251	0.405964	0.449685	0.478505	0.423098
31	0.449131	0.534439	0.469	0.409199	0.495844	0.48206	0.389476	0.405913	0.389858	0.454213	0.415867	0.511974	0.134309	0.469176	0.47307	0.433154	0.371103	0.401148	0.425438	0.467778	0.403391
32	0.44938	0.533508	0.455592	0.402433	0.491917	0.47273	0.398765	0.414711	0.377541	0.453322	0.407774	0.503077	-0.0153636	0.461558	0.436593	0.422925	0.378998	0.409317	0.457169	0.496305	0.422708
33	0.44588	0.534974	0.474111	0.414186	0.46241	0.471453	0.40502	0.407231	0.392474	0.476934	0.416554	0.55431	-0.178232	0.446993	0.45608	0.441835	0.380619	0.412369	0.442557	0.485613	0.41444
[truncated: 85 more columns]

## Sheet: DDK R3
Baseline																							BAPTA																							Ionomycin
																					Background																							Background
0	45.073	38.97	58.228	62.543	48.897	51.668	55.026	42.859	33.965	37.873	41.602	30.843	53.613	44.411	68.561	41.429	38.681	40.342	43.269	25.01	2.073		0	50.606	38.097	61.573	65.337	25.293	62.826	54.547	47.742	32.552	44.377	47.199	21.926	53.519	47.046	69.936	43.518	37.979	30.013	52.548	25.976	2.091		0	10.175	12.392	14.302
10	43.348	37.754	56.712	61.207	47.514	50.725	54.512	42.313	32.353	37.97	40.093	31.322	53.209	44.71	66.23	42.183	37.518	40.04	42.597	24.862	2.072		10	51.372	41.638	61.201	65.596	26.956	63.488	55.97	49.037	33.485	44.392	48.031	23.428	53.264	47.121	69.117	42.81	38.746	33.458	53.246	26.81	2.083		10	9.914	11.868	14.182
20	44.863	37.355	56.948	59.875	47.476	48.844	55.271	42.298	33.137	37.533	40.369	31.058	52.263	44.088	63.503	41.032	38.252	40.009	42.044	25.147	2.076		20	52.941	43.709	61.237	64.11	31.166	63.091	55.886	50.25	35.125	45.456	49.014	24.937	53.344	49.276	69.619	41.969	39.479	37.255	53	27.023	2.078		20	8.919	12.039	13.396
30	43.444	37.485	55.559	60.062	46.796	50.111	54.029	41.654	32.429	37.307	40.072	32.349	51.929	42.685	63.201	40.019	38.304	39.389	40.685	24.442	2.088		30	52.409	42.846	61.877	64.707	34.712	62.864	56.398	48.97	34.674	46.358	49.124	29.11	53.34	48.857	69.451	41.396	40.006	40.796	52.697	27.84	2.049		30	8.495	11.39	12.785
40	40.147	31.939	50.419	54.15	42.753	46	49.032	37.959	29.326	32.307	36.231	28.207	45.118	39.614	56.614	37.576	33.958	35.29	36.28	20.597	2.053		40	61	48.37	71.751	74.24	49.754	74.112	61.588	55.979	39.271	50.238	51.875	36.985	60.055	57.936	80.699	49.995	43.425	44.728	57.342	31.097	2.09		40	7.242	10.791	11.576
50	41.911	32.075	50.804	50.898	42.388	43.82	48.329	37.032	28.993	30.849	35.982	27.245	45.794	39.083	57.738	35.45	33.725	35.874	36.137	20.817	2.065		50	62.311	48.482	71.928	73.662	51.829	73	61.119	56.279	39.389	50.86	53.636	37.109	60.547	58.245	80.308	49.474	43.246	45.179	57.212	31.007	2.084		50	6.476	10.73	11.209
60	40.805	31.835	49.144	51.3	41.594	44.264	48.908	36.291	28.99	30.624	35.825	28.59	46.251	38.826	58.227	34.638	34.045	34.847	35.499	21.224	2.093		60	63.021	48.968	72.911	74.745	55.261	72.816	61.73	55.634	40.37	50.977	52.677	37.689	61.282	59.838	81.475	50.019	43.28	45.857	57.666	31.734	2.096		60	6.616	10.158	10.988
70	39.978	31.72	49.155	51.667	40.875	43.278	47.179	35.524	28.9	30.613	36.207	29.305	45.579	37.447	56.08	33.876	33.321	34.607	35.932	20.989	2.077		70	62.534	49.128	73.142	75.531	56.696	71.298	62.242	57.019	40.125	50.934	53.655	38.074	62.314	60.159	83.626	50.889	43.071	46.587	57.116	31.84	2.104		70	6.615	9.374	10.774
80	40.931	32.237	51.136	52.982	40.997	46.88	48.175	36.18	28.716	31.505	36.555	29.072	45.187	38.622	60.528	36.444	33.671	33.994	36.231	21.574	2.066		80	63.198	49.867	74.013	77.205	59.314	70.383	62.088	57.358	40.722	51.889	54.763	38.235	61.581	60.178	82.736	50.739	43.112	45.909	57.497	32.961	2.082		80	6.423	8.052	10.41
90	41.044	32.788	50.356	53.417	40.49	46.412	47.303	36.582	28.905	32.506	35.627	28.313	44.418	38.803	58.513	35.409	34.085	33.255	35.472	21.843	2.074		90	64.631	50.786	74.37	77.641	58.837	67.777	62.942	58.196	41.165	51.315	54.344	38.246	63.157	61.376	83.735	51.841	43.742	46.062	57.675	31.909	2.097		90	6.279	7.641	10.417
100	40.508	31.813	49.744	52.663	40.466	45.138	47.73	35.59	28.695	31.626	35.356	27.829	44.853	38.206	58.012	34.569	33.485	32.748	35.441	21.593	2.058		100	64.049	50.957	75.625	78.524	61.031	64.299	63.127	58.418	41.78	51.516	54.48	38.897	63.773	63.111	85.632	52.321	43.334	45.278	58.127	32.978	2.092		100	6.41	7.818	10.373
110	39.602	31.044	49.932	51.038	40.026	43.79	46.935	34.588	28.087	31.552	34.24	27.993	44.362	37.811	57.715	34.233	33.223	32.413	34.993	21.173	2.068		110	63.969	50.582	75.507	79.855	62.007	61.885	63.324	57.922	40.731	51.392	53.521	38.829	64.95	63.959	85.651	52.879	43.725	45.742	58.652	33.33	2.045		110	6.397	7.491	10.591
120	42.013	34.129	51.364	53.648	35.852	46.085	47.556	36.598	29.734	32.319	34.566	28.324	45.173	36.91	58.669	35.809	33.119	33.971	35.945	22.504	2.082																							2.08258		120	6.52	7.418	10.077
130	41.75	34.136	51.193	53.291	35.856	46.611	47.847	35.864	28.849	33.226	33.879	28.678	44.155	36.035	57.71	36.272	33.152	33.196	35.445	22.131	2.056																									130	6.308	7.544	10.287
140	41.255	32.366	51.041	52.963	36.197	44.408	47.024	34.26	28.457	32.648	34.121	27.968	44.7	36.974	56.923	35.898	33.326	33.645	34.883	21.845	2.087		0	35.593	28.236	39.816	39.341	39.711	37.486	30.065	29.312	21.636	23.523	26.738	24.24	33.242	34.329	44.88	30.863	23.994	25.129	25.579	17.428	1.416		140	6.285	7.712	10.09
150	40.571	29.732	50.18	53.431	36.124	44.155	47.349	33.754	27.656	32.318	33.344	28.582	44.097	36.086	55.388	34.936	32.818	33.528	34.701	21.423	2.054		10	33.129	25.359	37.439	37.198	38.095	35.362	28.789	27.027	20.482	22.85	25.75	22.801	31.554	31.979	41.798	28.118	23.441	23.306	25.011	16.567	1.391		150	6.205	7.175	10.222
160	40.548	31.641	51.171	53.81	37.665	46.753	47.94	36.346	29.111	32.408	32.961	27.706	45.434	38.364	57.578	37.099	32.517	34.384	36.732	22.382	2.089		20	31.324	23.993	35.393	35.456	36.195	33.4	27.553	25.683	19.817	21.995	24.905	21.656	30.045	30.037	39.42	26.476	22.595	21.535	23.879	15.925	1.413		160	6.36	7.261	9.978
170	39.703	32.44	50.546	53.078	40.871	45.892	47.221	36.645	28.464	32.551	34.218	27.511	44.366	37.636	55.574	36.482	32.697	34.053	37.522	22.014	2.106		30	29.696	23.24	34.054	34	33.467	32.113	26.483	24.967	19.003	21.254	23.823	20.498	28.963	28.625	37.833	25.089	22.06	19.97	23.59	15.54	1.378		170	6.043	7.377	9.736
180	38.439	32.629	50.109	53.804	40.417	43.985	45.433	35.774	27.927	32.229	34.016	27.426	44.376	38.745	54.989	35.36	32.398	33.359	35.929	21.827	2.088		40	30.026	23.011	32.789	32.886	29.945	31.482	26.342	24.831	18.388	19.989	22.47	17.137	28.031	28.524	37.718	26.91	20.145	17.443	22.866	14.714	1.432		180	6.332	7.035	10.052
190	37.712	31.327	49.603	52.797	41.319	44.175	45.658	33.823	27.716	31.52	34.549	27.713	44.046	38.413	54.046	35.094	32.435	34.907	33.637	21.448	2.073		50	29.186	22.844	32.667	32.778	29.106	30.319	25.796	24.977	18.171	19.839	22.291	17.118	27.954	27.663	36.856	26.096	19.757	16.967	22.339	14.525	1.42		190	6.121	7.103	10.181
200	39.511	32.217	50.782	53.694	37.704	46.184	46.741	36.629	26.657	32.514	34.907	27.976	44.134	38.008	56.167	36.743	31.596	33.212	35.331	21.797	2.068		60	29.284	22.544	32.17	32.317	28.933	30.276	25.71	24.632	17.919	19.48	21.719	16.644	27.405	27.388	36.803	25.89	19.333	17.064	22.498	14.582	1.441		200	6.075	7.084	9.566
210	38.646	31.718	51.173	53.683	37.819	45.163	46.477	35.561	27.362	32.511	34.643	26.921	43.46	38.714	55.306	36.769	31.968	33.361	36.243	21.423	2.055		70	29.078	22.397	31.789	31.813	27.797	29.983	25.048	24.815	18.042	19.146	21.043	16.577	27.092	27.655	36.518	25.557	19.068	16.706	22.266	14.447	1.363		210	6.175	6.912	9.887
220	38.254	31.116	50.051	51.991	37.044	44.201	46.576	35.076	26.764	32.141	35.261	28.486	42.773	37.926	54.208	35.909	30.686	33.417	35.227	20.946	2.067		80	28.108	22.184	30.701	31.69	26.648	27.903	24.833	24.347	17.693	18.707	20.776	16.236	26.514	26.68	35.869	25.342	18.703	16.555	21.834	14.236	1.401		220	6.047	7.084	9.578
230	38.136	31.567	49.323	50.431	38.447	43.177	45.452	35.072	27.202	31.696	35.728	27.684	42.556	38.522	54.238	35.572	31.274	32.969	35.421	21.484	2.102		90	28.176	21.984	30.802	31.832	26.287	26.722	24.339	23.997	18.008	18.783	20.308	16.047	26.41	26.796	35.552	25.184	18.563	15.943	21.834	13.962	1.427		230	5.885	7.129	9.438
240	40.042	32.906	51.196	54.724	40.878	46.702	47.141	35.745	27.439	31.43	35.214	28.181	44.644	40.738	57.511	37.883	31.465	33.593	36.429	21.585	2.07		100	27.93	22.027	30.485	31.853	25.991	25.598	24.276	24.111	17.39	18.58	19.944	16.073	26.017	26.633	35.875	25.497	18.208	15.669	21.916	14.239	1.408		240	6.08	6.882	9.426
250	40.066	31.033	50.196	54.539	40.199	45.484	46.829	36.039	26.427	31.503	35.026	27.702	44.262	40.115	55.195	36.951	31.364	33.594	36.686	22.46	2.065		110	27.631	21.594	30.354	31.458	25.885	24.094	24.268	23.719	17.139	18.392	19.959	15.66	25.944	26.575	35.877	25.42	18.067	15.665	22.101	14.052	1.376		250	6.017	6.511	9.564
260	39.552	31.56	50.383	53.4	40.857	44.893	47.18	34.683	25.99	30.627	35.369	28.732	43.655	39.204	54.255	35.943	31.503	33.202	35.272	22.131	2.04																							1.4055		260	6.138	6.858	9.262
270	38.239	29.739	49.541	52.862	39.689	43.199	45.551	33.832	25.907	29.033	34.287	27.392	42.987	38.742	52.205	35.162	31.111	33.267	35.681	22.044	2.059		Background corrected																							270	6.043	6.878	9.431
280	39.674	32.55	50.186	55.707	40.916	44.966	46.471	36.213	27.816	30.999	36.031	29.297	43.788	40.577	56.883	37.956	31.46	32.897	36.262	22.196	2.074		0	48.5234	36.0144	59.4904	63.2544	23.2104	60.7434	52.4644	45.6594	30.4694	42.2944	45.1164	19.8434	51.4364	44.9634	67.8534	41.4354	35.8964	27.9304	50.4654	23.8934			280	6.104	6.461	9.057
290	40.495	32.68	51.065	55.228	39.404	45.564	46.453	35.676	27.267	31.468	35.121	27.571	44.189	39.849	56.197	36.883	31.672	32.754	36.536	21.576	2.077		10	49.2894	39.5554	59.1184	63.5134	24.8734	61.4054	53.8874	46.9544	31.4024	42.3094	45.9484	21.3454	51.1814	45.0384	67.0344	40.7274	36.6634	31.3754	51.1634	24.7274			290	5.905	6.628	8.944
300	38.215	32.445	50.324	54.716	39.473	44.561	45.609	34.447	27.577	30.15	35.149	27.125	45.16	38.654	55.055	35.678	31.022	31.732	35.431	20.642	2.089		20	50.8584	41.6264	59.1544	62.0274	29.0834	61.0084	53.8034	48.1674	33.0424	43.3734	46.9314	22.8544	51.2614	47.1934	67.5364	39.8864	37.3964	35.1724	50.9174	24.9404			300	5.698	6.754	8.92
310	37.909	31.365	50.301	53.917	37.101	42.787	45.867	34.252	26.037	28.657	34.113	27.266	44.657	38.999	55.443	35.886	31.27	32.944	35.475	20.123	2.085		30	50.3264	40.7634	59.7944	62.6244	32.6294	60.7814	54.3154	46.8874	32.5914	44.2754	47.0414	27.0274	51.2574	46.7744	67.3684	39.3134	37.9234	38.7134	50.6144	25.7574			310	5.867	6.822	9.27
320	40.612	31.765	51.286	54.944	40.142	44.854	46.984	34.37	27.25	32.114	33.358	27.72	44.414	40.936	57.362	36.481	31.57	33.191	35.579	21.564	2.038		40	58.9174	46.2874	69.6684	72.1574	47.6714	72.0294	59.5054	53.8964	37.1884	48.1554	49.7924	34.9024	57.9724	55.8534	78.6164	47.9124	41.3424	42.6454	55.2594	29.0144			320	6.03	6.45	9.029
330	40.775	31.153	50.716	53.731	40.7	45.075	46.179	34.144	26.565	32.595	34.176	28.291	44.202	39.338	55.865	35.571	31.526	32.376	35.135	21.345	2.083		50	60.2284	46.3994	69.8454	71.5794	49.7464	70.9174	59.0364	54.1964	37.3064	48.7774	51.5534	35.0264	58.4644	56.1624	78.2254	47.3914	41.1634	43.0964	55.1294	28.9244			330	6.131	6.748	8.768
340	40.338	29.857	50.081	54.046	38.881	43.638	44.216	33.383	26.977	31.814	32.592	26.649	43.675	38.866	55.103	35.667	31.506	32.621	35.344	20.932	2.078		60	60.9384	46.8854	70.8284	72.6624	53.1784	70.7334	59.6474	53.5514	38.2874	48.8944	50.5944	35.6064	59.1994	57.7554	79.3924	47.9364	41.1974	43.7744	55.5834	29.6514			340	5.856	6.87	8.96
350	39.538	29.306	50.531	53.384	39.514	42.366	44.553	33.574	26.974	31.764	32.331	26.859	42.202	38.86	52.78	34.857	31.26	31.625	33.717	21.43	2.102		70	60.4514	47.0454	71.0594	73.4484	54.6134	69.2154	60.1594	54.9364	38.0424	48.8514	51.5724	35.9914	60.2314	58.0764	81.5434	48.8064	40.9884	44.5044	55.0334	29.7574			350	5.922	6.754	9.026
360	41.219	29.637	50.248	54.515	39.195	43.291	44.873	34.037	26.406	32.342	33.077	26.67	43.869	38.503	54.88	35.868	31.131	32.464	35.918	21.792	2.081		80	61.1154	47.7844	71.9304	75.1224	57.2314	68.3004	60.0054	55.2754	38.6394	49.8064	52.6804	36.1524	59.4984	58.0954	80.6534	48.6564	41.0294	43.8264	55.4144	30.8784			360	6.074	6.892	8.792
370	39.599	29.385	49.194	53.087	40.106	42.791	44.519	32.614	25.727	31.945	33.175	25.973	43.556	39.606	53.924	34.602	31.156	32.855	34.317	21.656	2.062		90	62.5484	48.7034	72.2874	75.5584	56.7544	65.6944	60.8594	56.1134	39.0824	49.2324	52.2614	36.1634	61.0744	59.2934	81.6524	49.7584	41.6594	43.9794	55.5924	29.8264			370	6.029	6.411	8.958
380	39.463	28.378	49.37	52.474	38.455	41.559	43.285	33.391	26.705	30.991	35.129	25.384	42.646	39.636	54.486	34.658	30.51	32.493	34.46	21.822	2.066		100	61.9664	48.8744	73.5424	76.4414	58.9484	62.2164	61.0444	56.3354	39.6974	49.4334	52.3974	36.8144	61.6904	61.0284	83.5494	50.2384	41.2514	43.1954	56.0444	30.8954			380	5.969	6.718	9.088
390	38.291	29.132	48.946	52.606	37.001	41.236	44.399	33.225	26.507	31.306	34.337	27.762	42.717	38.459	53.232	34.665	30.059	32.126	34.756	21.279	2.049		110	61.8864	48.4994	73.4244	77.7724	59.9244	59.8024	61.2414	55.8394	38.6484	49.3094	51.4384	36.7464	62.8674	61.8764	83.5684	50.7964	41.6424	43.6594	56.5694	31.2474			390	6.024	6.537	8.924
400	38.472	28.958	49.385	52.425	37.017	42.416	44.023	33.367	26.794	31.509	29.02	27.444	44.151	39.834	54.324	34.148	30.968	31.465	32.501	20.701	2.084																									400	5.795	6.547	8.755
410	38.056	27.86	48.886	50.985	36.711	40.954	42.856	33.122	24.961	31.916	27.974	26.651	43.256	38.935	52.852	33.394	30.301	32.754	33.249	20.776	2.092		0	34.1875	26.8305	38.4105	37.9355	38.3055	36.0805	28.6595	27.9065	20.2305	22.1175	25.3325	22.8345	31.8365	32.9235	43.4745	29.4575	22.5885	23.7235	24.1735	16.0225			410	5.646	6.58	9.03
420	35.329	27.406	47.782	51.499	35.956	40.053	43.5	33.053	25.752	31.232	28.505	26.173	42.942	38.079	50.401	33.719	30.145	31.556	33.22	20.095	2.074		10	31.7235	23.9535	36.0335	35.7925	36.6895	33.9565	27.3835	25.6215	19.0765	21.4445	24.3445	21.3955	30.1485	30.5735	40.3925	26.7125	22.0355	21.9005	23.6055	15.1615			420	5.72	6.646	8.98
430	34.404	27.913	48.261	50.909	36.598	39.942	43.062	32.294	25.292	30.514	28.98	27.046	42.472	38.541	48.76	32.376	29.675	32.175	33.265	19.921	2.099		20	29.9185	22.5875	33.9875	34.0505	34.7895	31.9945	26.1475	24.2775	18.4115	20.5895	23.4995	20.2505	28.6395	28.6315	38.0145	25.0705	21.1895	20.1295	22.4735	14.5195			430	5.564	6.552	8.849
440	37.517	29.462	49.32	52.435	36.258	41.212	41.068	33.167	25.918	31.402	32.222	25.678	42.914	38.872	51.147	32.226	29.976	32.808	35.027	19.935	2.127		30	28.2905	21.8345	32.6485	32.5945	32.0615	30.7075	25.0775	23.5615	17.5975	19.8485	22.4175	19.0925	27.5575	27.2195	36.4275	23.6835	20.6545	18.5645	22.1845	14.1345			440	5.723	6.335	8.968
450	38.073	28.317	48.702	51.509	36.154	40.289	41.518	32.505	25.441	30.696	30.915	26.752	42.734	38.433	50.857	31.907	29.463	32.058	33.945	20.249	2.088		40	28.6205	21.6055	31.3835	31.4805	28.5395	30.0765	24.9365	23.4255	16.9825	18.5835	21.0645	15.7315	26.6255	27.1185	36.3125	25.5045	18.7395	16.0375	21.4605	13.3085			450	5.661	6.262	8.766
460	38.263	27.366	48.193	51.233	36.431	39.825	41.252	31.891	24.745	29.034	30.789	26.336	42.793	37.699	49.47	31.368	29.482	31.808	32.654	20.482	2.154		50	27.7805	21.4385	31.2615	31.3725	27.7005	28.9135	24.3905	23.5715	16.7655	18.4335	20.8855	15.7125	26.5485	26.2575	35.4505	24.6905	18.3515	15.5615	20.9335	13.1195			460	6.039	6.6	9.152
470	37.879	27.553	47.424	50.545	35.776	40.483	41.503	32.117	25.445	28.222	32.114	26.04	42.375	36.744	48.417	30.358	29.614	31.784	32.799	20.523	2.088		60	27.8785	21.1385	30.7645	30.9115	27.5275	28.8705	24.3045	23.2265	16.5135	18.0745	20.3135	15.2385	25.9995	25.9825	35.3975	24.4845	17.9275	15.6585	21.0925	13.1765			470	5.719	6.534	8.867
480	40.502	29.579	48.716	52.201	39.164	41.032	42.445	32.745	24.73	30.926	34.123	25.953	43.244	38.562	52.162	32.436	30.193	32.06	33.975	20.409	2.047		70	27.6725	20.9915	30.3835	30.4075	26.3915	28.5775	23.6425	23.4095	16.6365	17.7405	19.6375	15.1715	25.6865	26.2495	35.1125	24.1515	17.6625	15.3005	20.8605	13.0415			480	5.44	6.531	8.873
490	39.037	30.391	48.321	50.841	38.871	39.918	43.011	32.097	24.792	31.446	35.774	26.67	42.712	38.18	51.299	32.053	30.3	32.07	34.465	20.815	2.111		80	26.7025	20.7785	29.2955	30.2845	25.2425	26.4975	23.4275	22.9415	16.2875	17.3015	19.3705	14.8305	25.1085	25.2745	34.4635	23.9365	17.2975	15.1495	20.4285	12.8305			490	5.728	6.541	8.825
500	38.004	30.317	47.485	50.575	36.415	40.23	41.737	32.997	24.407	30.737	34.761	27.046	43.006	37.823	49.537	32.233	30.472	32.011	34.59	20.229	2.08		90	26.7705	20.5785	29.3965	30.4265	24.8815	25.3165	22.9335	22.5915	16.6025	17.3775	18.9025	14.6415	25.0045	25.3905	34.1465	23.7785	17.1575	14.5375	20.4285	12.5565			500	5.303	6.689	8.973
510	38.596	28.804	47.015	50.643	34.044	40.734	41.94	32.462	24.001	31.275	34.717	25.9	42.752	37.927	48.81	31.298	30	31.403	34.106	19.827	2.082		100	26.5245	20.6215	29.0795	30.4475	24.5855	24.1925	22.8705	22.7055	15.9845	17.1745	18.5385	14.6675	24.6115	25.2275	34.4695	24.0915	16.8025	14.2635	20.5105	12.8335			510	5.714	6.53	8.915
520	39.652	29.739	49.384	52.038	39.112	41.191	42.348	34.096	24.52	32.355	35.903	25.557	43.799	39.135	50.612	34.589	29.134	31.348	34.74	18.944	2.078		110	26.2255	20.1885	28.9485	30.0525	24.4795	22.6885	22.8625	22.3135	15.7335	16.9865	18.5535	14.2545	24.5385	25.1695	34.4715	24.0145	16.6615	14.2595	20.6955	12.6465	25.9878		520	5.603	6.454	8.742
530	38.589	30.062	48.752	52.848	38.949	38.942	43.079	33.593	24.342	31.255	34.805	25.926	41.238	39.414	50.532	33.519	29.201	31.47	35.079	18.191	2.076
540	37.954	29.496	47.793	52.053	39.087	40.187	41.825	33.08	24.726	31.192	33.894	25.872	40.623	38.657	49.691	33.687	29.857	31.783	34.369	19.161	2.078		Ratio
550	37.89	30.022	47.782	51.168	38.125	38.413	41.476	32.309	23.855	28.193	32.508	25.163	39.683	38.18	47.441	33.09	29.525	31.441	34.433	18.668	2.056		0	0.704557	0.744993	0.645659	0.599729	1.65036	0.593982	0.546265	0.611188	0.663961	0.522941	0.561492	1.15073	0.618949	0.732229	0.640712	0.710926	0.629269	0.849379	0.479011	0.670582			0	28.365	34.397	51.319
560	38.947	29.096	47.461	52.543	38.118	38.701	41.871	31.975	25.169	32.105	30.323	26.785	41.496	38.539	49.039	33.844	29.275	31.518	33.659	19.698	2.074		10	0.643617	0.605568	0.609514	0.563542	1.47505	0.552989	0.508161	0.545668	0.607485	0.506849	0.529822	1.00235	0.589052	0.678832	0.602564	0.655885	0.601021	0.698015	0.461375	0.613145			10	27.871	34.797	51.434
																					2.07712		20	0.58827	0.542624	0.574556	0.548959	1.1962	0.524428	0.485982	0.504023	0.557208	0.474703	0.50072	0.886065	0.558695	0.606684	0.562874	0.628547	0.566618	0.572309	0.441372	0.582167			20	27.491	35.362	50.854
																							30	0.56214	0.53564	0.546013	0.520476	0.982595	0.505212	0.461701	0.502512	0.539943	0.448296	0.476548	0.706412	0.53763	0.581931	0.540721	0.602428	0.544637	0.479537	0.438304	0.548755			30	25.831	35.438	50.583
0	28.093	22.832	36.233	34.912	24.397	29.512	26.944	26.23	19.906	21.821	22.482	17.332	28.63	25.668	39.582	27.584	20.081	18.313	20.923	14.542	1.511		40	0.485773	0.466768	0.45047	0.436275	0.598671	0.417559	0.419063	0.434639	0.456661	0.385907	0.423046	0.450728	0.459279	0.48553	0.461895	0.532315	0.453275	0.376066	0.388359	0.458686			40	23.362	36.332	49.171
10	27.661	22.698	36.035	34.929	24.297	28.597	26.957	26.171	19.703	21.702	23.094	17.26	28.544	25.7	38.887	26.851	20.253	18.297	20.684	14.296	1.589		50	0.461252	0.462042	0.447581	0.438289	0.556834	0.407707	0.413143	0.434927	0.4494	0.377911	0.405123	0.44859	0.454097	0.467528	0.453184	0.520991	0.445821	0.361086	0.379716	0.453579			50	22.905	35.628	48.273
20	27.276	22.335	35.695	34.545	24.007	28.541	26.875	25.151	19.618	21.634	22.723	17.151	28.645	25.55	39.02	26.488	20.474	18.396	20.611	14.33	1.549		60	0.457486	0.450854	0.434353	0.425412	0.517644	0.408159	0.407469	0.433723	0.431304	0.369664	0.401497	0.427971	0.439185	0.449871	0.445855	0.51077	0.435161	0.357709	0.379475	0.44438			60	22.834	35.362	48.209
30	26.7	22.182	35.338	34.335	24.133	28.028	26.965	25.293	19.756	21.429	23.073	17.141	28.571	25.642	38.89	25.691	20.16	18.658	21.126	14.657	1.527		70	0.457764	0.446196	0.427579	0.413998	0.483242	0.412878	0.392997	0.42612	0.437314	0.363152	0.380775	0.421531	0.426463	0.451982	0.430599	0.494843	0.430914	0.343797	0.379052	0.43826			70	22.235	35.121	47.765
40	26.968	22.769	35.787	34.709	23.639	28.881	26.068	25.697	19.55	21.926	22.678	17.018	28.948	25.589	38.907	26.522	20.1	17.911	20.87	14.634	1.503		80	0.436919	0.434838	0.407276	0.403135	0.44106	0.387955	0.390423	0.41504	0.421526	0.347375	0.367698	0.410222	0.422003	0.435052	0.427304	0.49195	0.421588	0.345671	0.36865	0.415517			80	22.529	33.01	46.759
50	26.348	22.638	35.309	35.427	23.508	28.086	26.034	25.37	19.822	22.334	22.638	17.519	28.621	25.415	37.725	26.607	20.13	18.268	20.879	14.655	1.507		90	0.427996	0.422527	0.406661	0.402688	0.438406	0.385368	0.376827	0.402604	0.424807	0.352969	0.361691	0.40487	0.40941	0.428218	0.418193	0.477879	0.411852	0.330552	0.367469	0.420986			90	22.343	32.754	46.518
60	25.872	22.053	34.896	34.503	23.341	27.685	25.901	25.105	19.392	22.522	22.963	17.407	28.207	25.756	37.326	26.065	20.081	18.118	20.548	14.313	1.512		100	0.428046	0.421928	0.395411	0.398312	0.417068	0.388844	0.374653	0.403041	0.402658	0.347427	0.353806	0.398417	0.398952	0.413373	0.412564	0.479543	0.407319	0.330209	0.365969	0.415385			100	22.013	33.07	46.165
70	25.799	21.915	34.967	33.823	23.747	27.596	26.233	25.004	18.954	22.269	22.425	16.74	28.173	26.053	37.205	25.804	20.163	18.069	20.381	14.361	1.52		110	0.423768	0.416263	0.394263	0.386416	0.408506	0.379391	0.373318	0.399601	0.407093	0.344488	0.360693	0.387915	0.390321	0.40677	0.412494	0.47276	0.400109	0.326608	0.365843	0.404721	0.393067		110	21.967	32.776	46.519
80	26.409	22.03	34.865	34.399	23.943	28.044	25.968	25.742	19.707	21.916	22.382	16.695	28.592	26.353	37.056	26.434	19.894	18.682	20.724	14.182	1.528																									120	22.272	32.182	46.171
90	25.921	22.022	34.785	34.307	23.629	28.244	26.084	25.494	19.289	21.735	22.72	16.364	28.571	26.336	37.147	26.147	19.78	18.691	20.724	14.048	1.506																									130	22.201	32.162	45.976
100	25.614	21.85	34.918	33.587	23.435	27.262	26.11	25.282	19.303	21.794	23.23	16.71	28.043	26.02	36.75	26.168	19.935	18.857	20.757	14.215	1.529																									140	21.756	32.272	45.881
110	25.591	21.735	34.711	33.99	23.709	27.413	26.076	25.006	19.578	21.556	23.243	16.447	28.634	25.646	36.22	25.551	20.338	18.71	20.435	14.294	1.455																									150	21.766	31.954	46.066
120	25.816	21.914	34.653	34.028	25.509	28.413	26.012	25.747	19.592	21.303	22.797	16.333	27.923	26.723	37.14	26.991	19.736	18.265	20.617	13.888	1.471																									160	21.671	31.923	45.383
130	25.694	21.259	35.092	33.95	25.328	27.408	25.95	25.531	19.311	21.399	22.782	16.42	28.179	27.122	36.962	26.166	19.891	18.536	20.729	13.728	1.464																									170	21.561	31.985	45.508
140	25.52	21.572	34.342	33.448	24.561	27.5	25.695	26.089	19.468	21.267	23.164	16.468	28.34	26.817	36.695	25.699	20.074	18.43	20.768	13.92	1.47																									180	21.514	31.742	45.421
150	25.437	21.648	33.899	33.229	24.817	27.851	25.722	25.48	19.642	21.209	22.994	16.74	28.067	26.488	36.54	25.093	20.099	18.527	20.346	14.067	1.484																									190	21.337	31.849	45.226
160	26.359	21.896	34.651	33.613	24.673	27.317	25.563	25.475	19.122	21.128	22.909	16.31	28.038	26.445	37.47	26.019	19.441	17.861	20.441	14.061	1.389																									200	21.537	31.372	44.284
170	26.415	21.203	34.351	33.499	23.766	27.78	25.339	25.483	19.237	20.942	22.91	16.526	28	26.307	36.952	25.889	19.807	18.08	19.882	13.756	1.472																									210	21.087	31.167	44.333
180	26.29	20.885	34.107	33.457	23.41	27.206	25.768	25.079	19.541	20.885	22.886	16.456	27.997	26.146	36.415	25.785	19.885	18.247	20.106	13.815	1.496																									220	21.136	31.621	44.253
190	26.011	21.288	33.927	33.022	23.048	27.417	25.633	25.208	19.545	21.637	22.797	16.874	28.07	25.803	35.963	25.27	19.844	18.231	21.01	13.813	1.46																									230	21.175	31.561	44.253
200	26.656	21.251	34.24	33.305	24.628	27.501	25.899	25.386	19.662	21.063	22.291	16.902	28.295	26.318	37.113	25.993	20.014	18.375	20.419	14.139	1.514																									240	21.306	30.682	43.307
210	26.688	21.322	33.948	33.063	23.696	27.637	25.401	25.381	19.577	21.1	22.716	16.297	28.701	26.373	37.408	25.451	20.073	18.416	20.15	14.356	1.443																									250	20.984	30.857	43.405
220	26.437	20.922	33.645	33.547	24.164	27.008	25.273	25.48	19.299	21.086	22.776	16.414	28.552	26.049	37.139	25.359	20.11	18.395	20.009	13.973	1.442																									260	20.997	31.156	42.803
230	26.364	20.647	34.054	33.666	23.687	26.983	24.923	24.612	19.778	21.15	22.776	16.57	27.998	26.054	36.139	24.964	20.332	18.334	19.936	13.971	1.413																									270	21.164	31.42	43.209
240	26.954	21.132	34.318	32.848	23.602	27.794	25.371	25.581	19.442	21.084	22.15	15.946	27.98	25.977	36.3	25.736	19.737	18.195	20.135	13.873	1.478																									280	21.106	30.07	41.475
250	26.169	21.317	34.049	32.918	23.345	27.286	25.095	25.662	19.507	21.302	22.425	16.287	28.083	25.827	36.439	26.24	19.601	18.102	19.979	13.843	1.441																									290	20.985	30.234	41.482
260	26.328	21.393	34.49	32.688	23.55	27.499	25.11	25.696	19.664	21.155	22.679	16.219	28.326	25.779	36.76	25.724	19.74	18.069	20.252	13.67	1.464																									300	20.72	30.004	41.726
270	26.42	20.908	34.327	32.719	23.744	26.906	25.102	25.493	19.685	22.047	23.071	16.287	28.111	25.885	36.71	25.344	19.963	18.284	20.068	13.827	1.472																									310	21.085	30.303	41.016
280	26.564	21.09	34.131	32.822	24.41	28.253	25.274	25.711	19.488	21.481	22.371	16.047	27.658	25.972	36.64	26.375	19.563	18.011	20.228	13.894	1.415																									320	20.451	30.342	40.857
290	26.747	20.049	34.24	32.876	23.435	27.445	25.267	25.802	19.1	21.311	22.446	15.702	27.54	26.128	35.759	26.57	19.77	17.987	20.272	13.765	1.438																									330	20.882	29.548	40.703
300	26.907	20.58	34.225	32.851	23.953	27.618	25.79	25.528	19.038	21.596	22.419	16.389	27.477	26.17	36	25.867	19.583	18.256	20.332	13.773	1.476																									340	20.591	29.687	40.742
310	26.635	20.172	34.225	32.624	23.925	27.192	25.403	25.691	18.926	22.544	22.836	16.182	27.597	25.813	35.916	25.36	19.926	18.754	20.315	14.474	1.502																									350	20.423	29.176	40.649
320	26.752	20.658	33.982	32.745	23.895	28.25	24.822	26.742	19.215	21.235	22.736	15.732	28.274	26.433	36.062	26.748	19.29	18.084	20.956	13.778	1.415																									360	20.395	28.82	39.81
330	26.644	20.883	34.212	32.842	23.561	27.034	25.149	26.231	18.884	20.927	22.801	15.898	27.743	26.259	36.372	26.62	19.406	18.085	20.771	13.93	1.387																									370	20.227	28.984	39.767
340	26.094	21.225	33.878	33.017	23.134	27.544	25.643	25.901	19.137	20.819	23.487	16.027	27.975	26.378	35.984	26.025	19.359	18.334	20.312	14.013	1.439																									380	19.388	28.254	39.707
350	26.153	20.925	34.211	33.05	23.396	26.748	25.432	25.856	19.015	21.027	23.731	15.907	28.438	26.343	36.397	25.488	19.603	18.493	20.875	14.101	1.399																									390	19.535	28.52	39.454
360	26.555	21.053	34.32	33.175	23.515	27.645	25.257	25.943	19.153	20.711	23.274	16.242	27.774	26.776	36.24	26.395	19.558	17.799	20.485	13.956	1.457																									400	19.471	28.124	39.205
370	26.251	21.311	34.026	33.347	23.13	26.972	25.498	25.984	19.105	21.039	22.77	16.73	28.086	26.835	35.915	26.082	19.303	17.632	20.576	13.956	1.442																									410	19.183	27.839	39.087
380	26.205	21.296	34.054	32.876	22.877	27.012	25.232	25.757	19.063	20.946	23.096	16.444	28.328	27.162	34.846	25.471	19.758	17.684	20.588	14.026	1.493																									420	19.127	27.503	39.04
390	26.147	21.003	33.966	32.831	23.255	26.532	25.767	25.473	18.683	21.121	23.018	16.44	28.019	26.945	34.871	25.219	19.729	17.755	20.053	14.11	1.447																									430	19.177	27.939	39.025
400	27.018	21.206	34.078	32.803	23.964	26.495	25.16	25.687	18.946	20.976	24.897	16.209	27.907	26.702	34.706	25.37	19.56	17.865	21.096	14.177	1.484																									440	18.647	27.2	38.236
410	26.711	20.928	34.137	32.666	23.662	25.812	25.289	25.174	19.016	21.1	25.024	16.546	28.243	26.968	35.027	25.334	19.689	18.098	20.626	14.339	1.457																									450	18.773	27.065	38.531
420	26.98	21.154	33.994	32.857	23.13	26.083	24.915	25.21	18.994	20.845	25.217	16.787	27.89	27.118	35.306	24.839	19.509	17.863	20.29	14.28	1.432																									460	18.481	27.213	38.596
430	27.508	20.244	33.776	32.612	23.225	25.709	24.93	25.175	18.877	20.843	24.789	16.56	27.719	26.921	35.645	24.493	19.74	18.284	19.999	14.26	1.444																									470	18.203	27.178	38.24
440	26.96	20.576	34.232	32.692	23.38	26.04	25.762	25.403	18.74	20.79	23.671	16.559	27.756	27.568	35.41	26.071	19.563	17.764	19.874	14.359	1.411																									480	18.125	26.861	37.684
450	26.061	20.211	33.653	32.555	23.665	25.824	25.683	25.244	18.973	20.717	24.496	16.649	27.7	27.522	35.148	25.218	19.833	18.041	20.177	13.995	1.443																									490	18.014	26.524	37.639
460	25.465	20.433	33.498	32.688	23.289	25.389	25.396	25.057	18.969	21.416	24.348	16.509	27.766	27.243	34.899	24.944	19.787	17.86	20.271	14.253	1.438																									500	17.837	26.318	37.902
470	25.423	20.35	33.511	32.398	23.02	24.739	25.492	24.734	18.942	22.081	23.947	16.577	27.61	26.786	34.638	24.799	19.624	18.089	20.06	14.173	1.503																									510	17.834	26.337	37.666
480	26.272	20.252	34.213	32.881	22.868	25.711	25.349	25.653	19.129	21.162	22.577	16.686	27.575	27.836	35.123	25.79	19.238	17.93	20.187	14.11	1.467																									520	17.655	26.303	37.206
490	25.906	20.128	34.2	33.337	22.922	25.776	25.417	25.535	19.133	20.789	22.4	16.474	27.826	27.839	35.242	25.635	19.576	17.745	20.203	14.525	1.429
500	25.941	19.715	34.193	33.225	23.248	25.586	25.388	25.124	19.054	20.764	22.499	16.592	27.793	27.517	35.138	24.884	19.597	17.862	19.987	14.419	1.437																									Background corrected
510	25.65	19.638	34.019	32.929	23.496	25.02	25.3	24.601	19.026	20.696	22.777	16.887	27.927	27.664	34.623	24.34	19.425	18.325	20.135	14.6	1.444																									0	8.09079	10.3078	12.2178
520	26.462	20.232	34.65	32.943	23.2	26.156	25.444	25.376	18.82	20.534	22.482	16.35	27.8	28.447	35.035	25.372	19.158	17.852	20.603	14.768	1.429																									10	7.82979	9.78379	12.0978
530	26.358	19.994	34.43	32.922	22.641	26.1	25.232	25.407	19.172	20.7	22.343	16.351	28.472	28.376	35.538	25.412	19.455	17.715	20.1	14.857	1.494																									20	6.83479	9.95479	11.3118
540	26.407	19.763	33.698	32.772	22.791	25.671	25.501	25.492	18.933	20.568	22.818	16.676	28.926	28.214	34.975	24.269	19.838	18.039	20.513	15.046	1.451																									30	6.41079	9.30579	10.7008
550	25.966	19.562	34.402	32.208	22.644	25.468	25.576	25.372	18.816	21.425	23.606	17.125	28.956	27.942	34.697	24.443	19.908	18.02	20.27	14.966	1.449																									40	5.15779	8.70679	9.49179
560	26.319	20.241	34.63	32.894	22.304	26.205	26.245	25.591	18.769	20.642	24.28	16.726	28.283	28.373	35.279	24.737	19.525	17.991	20.901	14.704	1.489																									50	4.39179	8.64579	9.12479
																					1.46702																									60	4.53179	8.07379	8.90379
Background corrected																																														70	4.53079	7.28979	8.68979
0	42.9959	36.8929	56.1509	60.4659	46.8199	49.5909	52.9489	40.7819	31.8879	35.7959	39.5249	28.7659	51.5359	42.3339	66.4839	39.3519	36.6039	38.2649	41.1919	22.9329																										80	4.33879	5.96779	8.32579
10	41.2709	35.6769	54.6349	59.1299	45.4369	48.6479	52.4349	40.2359	30.2759	35.8929	38.0159	29.2449	51.1319	42.6329	64.1529	40.1059	35.4409	37.9629	40.5199	22.7849																										90	4.19479	5.55679	8.33279
20	42.7859	35.2779	54.8709	57.7979	45.3989	46.7669	53.1939	40.2209	31.0599	35.4559	38.2919	28.9809	50.1859	42.0109	61.4259	38.9549	36.1749	37.9319	39.9669	23.0699																										100	4.32579	5.73379	8.28879
30	41.3669	35.4079	53.4819	57.9849	44.7189	48.0339	51.9519	39.5769	30.3519	35.2299	37.9949	30.2719	49.8519	40.6079	61.1239	37.9419	36.2269	37.3119	38.6079	22.3649																										110	4.31279	5.40679	8.50679
40	38.0699	29.8619	48.3419	52.0729	40.6759	43.9229	46.9549	35.8819	27.2489	30.2299	34.1539	26.1299	43.0409	37.5369	54.5369	35.4989	31.8809	33.2129	34.2029	18.5199																										120	4.43579	5.33379	7.99279
50	39.8339	29.9979	48.7269	48.8209	40.3109	41.7429	46.2519	34.9549	26.9159	28.7719	33.9049	25.1679	43.7169	37.0059	55.6609	33.3729	31.6479	33.7969	34.0599	18.7399																										130	4.22379	5.45979	8.20279
60	38.7279	29.7579	47.0669	49.2229	39.5169	42.1869	46.8309	34.2139	26.9129	28.5469	33.7479	26.5129	44.1739	36.7489	56.1499	32.5609	31.9679	32.7699	33.4219	19.1469																										140	4.20079	5.62779	8.00579
70	37.9009	29.6429	47.0779	49.5899	38.7979	41.2009	45.1019	33.4469	26.8229	28.5359	34.1299	27.2279	43.5019	35.3699	54.0029	31.7989	31.2439	32.5299	33.8549	18.9119																										150	4.12079	5.09079	8.13779
80	38.8539	30.1599	49.0589	50.9049	38.9199	44.8029	46.0979	34.1029	26.6389	29.4279	34.4779	26.9949	43.1099	36.5449	58.4509	34.3669	31.5939	31.9169	34.1539	19.4969																										160	4.27579	5.17679	7.89379
90	38.9669	30.7109	48.2789	51.3399	38.4129	44.3349	45.2259	34.5049	26.8279	30.4289	33.5499	26.2359	42.3409	36.7259	56.4359	33.3319	32.0079	31.1779	33.3949	19.7659																										170	3.95879	5.29279	7.65179
100	38.4309	29.7359	47.6669	50.5859	38.3889	43.0609	45.6529	33.5129	26.6179	29.5489	33.2789	25.7519	42.7759	36.1289	55.9349	32.4919	31.4079	30.6709	33.3639	19.5159																										180	4.24779	4.95079	7.96779
110	37.5249	28.9669	47.8549	48.9609	37.9489	41.7129	44.8579	32.5109	26.0099	29.4749	32.1629	25.9159	42.2849	35.7339	55.6379	32.1559	31.1459	30.3359	32.9159	19.0959																										190	4.03679	5.01879	8.09679
120	39.9359	32.0519	49.2869	51.5709	33.7749	44.0079	45.4789	34.5209	27.6569	30.2419	32.4889	26.2469	43.0959	34.8329	56.5919	33.7319	31.0419	31.8939	33.8679	20.4269																										200	3.99079	4.99979	7.48179
130	39.6729	32.0589	49.1159	51.2139	33.7789	44.5339	45.7699	33.7869	26.7719	31.1489	31.8019	26.6009	42.0779	33.9579	55.6329	34.1949	31.0749	31.1189	33.3679	20.0539																										210	4.09079	4.82779	7.80279
140	39.1779	30.2889	48.9639	50.8859	34.1199	42.3309	44.9469	32.1829	26.3799	30.5709	32.0439	25.8909	42.6229	34.8969	54.8459	33.8209	31.2489	31.5679	32.8059	19.7679																										220	3.96279	4.99979	7.49379
150	38.4939	27.6549	48.1029	51.3539	34.0469	42.0779	45.2719	31.6769	25.5789	30.2409	31.2669	26.5049	42.0199	34.0089	53.3109	32.8589	30.7409	31.4509	32.6239	19.3459																										230	3.80079	5.04479	7.35379
160	38.4709	29.5639	49.0939	51.7329	35.5879	44.6759	45.8629	34.2689	27.0339	30.3309	30.8839	25.6289	43.3569	36.2869	55.5009	35.0219	30.4399	32.3069	34.6549	20.3049																										240	3.99579	4.79779	7.34179
170	37.6259	30.3629	48.4689	51.0009	38.7939	43.8149	45.1439	34.5679	26.3869	30.4739	32.1409	25.4339	42.2889	35.5589	53.4969	34.4049	30.6199	31.9759	35.4449	19.9369																										250	3.93279	4.42679	7.47979
180	36.3619	30.5519	48.0319	51.7269	38.3399	41.9079	43.3559	33.6969	25.8499	30.1519	31.9389	25.3489	42.2989	36.6679	52.9119	33.2829	30.3209	31.2819	33.8519	19.7499																										260	4.05379	4.77379	7.17779
190	35.6349	29.2499	47.5259	50.7199	39.2419	42.0979	43.5809	31.7459	25.6389	29.4429	32.4719	25.6359	41.9689	36.3359	51.9689	33.0169	30.3579	32.8299	31.5599	19.3709																										270	3.95879	4.79379	7.34679
200	37.4339	30.1399	48.7049	51.6169	35.6269	44.1069	44.6639	34.5519	24.5799	30.4369	32.8299	25.8989	42.0569	35.9309	54.0899	34.6659	29.5189	31.1349	33.2539	19.7199																										280	4.01979	4.37679	6.97279
210	36.5689	29.6409	49.0959	51.6059	35.7419	43.0859	44.3999	33.4839	25.2849	30.4339	32.5659	24.8439	41.3829	36.6369	53.2289	34.6919	29.8909	31.2839	34.1659	19.3459																										290	3.82079	4.54379	6.85979
220	36.1769	29.0389	47.9739	49.9139	34.9669	42.1239	44.4989	32.9989	24.6869	30.0639	33.1839	26.4089	40.6959	35.8489	52.1309	33.8319	28.6089	31.3399	33.1499	18.8689																										300	3.61379	4.66979	6.83579
230	36.0589	29.4899	47.2459	48.3539	36.3699	41.0999	43.3749	32.9949	25.1249	29.6189	33.6509	25.6069	40.4789	36.4449	52.1609	33.4949	29.1969	30.8919	33.3439	19.4069																										310	3.78279	4.73779	7.18579
240	37.9649	30.8289	49.1189	52.6469	38.8009	44.6249	45.0639	33.6679	25.3619	29.3529	33.1369	26.1039	42.5669	38.6609	55.4339	35.8059	29.3879	31.5159	34.3519	19.5079																										320	3.94579	4.36579	6.94479
250	37.9889	28.9559	48.1189	52.4619	38.1219	43.4069	44.7519	33.9619	24.3499	29.4259	32.9489	25.6249	42.1849	38.0379	53.1179	34.8739	29.2869	31.5169	34.6089	20.3829																										330	4.04679	4.66379	6.68379
260	37.4749	29.4829	48.3059	51.3229	38.7799	42.8159	45.1029	32.6059	23.9129	28.5499	33.2919	26.6549	41.5779	37.1269	52.1779	33.8659	29.4259	31.1249	33.1949	20.0539																										340	3.77179	4.78579	6.87579
270	36.1619	27.6619	47.4639	50.7849	37.6119	41.1219	43.4739	31.7549	23.8299	26.9559	32.2099	25.3149	40.9099	36.6649	50.1279	33.0849	29.0339	31.1899	33.6039	19.9669																										350	3.83779	4.66979	6.94179
280	37.5969	30.4729	48.1089	53.6299	38.8389	42.8889	44.3939	34.1359	25.7389	28.9219	33.9539	27.2199	41.7109	38.4999	54.8059	35.8789	29.3829	30.8199	34.1849	20.1189																										360	3.98979	4.80779	6.70779
290	38.4179	30.6029	48.9879	53.1509	37.3269	43.4869	44.3759	33.5989	25.1899	29.3909	33.0439	25.4939	42.1119	37.7719	54.1199	34.8059	29.5949	30.6769	34.4589	19.4989																										370	3.94479	4.32679	6.87379
300	36.1379	30.3679	48.2469	52.6389	37.3959	42.4839	43.5319	32.3699	25.4999	28.0729	33.0719	25.0479	43.0829	36.5769	52.9779	33.6009	28.9449	29.6549	33.3539	18.5649																										380	3.88479	4.63379	7.00379
310	35.8319	29.2879	48.2239	51.8399	35.0239	40.7099	43.7899	32.1749	23.9599	26.5799	32.0359	25.1889	42.5799	36.9219	53.3659	33.8089	29.1929	30.8669	33.3979	18.0459																										390	3.93979	4.45279	6.83979
320	38.5349	29.6879	49.2089	52.8669	38.0649	42.7769	44.9069	32.2929	25.1729	30.0369	31.2809	25.6429	42.3369	38.8589	55.2849	34.4039	29.4929	31.1139	33.5019	19.4869																										400	3.71079	4.46279	6.67079
330	38.6979	29.0759	48.6389	51.6539	38.6229	42.9979	44.1019	32.0669	24.4879	30.5179	32.0989	26.2139	42.1249	37.2609	53.7879	33.4939	29.4489	30.2989	33.0579	19.2679																										410	3.56179	4.49579	6.94579
340	38.2609	27.7799	48.0039	51.9689	36.8039	41.5609	42.1389	31.3059	24.8999	29.7369	30.5149	24.5719	41.5979	36.7889	53.0259	33.5899	29.4289	30.5439	33.2669	18.8549																										420	3.63579	4.56179	6.89579
350	37.4609	27.2289	48.4539	51.3069	37.4369	40.2889	42.4759	31.4969	24.8969	29.6869	30.2539	24.7819	40.1249	36.7829	50.7029	32.7799	29.1829	29.5479	31.6399	19.3529																										430	3.47979	4.46779	6.76479
360	39.1419	27.5599	48.1709	52.4379	37.1179	41.2139	42.7959	31.9599	24.3289	30.2649	30.9999	24.5929	41.7919	36.4259	52.8029	33.7909	29.0539	30.3869	33.8409	19.7149																										440	3.63879	4.25079	6.88379
370	37.5219	27.3079	47.1169	51.0099	38.0289	40.7139	42.4419	30.5369	23.6499	29.8679	31.0979	23.8959	41.4789	37.5289	51.8469	32.5249	29.0789	30.7779	32.2399	19.5789																										450	3.57679	4.17779	6.68179
380	37.3859	26.3009	47.2929	50.3969	36.3779	39.4819	41.2079	31.3139	24.6279	28.9139	33.0519	23.3069	40.5689	37.5589	52.4089	32.5809	28.4329	30.4159	32.3829	19.7449																										460	3.95479	4.51579	7.06779
390	36.2139	27.0549	46.8689	50.5289	34.9239	39.1589	42.3219	31.1479	24.4299	29.2289	32.2599	25.6849	40.6399	36.3819	51.1549	32.5879	27.9819	30.0489	32.6789	19.2019																										470	3.63479	4.44979	6.78279
400	36.3949	26.8809	47.3079	50.3479	34.9399	40.3389	41.9459	31.2899	24.7169	29.4319	26.9429	25.3669	42.0739	37.7569	52.2469	32.0709	28.8909	29.3879	30.4239	18.6239																										480	3.35579	4.44679	6.78879
410	35.9789	25.7829	46.8089	48.9079	34.6339	38.8769	40.7789	31.0449	22.8839	29.8389	25.8969	24.5739	41.1789	36.8579	50.7749	31.3169	28.2239	30.6769	31.1719	18.6989																										490	3.64379	4.45679	6.74079
420	33.2519	25.3289	45.7049	49.4219	33.8789	37.9759	41.4229	30.9759	23.6749	29.1549	26.4279	24.0959	40.8649	36.0019	48.3239	31.6419	28.0679	29.4789	31.1429	18.0179																										500	3.21879	4.60479	6.88879
430	32.3269	25.8359	46.1839	48.8319	34.5209	37.8649	40.9849	30.2169	23.2149	28.4369	26.9029	24.9689	40.3949	36.4639	46.6829	30.2989	27.5979	30.0979	31.1879	17.8439																										510	3.62979	4.44579	6.83079
440	35.4399	27.3849	47.2429	50.3579	34.1809	39.1349	38.9909	31.0899	23.8409	29.3249	30.1449	23.6009	40.8369	36.7949	49.0699	30.1489	27.8989	30.7309	32.9499	17.8579																										520	3.51879	4.36979	6.65779
450	35.9959	26.2399	46.6249	49.4319	34.0769	38.2119	39.4409	30.4279	23.3639	28.6189	28.8379	24.6749	40.6569	36.3559	48.7799	29.8299	27.3859	29.9809	31.8679	18.1719
460	36.1859	25.2889	46.1159	49.1559	34.3539	37.7479	39.1749	29.8139	22.6679	26.9569	28.7119	24.2589	40.7159	35.6219	47.3929	29.2909	27.4049	29.7309	30.5769	18.4049																										0	26.9473	32.9793	49.9013
470	35.8019	25.4759	45.3469	48.4679	33.6989	38.4059	39.4259	30.0399	23.3679	26.1449	30.0369	23.9629	40.2979	34.6669	46.3399	28.2809	27.5369	29.7069	30.7219	18.4459																										10	26.4533	33.3793	50.0163
480	38.4249	27.5019	46.6389	50.1239	37.0869	38.9549	40.3679	30.6679	22.6529	28.8489	32.0459	23.8759	41.1669	36.4849	50.0849	30.3589	28.1159	29.9829	31.8979	18.3319																										20	26.0733	33.9443	49.4363
490	36.9599	28.3139	46.2439	48.7639	36.7939	37.8409	40.9339	30.0199	22.7149	29.3689	33.6969	24.5929	40.6349	36.1029	49.2219	29.9759	28.2229	29.9929	32.3879	18.7379																										30	24.4133	34.0203	49.1653
500	35.9269	28.2399	45.4079	48.4979	34.3379	38.1529	39.6599	30.9199	22.3299	28.6599	32.6839	24.9689	40.9289	35.7459	47.4599	30.1559	28.3949	29.9339	32.5129	18.1519																										40	21.9443	34.9143	47.7533
510	36.5189	26.7269	44.9379	48.5659	31.9669	38.6569	39.8629	30.3849	21.9239	29.1979	32.6399	23.8229	40.6749	35.8499	46.7329	29.2209	27.9229	29.3259	32.0289	17.7499																										50	21.4873	34.2103	46.8553
520	37.5749	27.6619	47.3069	49.9609	37.0349	39.1139	40.2709	32.0189	22.4429	30.2779	33.8259	23.4799	41.7219	37.0579	48.5349	32.5119	27.0569	29.2709	32.6629	16.8669																										60	21.4163	33.9443	46.7913
530	36.5119	27.9849	46.6749	50.7709	36.8719	36.8649	41.0019	31.5159	22.2649	29.1779	32.7279	23.8489	39.1609	37.3369	48.4549	31.4419	27.1239	29.3929	33.0019	16.1139																										70	20.8173	33.7033	46.3473
540	35.8769	27.4189	45.7159	49.9759	37.0099	38.1099	39.7479	31.0029	22.6489	29.1149	31.8169	23.7949	38.5459	36.5799	47.6139	31.6099	27.7799	29.7059	32.2919	17.0839																										80	21.1113	31.5923	45.3413
550	35.8129	27.9449	45.7049	49.0909	36.0479	36.3359	39.3989	30.2319	21.7779	26.1159	30.4309	23.0859	37.6059	36.1029	45.3639	31.0129	27.4479	29.3639	32.3559	16.5909																										90	20.9253	31.3363	45.1003
560	36.8699	27.0189	45.3839	50.4659	36.0409	36.6239	39.7939	29.8979	23.0919	30.0279	28.2459	24.7079	39.4189	36.4619	46.9619	31.7669	27.1979	29.4409	31.5819	17.6209																										100	20.5953	31.6523	44.7473
																																														110	20.5493	31.3583	45.1013
0	26.626	21.365	34.766	33.445	22.93	28.045	25.477	24.763	18.439	20.354	21.015	15.865	27.163	24.201	38.115	26.117	18.614	16.846	19.456	13.075																										120	20.8543	30.7643	44.7533
10	26.194	21.231	34.568	33.462	22.83	27.13	25.49	24.704	18.236	20.235	21.627	15.793	27.077	24.233	37.42	25.384	18.786	16.83	19.217	12.829																										130	20.7833	30.7443	44.5583
20	25.809	20.868	34.228	33.078	22.54	27.074	25.408	23.684	18.151	20.167	21.256	15.684	27.178	24.083	37.553	25.021	19.007	16.929	19.144	12.863																										140	20.3383	30.8543	44.4633
30	25.233	20.715	33.871	32.868	22.666	26.561	25.498	23.826	18.289	19.962	21.606	15.674	27.104	24.175	37.423	24.224	18.693	17.191	19.659	13.19																										150	20.3483	30.5363	44.6483
40	25.501	21.302	34.32	33.242	22.172	27.414	24.601	24.23	18.083	20.459	21.211	15.551	27.481	24.122	37.44	25.055	18.633	16.444	19.403	13.167																										160	20.2533	30.5053	43.9653
50	24.881	21.171	33.842	33.96	22.041	26.619	24.567	23.903	18.355	20.867	21.171	16.052	27.154	23.948	36.258	25.14	18.663	16.801	19.412	13.188																										170	20.1433	30.5673	44.0903
60	24.405	20.586	33.429	33.036	21.874	26.218	24.434	23.638	17.925	21.055	21.496	15.94	26.74	24.289	35.859	24.598	18.614	16.651	19.081	12.846																										180	20.0963	30.3243	44.0033
70	24.332	20.448	33.5	32.356	22.28	26.129	24.766	23.537	17.487	20.802	20.958	15.273	26.706	24.586	35.738	24.337	18.696	16.602	18.914	12.894																										190	19.9193	30.4313	43.8083
80	24.942	20.563	33.398	32.932	22.476	26.577	24.501	24.275	18.24	20.449	20.915	15.228	27.125	24.886	35.589	24.967	18.427	17.215	19.257	12.715																										200	20.1193	29.9543	42.8663
90	24.454	20.555	33.318	32.84	22.162	26.777	24.617	24.027	17.822	20.268	21.253	14.897	27.104	24.869	35.68	24.68	18.313	17.224	19.257	12.581																										210	19.6693	29.7493	42.9153
100	24.147	20.383	33.451	32.12	21.968	25.795	24.643	23.815	17.836	20.327	21.763	15.243	26.576	24.553	35.283	24.701	18.468	17.39	19.29	12.748																										220	19.7183	30.2033	42.8353
110	24.124	20.268	33.244	32.523	22.242	25.946	24.609	23.539	18.111	20.089	21.776	14.98	27.167	24.179	34.753	24.084	18.871	17.243	18.968	12.827																										230	19.7573	30.1433	42.8353
120	24.349	20.447	33.186	32.561	24.042	26.946	24.545	24.28	18.125	19.836	21.33	14.866	26.456	25.256	35.673	25.524	18.269	16.798	19.15	12.421																										240	19.8883	29.2643	41.8893
130	24.227	19.792	33.625	32.483	23.861	25.941	24.483	24.064	17.844	19.932	21.315	14.953	26.712	25.655	35.495	24.699	18.424	17.069	19.262	12.261																										250	19.5663	29.4393	41.9873
140	24.053	20.105	32.875	31.981	23.094	26.033	24.228	24.622	18.001	19.8	21.697	15.001	26.873	25.35	35.228	24.232	18.607	16.963	19.301	12.453																										260	19.5793	29.7383	41.3853
150	23.97	20.181	32.432	31.762	23.35	26.384	24.255	24.013	18.175	19.742	21.527	15.273	26.6	25.021	35.073	23.626	18.632	17.06	18.879	12.6																										270	19.7463	30.0023	41.7913
160	24.892	20.429	33.184	32.146	23.206	25.85	24.096	24.008	17.655	19.661	21.442	14.843	26.571	24.978	36.003	24.552	17.974	16.394	18.974	12.594																										280	19.6883	28.6523	40.0573
170	24.948	19.736	32.884	32.032	22.299	26.313	23.872	24.016	17.77	19.475	21.443	15.059	26.533	24.84	35.485	24.422	18.34	16.613	18.415	12.289																										290	19.5673	28.8163	40.0643
180	24.823	19.418	32.64	31.99	21.943	25.739	24.301	23.612	18.074	19.418	21.419	14.989	26.53	24.679	34.948	24.318	18.418	16.78	18.639	12.348																										300	19.3023	28.5863	40.3083
190	24.544	19.821	32.46	31.555	21.581	25.95	24.166	23.741	18.078	20.17	21.33	15.407	26.603	24.336	34.496	23.803	18.377	16.764	19.543	12.346																										310	19.6673	28.8853	39.5983
200	25.189	19.784	32.773	31.838	23.161	26.034	24.432	23.919	18.195	19.596	20.824	15.435	26.828	24.851	35.646	24.526	18.547	16.908	18.952	12.672																										320	19.0333	28.9243	39.4393
210	25.221	19.855	32.481	31.596	22.229	26.17	23.934	23.914	18.11	19.633	21.249	14.83	27.234	24.906	35.941	23.984	18.606	16.949	18.683	12.889																										330	19.4643	28.1303	39.2853
220	24.97	19.455	32.178	32.08	22.697	25.541	23.806	24.013	17.832	19.619	21.309	14.947	27.085	24.582	35.672	23.892	18.643	16.928	18.542	12.506																										340	19.1733	28.2693	39.3243
230	24.897	19.18	32.587	32.199	22.22	25.516	23.456	23.145	18.311	19.683	21.309	15.103	26.531	24.587	34.672	23.497	18.865	16.867	18.469	12.504																										350	19.0053	27.7583	39.2313
240	25.487	19.665	32.851	31.381	22.135	26.327	23.904	24.114	17.975	19.617	20.683	14.479	26.513	24.51	34.833	24.269	18.27	16.728	18.668	12.406																										360	18.9773	27.4023	38.3923
250	24.702	19.85	32.582	31.451	21.878	25.819	23.628	24.195	18.04	19.835	20.958	14.82	26.616	24.36	34.972	24.773	18.134	16.635	18.512	12.376																										370	18.8093	27.5663	38.3493
260	24.861	19.926	33.023	31.221	22.083	26.032	23.643	24.229	18.197	19.688	21.212	14.752	26.859	24.312	35.293	24.257	18.273	16.602	18.785	12.203																										380	17.9703	26.8363	38.2893
270	24.953	19.441	32.86	31.252	22.277	25.439	23.635	24.026	18.218	20.58	21.604	14.82	26.644	24.418	35.243	23.877	18.496	16.817	18.601	12.36																										390	18.1173	27.1023	38.0363
280	25.097	19.623	32.664	31.355	22.943	26.786	23.807	24.244	18.021	20.014	20.904	14.58	26.191	24.505	35.173	24.908	18.096	16.544	18.761	12.427																										400	18.0533	26.7063	37.7873
290	25.28	18.582	32.773	31.409	21.968	25.978	23.8	24.335	17.633	19.844	20.979	14.235	26.073	24.661	34.292	25.103	18.303	16.52	18.805	12.298																										410	17.7653	26.4213	37.6693
300	25.44	19.113	32.758	31.384	22.486	26.151	24.323	24.061	17.571	20.129	20.952	14.922	26.01	24.703	34.533	24.4	18.116	16.789	18.865	12.306																										420	17.7093	26.0853	37.6223
310	25.168	18.705	32.758	31.157	22.458	25.725	23.936	24.224	17.459	21.077	21.369	14.715	26.13	24.346	34.449	23.893	18.459	17.287	18.848	13.007																										430	17.7593	26.5213	37.6073
320	25.285	19.191	32.515	31.278	22.428	26.783	23.355	25.275	17.748	19.768	21.269	14.265	26.807	24.966	34.595	25.281	17.823	16.617	19.489	12.311																										440	17.2293	25.7823	36.8183
330	25.177	19.416	32.745	31.375	22.094	25.567	23.682	24.764	17.417	19.46	21.334	14.431	26.276	24.792	34.905	25.153	17.939	16.618	19.304	12.463																										450	17.3553	25.6473	37.1133
340	24.627	19.758	32.411	31.55	21.667	26.077	24.176	24.434	17.67	19.352	22.02	14.56	26.508	24.911	34.517	24.558	17.892	16.867	18.845	12.546																										460	17.0633	25.7953	37.1783
350	24.686	19.458	32.744	31.583	21.929	25.281	23.965	24.389	17.548	19.56	22.264	14.44	26.971	24.876	34.93	24.021	18.136	17.026	19.408	12.634																										470	16.7853	25.7603	36.8223
360	25.088	19.586	32.853	31.708	22.048	26.178	23.79	24.476	17.686	19.244	21.807	14.775	26.307	25.309	34.773	24.928	18.091	16.332	19.018	12.489																										480	16.7073	25.4433	36.2663
370	24.784	19.844	32.559	31.88	21.663	25.505	24.031	24.517	17.638	19.572	21.303	15.263	26.619	25.368	34.448	24.615	17.836	16.165	19.109	12.489																										490	16.5963	25.1063	36.2213
380	24.738	19.829	32.587	31.409	21.41	25.545	23.765	24.29	17.596	19.479	21.629	14.977	26.861	25.695	33.379	24.004	18.291	16.217	19.121	12.559																										500	16.4193	24.9003	36.4843
390	24.68	19.536	32.499	31.364	21.788	25.065	24.3	24.006	17.216	19.654	21.551	14.973	26.552	25.478	33.404	23.752	18.262	16.288	18.586	12.643																										510	16.4163	24.9193	36.2483
400	25.551	19.739	32.611	31.336	22.497	25.028	23.693	24.22	17.479	19.509	23.43	14.742	26.44	25.235	33.239	23.903	18.093	16.398	19.629	12.71																										520	16.2373	24.8853	35.7883
410	25.244	19.461	32.67	31.199	22.195	24.345	23.822	23.707	17.549	19.633	23.557	15.079	26.776	25.501	33.56	23.867	18.222	16.631	19.159	12.872
420	25.513	19.687	32.527	31.39	21.663	24.616	23.448	23.743	17.527	19.378	23.75	15.32	26.423	25.651	33.839	23.372	18.042	16.396	18.823	12.813																										Ratio
430	26.041	18.777	32.309	31.145	21.758	24.242	23.463	23.708	17.41	19.376	23.322	15.093	26.252	25.454	34.178	23.026	18.273	16.817	18.532	12.793																										0	3.33062	3.19946	4.08432
440	25.493	19.109	32.765	31.225	21.913	24.573	24.295	23.936	17.273	19.323	22.204	15.092	26.289	26.101	33.943	24.604	18.096	16.297	18.407	12.892																										10	3.37855	3.4117	4.13433
450	24.594	18.744	32.186	31.088	22.198	24.357	24.216	23.777	17.506	19.25	23.029	15.182	26.233	26.055	33.681	23.751	18.366	16.574	18.71	12.528																										20	3.81479	3.40985	4.37033
460	23.998	18.966	32.031	31.221	21.822	23.922	23.929	23.59	17.502	19.949	22.881	15.042	26.299	25.776	33.432	23.477	18.32	16.393	18.804	12.786																										30	3.80816	3.65582	4.59455
470	23.956	18.883	32.044	30.931	21.553	23.272	24.025	23.267	17.475	20.614	22.48	15.11	26.143	25.319	33.171	23.332	18.157	16.622	18.593	12.706																										40	4.2546	4.01001	5.03101
480	24.805	18.785	32.746	31.414	21.401	24.244	23.882	24.186	17.662	19.695	21.11	15.219	26.108	26.369	33.656	24.323	17.771	16.463	18.72	12.643																										50	4.89261	3.95688	5.13495
490	24.439	18.661	32.733	31.87	21.455	24.309	23.95	24.068	17.666	19.322	20.933	15.007	26.359	26.372	33.775	24.168	18.109	16.278	18.736	13.058																										60	4.72579	4.20426	5.25521
500	24.474	18.248	32.726	31.758	21.781	24.119	23.921	23.657	17.587	19.297	21.032	15.125	26.326	26.05	33.671	23.417	18.13	16.395	18.52	12.952																										70	4.59463	4.62336	5.33354
510	24.183	18.171	32.552	31.462	22.029	23.553	23.833	23.134	17.559	19.229	21.31	15.42	26.46	26.197	33.156	22.873	17.958	16.858	18.668	13.133																										80	4.86571	5.2938	5.44589
520	24.995	18.765	33.183	31.476	21.733	24.689	23.977	23.909	17.353	19.067	21.015	14.883	26.333	26.98	33.568	23.905	17.691	16.385	19.136	13.301																										90	4.9884	5.63928	5.41239
530	24.891	18.527	32.963	31.455	21.174	24.633	23.765	23.94	17.705	19.233	20.876	14.884	27.005	26.909	34.071	23.945	17.988	16.248	18.633	13.39																										100	4.76105	5.52031	5.39853
540	24.94	18.296	32.231	31.305	21.324	24.204	24.034	24.025	17.466	19.101	21.351	15.209	27.459	26.747	33.508	22.802	18.371	16.572	19.046	13.579																										110	4.76474	5.7998	5.3018
550	24.499	18.095	32.935	30.741	21.177	24.001	24.109	23.905	17.349	19.958	22.139	15.658	27.489	26.475	33.23	22.976	18.441	16.553	18.803	13.499																										120	4.70137	5.76781	5.59921
560	24.852	18.774	33.163	31.427	20.837	24.738	24.778	24.124	17.302	19.175	22.813	15.259	26.816	26.906	33.812	23.27	18.058	16.524	19.434	13.237																										130	4.92054	5.63104	5.43209
																																														140	4.84154	5.48249	5.55389
Ratio																																														150	4.93796	5.99834	5.48654
0	0.619268	0.579109	0.619153	0.553122	0.489749	0.565527	0.481162	0.607206	0.578244	0.568612	0.53169	0.551521	0.527069	0.571669	0.573297	0.663678	0.508525	0.440247	0.472326	0.570141																										160	4.73674	5.89271	5.56961
10	0.634684	0.595091	0.632709	0.565907	0.502455	0.557681	0.486126	0.613979	0.602327	0.56376	0.568893	0.540026	0.529552	0.568411	0.583294	0.632924	0.530065	0.443327	0.474261	0.563048																										170	5.08825	5.77527	5.76209
20	0.603213	0.591532	0.623791	0.572304	0.496488	0.578914	0.477649	0.588848	0.584387	0.568791	0.555104	0.541184	0.541546	0.573256	0.611354	0.642307	0.525419	0.4463	0.478996	0.557566																										180	4.731	6.12514	5.52265
30	0.60998	0.585039	0.633317	0.566837	0.506855	0.552964	0.4908	0.602018	0.602565	0.566621	0.568655	0.517774	0.54369	0.595327	0.612248	0.63845	0.515998	0.460738	0.509196	0.589763																										190	4.93444	6.06347	5.41058
40	0.669847	0.71335	0.709943	0.638374	0.545089	0.624139	0.523928	0.675271	0.663623	0.67678	0.621042	0.595142	0.638486	0.642621	0.686508	0.705796	0.584456	0.495109	0.567291	0.710965																										200	5.04144	5.99111	5.72942
50	0.624619	0.705749	0.694524	0.695604	0.546775	0.637689	0.531156	0.683824	0.681939	0.725256	0.624423	0.637796	0.621133	0.64714	0.651409	0.753306	0.589707	0.497116	0.569937	0.703739																										210	4.80819	6.1621	5.5
60	0.630166	0.691783	0.710244	0.671151	0.553535	0.621472	0.521749	0.690889	0.666037	0.737558	0.636958	0.601217	0.605335	0.660945	0.63863	0.755446	0.582271	0.508119	0.570913	0.670918																										220	4.97587	6.04091	5.71611
70	0.64199	0.689811	0.711587	0.652472	0.574258	0.634185	0.549112	0.703712	0.651943	0.728976	0.614066	0.560932	0.613904	0.695111	0.661779	0.765341	0.598389	0.510361	0.558678	0.681793																										230	5.19821	5.97514	5.82493
80	0.641943	0.681799	0.680773	0.646932	0.577494	0.593198	0.531499	0.711816	0.684713	0.694885	0.60662	0.564106	0.629206	0.68097	0.60887	0.726484	0.583245	0.539369	0.56383	0.652155																										240	4.97732	6.09954	5.7056
90	0.627558	0.669306	0.690115	0.639658	0.576941	0.603971	0.544312	0.696336	0.664308	0.666077	0.633474	0.56781	0.640137	0.677151	0.632222	0.740432	0.57214	0.552442	0.576645	0.6365																										250	4.97517	6.65026	5.61343
100	0.628322	0.685468	0.701766	0.634959	0.572249	0.599035	0.53979	0.710622	0.670075	0.68791	0.653958	0.591917	0.621284	0.679594	0.630787	0.76022	0.588005	0.566987	0.57817	0.653211																										260	4.82988	6.2295	5.76574
110	0.64288	0.699695	0.694683	0.664265	0.586104	0.622014	0.548599	0.724034	0.696312	0.681563	0.677053	0.578023	0.642475	0.67664	0.624628	0.748976	0.60589	0.568402	0.576256	0.671715																										270	4.98797	6.25858	5.68838
120	0.609702	0.637934	0.673323	0.631383	0.71183	0.612299	0.539701	0.703342	0.655352	0.655911	0.656532	0.566391	0.613887	0.725062	0.630355	0.756672	0.588527	0.526684	0.565432	0.608071																										280	4.89785	6.54642	5.7448
130	0.610669	0.617364	0.684605	0.634261	0.706388	0.5825	0.534915	0.712229	0.66652	0.639894	0.670243	0.562124	0.634822	0.755494	0.638022	0.722301	0.59289	0.548509	0.577261	0.611402																										290	5.12127	6.34191	5.84046
140	0.613943	0.663774	0.671413	0.628484	0.676848	0.614988	0.539036	0.765065	0.682376	0.647675	0.677102	0.579393	0.630483	0.726426	0.642309	0.71648	0.595445	0.537349	0.588339	0.629961																										300	5.34129	6.12154	5.89666
150	0.622696	0.729744	0.674221	0.618492	0.685819	0.627027	0.535763	0.75806	0.710547	0.652824	0.688492	0.576233	0.633033	0.735719	0.657895	0.719014	0.606098	0.542433	0.578686	0.651301																										310	5.19915	6.09679	5.51064
160	0.647034	0.691012	0.675929	0.621384	0.652075	0.578612	0.525392	0.700577	0.653069	0.648217	0.694278	0.579151	0.612844	0.688348	0.648692	0.701047	0.590475	0.507446	0.547513	0.620244																										320	4.8237	6.62522	5.67898
170	0.663054	0.650004	0.678456	0.628067	0.574807	0.600549	0.528798	0.694749	0.67344	0.639071	0.667156	0.592084	0.627422	0.698559	0.663309	0.709841	0.598957	0.519547	0.519539	0.616395																										330	4.80981	6.03164	5.8777
180	0.682665	0.635574	0.679548	0.61844	0.572328	0.61418	0.5605	0.700717	0.69919	0.644006	0.670624	0.591308	0.627203	0.673041	0.660494	0.730645	0.607436	0.536412	0.550604	0.625218																										340	5.08334	5.90693	5.71924
190	0.688763	0.677643	0.682996	0.622142	0.549948	0.61642	0.554509	0.747845	0.7051	0.685055	0.656876	0.600993	0.633874	0.669751	0.663782	0.720934	0.605345	0.510632	0.619235	0.637348																										350	4.95215	5.94423	5.65147
200	0.672893	0.656406	0.672889	0.616813	0.650099	0.590248	0.547019	0.692263	0.740239	0.643824	0.6343	0.595971	0.637898	0.691633	0.659014	0.707496	0.628309	0.543056	0.569918	0.642599																										360	4.75647	5.69956	5.72354
210	0.689684	0.669851	0.661583	0.612256	0.621931	0.607391	0.539055	0.714194	0.716238	0.645103	0.652492	0.596927	0.658098	0.679806	0.675216	0.691343	0.622464	0.54178	0.546832	0.666239																										370	4.76814	6.37108	5.57906
220	0.690219	0.669963	0.67074	0.642707	0.649099	0.60633	0.534979	0.727691	0.722326	0.652577	0.642149	0.565983	0.665546	0.685711	0.684277	0.706197	0.65165	0.540142	0.559338	0.662784																										380	4.62581	5.79144	5.46694
230	0.690454	0.650392	0.689732	0.665903	0.610945	0.620829	0.540773	0.701472	0.728799	0.664542	0.633237	0.589802	0.655428	0.674635	0.664712	0.70151	0.64613	0.546001	0.553894	0.644307																										390	4.59855	6.08659	5.56103
240	0.671331	0.637875	0.668806	0.596065	0.570476	0.589962	0.530447	0.716231	0.70874	0.668315	0.624168	0.554668	0.622855	0.633974	0.62837	0.677793	0.621684	0.53078	0.543434	0.635947																										400	4.86509	5.98422	5.66459
250	0.650242	0.685525	0.677114	0.599502	0.573896	0.594813	0.527977	0.712416	0.740865	0.674066	0.636076	0.578344	0.630937	0.640414	0.658384	0.710359	0.619185	0.527812	0.534891	0.607175																										410	4.98775	5.8769	5.42333
260	0.663404	0.675849	0.683622	0.608325	0.569444	0.607998	0.524201	0.743086	0.76097	0.6896	0.637152	0.553444	0.645992	0.654835	0.676397	0.716266	0.620983	0.533399	0.5659	0.60851																										420	4.87083	5.71822	5.45584
270	0.690036	0.702808	0.692316	0.61538	0.592286	0.618624	0.543659	0.756608	0.764502	0.763469	0.670725	0.585426	0.651285	0.665977	0.703062	0.721689	0.637048	0.539181	0.553537	0.619024																										430	5.10356	5.93611	5.55927
280	0.667528	0.643949	0.67896	0.584655	0.590722	0.624544	0.536267	0.71022	0.700146	0.692002	0.615658	0.535637	0.627917	0.636495	0.641774	0.694224	0.615868	0.536796	0.548809	0.617678																										440	4.7349	6.0653	5.34855
290	0.658027	0.607197	0.669002	0.59094	0.58853	0.597375	0.536327	0.72428	0.700003	0.675175	0.634883	0.558369	0.619136	0.652893	0.63363	0.721228	0.618451	0.538516	0.545722	0.630702																										450	4.8522	6.13896	5.5544
300	0.70397	0.629382	0.678966	0.596213	0.601296	0.615551	0.55874	0.743314	0.689061	0.717026	0.633529	0.595738	0.60372	0.675372	0.651838	0.726171	0.625879	0.566146	0.565601	0.662864																										460	4.31459	5.71225	5.26025
310	0.702391	0.63866	0.67929	0.601023	0.641219	0.63191	0.54661	0.752885	0.728676	0.792968	0.667033	0.584186	0.61367	0.659392	0.645525	0.706707	0.632311	0.56005	0.564347	0.720773																										470	4.61796	5.78911	5.42878
320	0.656158	0.646425	0.660754	0.591637	0.589204	0.626109	0.520076	0.78268	0.705044	0.658124	0.679936	0.556294	0.633183	0.642478	0.625759	0.734829	0.604315	0.53407	0.581728	0.631758																										480	4.97865	5.72172	5.34209
330	0.650604	0.667769	0.673227	0.607408	0.572044	0.59461	0.536984	0.77226	0.711249	0.637658	0.664633	0.550509	0.623764	0.665362	0.648938	0.750973	0.609157	0.548469	0.583945	0.646827																										490	4.55468	5.63327	5.37345
340	0.64366	0.711234	0.675174	0.607094	0.588715	0.627441	0.573722	0.780492	0.709641	0.650774	0.721615	0.592547	0.637244	0.677134	0.650946	0.731113	0.607974	0.552221	0.566479	0.665397																										500	5.10108	5.40748	5.29619
350	0.65898	0.714608	0.675776	0.61557	0.585759	0.627493	0.564202	0.77433	0.704827	0.658876	0.735905	0.582683	0.672176	0.676292	0.688915	0.732797	0.62146	0.576217	0.613403	0.652822																										510	4.52266	5.60515	5.30661
360	0.64095	0.71067	0.682009	0.604677	0.593999	0.635174	0.555894	0.765835	0.726954	0.635852	0.703454	0.600783	0.629476	0.694808	0.658543	0.737713	0.62267	0.537468	0.561983	0.63348																										520	4.61446	5.69485	5.3754
370	0.660521	0.726676	0.691026	0.624977	0.569646	0.626444	0.566209	0.802865	0.745796	0.655285	0.68503	0.638729	0.641748	0.675959	0.664418	0.756805	0.613366	0.525214	0.592713	0.63788
380	0.661693	0.753929	0.689046	0.623233	0.588544	0.647005	0.57671	0.775694	0.714474	0.67369	0.654395	0.642599	0.662108	0.684125	0.636896	0.736751	0.643304	0.533175	0.590466	0.636063
390	0.681506	0.722087	0.693402	0.620714	0.623871	0.640084	0.574171	0.77071	0.70471	0.672417	0.668043	0.582949	0.653348	0.700293	0.652997	0.728859	0.652636	0.54205	0.568746	0.658424
400	0.702049	0.734313	0.689335	0.622389	0.643877	0.620443	0.564847	0.774052	0.707168	0.662852	0.869617	0.581151	0.628418	0.668355	0.636191	0.745317	0.626252	0.557985	0.645183	0.682456
410	0.701633	0.754803	0.697944	0.637913	0.640846	0.626207	0.584175	0.763636	0.766871	0.657967	0.909646	0.613618	0.650236	0.691873	0.660956	0.762112	0.645623	0.542134	0.614624	0.688383
420	0.767264	0.777254	0.711674	0.635143	0.639424	0.6482	0.566064	0.766499	0.74032	0.664657	0.898672	0.635793	0.646594	0.71249	0.700254	0.738641	0.642798	0.556194	0.604407	0.711126
430	0.805552	0.726779	0.699573	0.6378	0.630285	0.640223	0.572479	0.784594	0.749949	0.681368	0.866895	0.604472	0.649884	0.69806	0.732131	0.759962	0.662116	0.558743	0.594205	0.71694
440	0.71933	0.697793	0.693543	0.620062	0.641089	0.627905	0.623094	0.769896	0.724511	0.658928	0.736576	0.639467	0.643756	0.709365	0.691727	0.816083	0.648628	0.530313	0.558636	0.721921
450	0.683244	0.714332	0.690318	0.628906	0.651409	0.637419	0.613982	0.781421	0.749276	0.672632	0.798567	0.615281	0.645229	0.716665	0.690469	0.796215	0.670637	0.552818	0.587111	0.689416
460	0.663186	0.749973	0.694576	0.635142	0.635212	0.633731	0.610825	0.791242	0.772105	0.740033	0.796917	0.620061	0.645915	0.7236	0.705422	0.801512	0.668494	0.551379	0.614974	0.694706
470	0.669126	0.74121	0.706641	0.638175	0.639576	0.605948	0.609371	0.774537	0.747821	0.788452	0.748413	0.630558	0.648743	0.730351	0.715819	0.825009	0.65937	0.559533	0.605203	0.688825
480	0.645545	0.683044	0.702118	0.626727	0.57705	0.622361	0.591609	0.788642	0.779679	0.682695	0.658743	0.637421	0.634199	0.722737	0.671979	0.801182	0.632062	0.549079	0.586872	0.689672
490	0.66123	0.659075	0.707834	0.653557	0.583113	0.6424	0.58509	0.801735	0.777727	0.657907	0.621214	0.610217	0.648679	0.730468	0.686178	0.806248	0.641642	0.542728	0.578488	0.696876
500	0.681217	0.646178	0.720712	0.654832	0.634314	0.632167	0.603153	0.765106	0.787599	0.67331	0.643497	0.605753	0.643213	0.728755	0.709462	0.776531	0.638495	0.547707	0.56962	0.713534
510	0.662205	0.679877	0.724377	0.647821	0.689119	0.609283	0.597874	0.761365	0.800907	0.658575	0.652882	0.647276	0.650524	0.730741	0.709479	0.782762	0.643128	0.57485	0.582848	0.739891
520	0.665205	0.67837	0.701441	0.630013	0.586825	0.631208	0.595393	0.746715	0.773207	0.629733	0.621269	0.633861	0.631155	0.72805	0.691626	0.735269	0.653844	0.559771	0.585863	0.788586
530	0.681723	0.662036	0.706225	0.619548	0.574258	0.668197	0.579607	0.759617	0.795198	0.659163	0.637865	0.624096	0.689591	0.720708	0.703149	0.761563	0.663179	0.552786	0.564604	0.83096
540	0.695155	0.667277	0.705028	0.626402	0.57617	0.63511	0.604661	0.774928	0.771163	0.656056	0.671058	0.63917	0.712371	0.731194	0.703744	0.721356	0.661305	0.557869	0.589807	0.794842
550	0.684083	0.647524	0.720601	0.626206	0.587468	0.660531	0.611921	0.790721	0.796633	0.764209	0.727517	0.678249	0.730976	0.733321	0.732521	0.740853	0.671855	0.563719	0.58113	0.813639
560	0.674046	0.694847	0.730722	0.622737	0.578149	0.675461	0.622658	0.806879	0.749267	0.638573	0.807657	0.617576	0.680283	0.737921	0.719988	0.732523	0.663948	0.56126	0.615352	0.75121
[truncated: 106 more columns]

## Sheet: HEKa R1
Baseline																							BAPTA																							Ionomycin
																					Background																							Background
1	54.304	56.06	43.328	47.26	41.879	40.369	56.261	59.179	59.572	70.398	57.919	63.749	48.434	44.73	43.599	44.569	55.345	60.935	58.209	57.991	2.073		1	44.606	42.738	37.202	39.667	36.287	38.012	43.42	51.715	54.5	59.951	44.324	58.008	39.033	38.195	37.149	37.293	45.801	62.345	55.997	51.748	2.004		1	13.528	41.958	32.014
2	53.455	55.697	44.151	47.259	42.12	41.337	56.272	59.819	58.843	69.245	57.781	63.094	48.166	43.466	43.421	43.598	55.056	59.976	57.435	57.116	2.085		2	43.592	43.986	37.41	40.015	36.912	37.698	43.126	51.865	54.855	59.614	44.211	58.508	39.405	38.244	36.855	36.883	45.868	61.979	55.924	51.456	1.99		2	12.564	41.346	31.227
3	54.017	55.509	42.586	47.3	41.988	39.687	55.705	59.92	58.244	69.399	57.62	63.552	47.373	44.407	43.499	43.723	55.169	59.933	57.43	56.848	2.068		3	43.368	43.569	36.902	40.989	37.218	37.667	43.002	50.597	55.625	59.899	43.712	59.209	38.853	38.337	36.432	36.624	45.735	61.627	56.92	51.482	1.987		3	11.595	40.168	30.008
4	53.04	55.28	42.615	47.066	41.122	40.983	55.821	59.37	58.578	68.306	57.349	63.104	47.239	43.188	43.636	44.029	54.866	60.026	56.72	56.26	2.062		4	42.32	43.476	36.632	41.796	36.599	37.794	44.507	50.508	56.054	60.157	43.57	59.452	38.509	38.896	36.739	36.758	46.802	61.664	56.718	49.741	1.978		4	11.324	39.48	30.203
5	52.866	53.514	42.621	45.615	41.072	40.229	55.68	59.27	57.295	68.011	56.912	61.533	47.003	43.207	42.953	43.83	53.538	59.6	56.061	56.032	2.035		5	40.771	43.462	35.013	42.282	38.038	38.127	41.749	51.454	57.498	59.809	42.322	60.334	37.858	38.649	35.529	35.107	47.769	60.435	55.865	50.346	1.982		5	9.94	38.093	28.086
6	53.088	53.735	41.936	45.641	41.26	40.015	55.8	59.334	56.688	67.721	55.886	62.037	47.257	42.619	43.353	43.263	52.369	59.315	57.172	55.069	2.087		6	41.48	43.887	34.882	42.746	37.352	38.012	41.216	50.653	57.328	58.919	42.078	60.144	37.995	38.296	35.43	35.01	47.783	59.268	55.551	49.044	1.974		6	9.9	36.397	26.966
7	53.278	54.452	41.985	45.748	40.623	39.722	55.173	59.202	56.124	68.343	56.106	62.656	46.829	43.195	42.413	43.327	52.074	59.783	55.976	54.696	2.031		7	40.761	44.021	34.874	42.905	38.175	38.044	42.133	50.493	57.736	58.518	41.899	60.302	37.718	37.898	35.356	35.246	47.106	60.741	55.763	49.015	1.982		7	9.683	35.958	27.681
8	52.064	53.839	41.409	45.514	39.863	41.209	56.46	58.576	56.685	67.103	55.755	62.022	46.971	43.221	43.934	43.01	52.96	59.561	55.667	55.095	2.03		8	40.503	44.145	34.964	43.022	37.734	38.337	42.386	50.594	57.345	59.088	42.779	60.791	37.639	38.111	35.058	34.599	47.991	60.637	54.993	49.545	2.006		8	9.578	35.523	26.885
9	51.953	53.512	40.326	44.915	41.091	40.525	54.057	59.305	54.816	66.315	55.044	60.6	46.454	41.632	42.978	42.108	52.02	59.544	54.908	54.079	2.053		9	42.053	46.071	34.699	44.333	37.712	37.631	41.855	52.668	57.619	57.96	43.897	60.114	39.13	38.308	35.18	35.878	49.004	60.888	54.753	49.55	1.991		9	9.327	32.428	24.535
10	52.981	53.548	40.972	44.232	39.905	40.289	54.501	58.036	54.06	65.46	54.279	60.362	45.656	41.62	42.542	41.636	52.302	58.445	55.176	54.875	2.041		10	42.336	47.048	35.268	43.664	37.871	36.571	42.372	51.441	57.271	58.098	44.032	59.683	39.926	37.981	35.4	35.543	50.308	61.025	55.177	49.647	1.978		10	9.289	31.255	23.18
11	51.989	53.323	41.298	44.841	40.278	41.118	54.633	58.454	54.445	65.209	56.267	59.883	46.119	42.621	42.847	41.696	51.826	59.403	54.922	53.713	2.051		11	43.448	47.536	36.189	44.549	37.646	37.379	43.196	52.433	58.197	58.044	43.355	61.336	39.662	38.447	34.645	36.027	50.26	60.291	55.032	49.797	1.989		11	9.181	30.958	23.002
12	51.557	52.653	41.406	44.066	40.437	39.773	55.335	58.947	54.655	65.835	54.933	61.767	45.381	42.733	42.033	42.066	52.202	58.995	54.471	53.04	2.046		12	43.878	47.813	35.012	44.478	38.309	35.316	42.722	51.807	57.732	57.481	44.244	60.443	40.262	38.212	35.547	36.856	50.994	60.335	54.619	49.056	1.982		12	9.141	30.41	21.89
13	51.133	52.77	41.819	43.048	38.706	39.098	53.546	59.324	53.321	64.901	54.538	59.104	45.528	42.362	42.735	42.48	51.185	59.167	54.605	53.419	2.026		13	45.745	50.281	38.092	44.881	39.023	35.814	44.837	54.225	58.264	58.716	46.205	61.51	41.771	38.753	35.846	39.357	52.396	62.059	55.027	49.96	1.971		13	8.651	26.77	19.654
14	52.082	53.716	41.336	43.304	40.9	40.052	53.088	58.958	53.936	65.39	54.305	59.689	45.084	42.306	42.073	42.328	51.548	58.474	54.282	53.271	2.056		14	46.07	50.458	37.182	45.386	39.079	36.727	44.826	54.192	58.302	59.783	45.538	61.318	43.217	39.394	35.998	39.806	53.308	62.497	55.843	49.949	1.963		14	9.133	26.204	19.394
15	51.598	52.424	40.687	42.651	38.955	39.496	51.95	58.603	53.076	65.088	54.626	59.668	45.728	42.705	42.728	41.812	50.294	59.456	54.284	53.186	2.034		15	46.678	51.949	38.206	45.584	40.337	35.884	44.635	54.487	58.031	59.534	46.183	61.008	43.667	40.45	36.459	39.743	53.791	62.818	55.057	49.831	1.971		15	8.937	25.42	18.673
16	51.028	53.592	40.579	43.195	37.199	41.191	53.675	59.189	53.328	65.265	53.825	59.269	45.255	42.056	42.103	41.83	51.331	58.838	53.648	53.549	2.029		16	46.555	51.99	38.851	45.861	40.551	36.609	45.69	54.312	57.479	60.184	47.294	60.787	43.255	39.353	36.973	39.872	54.345	63.749	55.423	49.724	1.99		16	8.836	24.379	18.773
17	50.329	53.427	41.585	42.355	39.117	39.206	53.145	58.763	52.964	63.979	52.374	57.673	45.049	41.994	42.084	41.077	50.519	58.509	54.069	53.059	2.039		17	47.76	53.268	38.397	45.625	40.208	37.667	46.829	55.592	58.147	60.791	48.963	60.286	44.035	40.541	37.566	41.637	56.465	64.387	56.671	51.317	1.987		17	8.857	22.459	16.338
18	50.426	53.161	41.708	42.112	39.294	38.664	53.158	57.903	53.451	65.545	52.519	58.129	45.088	41.859	41.795	41.138	50.598	58.643	54.25	52.162	2.057		18	48.671	53.525	39.431	46.079	40.043	38.037	46.659	55.788	57.942	61.087	48.97	62.244	44.578	40.74	37.193	42.164	57.028	65.173	56.641	51.675	1.971		18	8.969	21.192	16.122
19	51.094	51.613	40.393	41.632	38.708	39.147	52.977	57.43	51.956	64.362	52.813	58.844	44.917	40.924	40.856	41.283	49.829	58.515	54.256	51.946	2.038		19	47.542	53.513	39.847	46.447	40.614	37.569	47.051	56.454	57.614	61.43	48.794	61.796	44.46	40.973	37.827	42.145	56.886	65.699	57.304	51.162	1.982		19	8.895	20.997	15.293
20	51.688	52.875	40.476	40.964	39.068	39.979	51.86	57.575	52.616	64.203	53.512	59.073	44.036	42.412	41.089	40.87	50.258	58.226	54.06	52.98	2.026		20	49.611	53.57	38.796	46.57	40.66	38.055	45.448	56.41	58.017	61.238	49.34	59.918	44.72	40.806	37.853	42.447	56.792	65.671	56.995	51.348	1.985		20	8.824	20.54	14.462
21	50.793	52.394	40.84	40.598	38.963	38.902	50.895	57.12	52.218	63.641	52.514	58.153	44.035	41.259	41.351	40.558	49.339	58.677	54.25	51.955	1.994		21	48.982	55.323	39.654	47.202	42.027	38.038	47.756	57.53	57.877	63.007	51.369	60.707	45.598	41.699	39.068	43.265	58.003	68.457	60.523	52.402	1.984		21	8.594	18.13	13.612
22	50.29	53.125	40.364	39.676	38.808	38.218	51.694	56.574	52.626	63.206	52.908	57.024	43.859	40.679	40.462	41.039	49.072	58.746	53.004	52.661	2.05		22	49.382	54.584	39.797	47.382	41.364	39.156	46.983	57.916	58.985	62.51	50.869	61.19	45.446	42.279	38.884	43.926	58.358	68.306	60.672	53.039	1.967		22	8.645	17.106	13.059
23	49.319	52.752	40.322	40.046	37.902	39.708	51.936	56.042	51.307	63.014	51.906	57.553	44.611	40.62	41.124	40.65	48.428	57.441	53.928	52.109	2.035		23	49.409	55.036	39.749	47.22	41.588	39.017	47.156	58.978	58.372	62.91	50.623	61.573	45.219	42.117	38.605	43.669	57.529	67.495	60.917	52.515	1.989		23	8.554	17.053	12.554
24	49.616	52.189	41.098	39.478	35.352	39.246	50.832	55.711	51.293	62.736	52.61	57.38	43.502	41.141	40.918	40.485	49.672	57.566	53.832	52.151	2.017		24	49.586	55.522	39.838	47.388	41.565	39.2	46.789	57.847	58.456	62.688	51.328	61.333	45.046	42.136	39.06	43.751	58.527	67.834	60.381	53.1	1.967		24	8.616	16.365	12.21
25	49.514	51.861	40.484	38.821	37.921	39.347	51.122	55.401	50.373	62.36	52.561	56.192	42.812	40.496	40.652	40.334	47.893	57.999	53.191	51.376	2.029		25	49.86	56.139	40.852	46.617	42.639	38.253	47.65	58.408	59.714	63.797	53.806	61.343	46.108	42.691	39.323	44.848	59.664	69.765	62.326	54.292	1.962		25	9.174	13.527	10.689
26	49.318	51.654	39.568	39.534	38.299	39.092	51.651	54.811	50.905	61.969	51.216	56.036	43.029	40.714	41.094	39.492	48.332	57.751	53.328	51.076	2.025		26	49.88	55.823	39.929	45.999	41.84	39.021	47.273	58.195	58.885	64.199	52.072	61.392	46.287	42.593	39.362	44.79	59.794	67.693	61.664	53.779	1.982		26	8.599	12.716	9.949
27	48.486	52.113	40.008	39.432	37.383	39.072	50.754	55.223	50.747	62.492	50.788	55.459	42.99	40.917	40.409	39.688	46.977	58.829	52.759	51.573	2.027		27	49.381	55.221	40.093	46.317	42.165	38.032	48.844	58.079	58.272	64.46	52.416	61.689	46.358	42.035	39.666	44.891	59.412	68.744	62.347	54.19	1.974		27	8.811	12.663	9.521
28	49.653	51.507	39.382	38.419	37.566	37.624	51.371	54.017	50.751	62.415	50.804	55.109	42.073	41.323	39.877	39.723	47.855	58.039	52.646	51.635	2.023		28	49.582	56.284	40.822	46.615	42.923	39.02	48.455	58.547	58.494	64.185	53.175	61.647	46.036	42.431	39.207	45.137	60.311	69.193	61.271	54.362	1.956		28	8.676	12.476	9.089
29	47.625	51.626	39.251	37.643	36.544	39.108	51.477	53.368	50.858	61.351	50.513	54.47	41.438	40.075	39.98	39.833	47.767	58.056	54.513	51.306	2.009		29	49.819	56.768	40.731	45.888	43.383	38.748	47.82	58.299	59.491	65.238	54.423	62.205	46.017	42.743	40.42	45.387	61.58	70.656	63.459	55.044	1.972		29	8.801	11.058	7.472
30	47.063	51.573	39.545	37.199	37.11	37.713	48.719	54.208	51.113	61.245	51.026	56.491	41.589	40.392	39.736	39.439	47.491	57.191	53.055	51.606	2.025		30	50.286	56.945	41.362	45.415	42.728	38.205	48.011	58.393	58.835	64.338	54.359	60.793	47.007	42.768	40.055	45.225	60.38	69.851	62.375	54.927	1.962		30	8.46	11.149	7.346
31	47.485	51.287	39.789	37.508	36.962	38.385	49.012	54.644	50.274	60.712	51.284	53.459	41.423	40.495	40.616	39.355	47.39	56.279	53.781	51.851	2.009		31	50.368	56.244	41.012	45.688	42.617	39.18	48.824	58.28	58.892	65.057	54.327	61.458	46.154	43.415	40.551	44.941	61.41	69.557	63.104	54.827	1.958		31	8.449	10.816	7.674
32	46.789	50.698	39.455	37.751	36.994	37.76	50	52.282	49.826	60.498	50.865	54.16	40.907	39.984	40.102	39.582	48.145	56.554	53.251	50.891	2.035		32	49.537	56.343	40.49	45.528	42.744	39.815	48.713	58.641	58.53	65.172	54.335	61.357	45.907	42.621	40.552	45.118	61.402	69.536	62.889	55.041	1.962		32	9.026	10.4	7.115
33	46.651	50.333	38.779	36.844	36.937	38.102	47.779	52.781	49.274	60.112	50.443	54.579	41.164	39.84	39.605	39.313	46.106	57.442	51.789	51.183	2.003		33	49.782	58.437	41.037	45.07	43.474	39.765	48.037	59.286	58.628	66.523	56.678	62.253	46.656	43.276	41.884	46.486	61.486	70.123	63.572	56.166	1.959		33	8.379	10.042	7.429
34	46.685	50.308	38.67	36.822	37.166	38.527	47.716	52.858	50.234	59.658	49.862	54.136	40.56	40.208	39.568	38.623	45.832	57.54	52.547	51.226	2.007																							1.97748		34	8.131	9.721	7.177
35	45.439	50.723	38.501	36.504	36.239	38.322	48.184	52.465	49.923	58.389	49.649	53.63	40.155	40.109	39.819	39.026	46.364	57.206	52.042	50.137	2.036																									35	8.52	9.993	7.145
36	45.524	49.55	38.101	36.391	36.981	37.321	46.864	52.944	49.761	58.749	50.293	55.043	40.662	40.302	39.066	38.815	45.075	56.775	52.79	49.807	2.015		1	20.711	23.192	17.686	15.963	16.312	16.328	20.459	22.583	19.944	24.771	21.639	21.362	19.078	16.626	15.996	17.363	21.279	21.957	23.247	19.178	1.968		36	8.496	9.651	7.052
37	45.463	50.076	38.108	35.511	36.393	38.223	48.702	51.998	49.539	58.621	48.899	54.105	40.634	38.279	39.096	38.354	45.217	57.025	51.869	49.961	2.039		2	20.67	23.052	17.468	15.936	16.128	16.241	19.809	22.425	20.014	24.791	21.921	21.176	19.248	16.593	15.681	17.341	21.433	21.888	23.15	19.314	1.979		37	8.181	9.532	6.553
38	45.281	49.157	38.579	35.936	37.345	38.469	47.527	51.793	49.609	57.606	49.337	53.786	39.713	39.555	38.715	38.433	45.891	55.82	51.594	49.449	2.034		3	20.916	23.021	17.448	16.046	16.407	16.182	20.678	22.611	19.915	24.581	21.319	21.058	19.035	16.632	15.68	17.391	21.428	21.593	22.879	18.826	1.967		38	8.56	9.695	6.491
39	44.894	49.021	38.501	35.761	36.723	38.107	47.591	52.399	48.921	57.707	49.234	53.507	40.55	39.398	38.547	37.663	45.392	56.328	51.997	49.912	2.023		4	20.917	22.885	17.565	16.094	16.253	16.032	20.293	22.628	19.877	24.538	21.759	21.043	19.503	16.633	15.563	17.489	21.41	21.649	22.786	18.829	1.947		39	8.234	9.351	6.702
40	45.593	49.552	37.957	35.136	37.045	37.287	48.173	52.063	48.477	57.623	49.66	51.51	39.797	38.593	38.808	38.073	44.617	56.273	51.976	49.633	2.012		5	22.017	22.624	17.59	16.608	16.061	16.202	21.133	22.424	19.782	24.446	21.858	20.716	20.046	16.674	15.77	18.116	20.873	21.731	22.93	18.847	1.986		40	8.398	9.269	6.565
41	44.262	48.077	37.33	34.684	36.131	36.821	48.116	49.701	48.917	57.042	48.832	52.307	39.676	39.738	38.608	37.713	45.179	56.544	50.804	50.337	2.017		6	22.063	22.422	17.71	16.353	16.056	15.892	20.963	22.334	19.869	24.384	21.945	20.688	20.191	16.763	15.536	18.215	20.933	21.693	22.459	18.978	1.974		41	8.166	9.615	6.289
42	44.5	47.715	37.346	34.682	36.165	36.969	47.135	48.207	47.655	55.449	48.489	52.451	39.444	39.009	37.865	37.313	44.402	55.349	50.772	49.285	2.003		7	22.218	22.373	17.583	16.287	16.108	15.574	20.833	22.383	19.517	24.356	22.061	20.499	20.096	16.907	15.448	18.008	20.652	21.644	22.474	18.98	1.968		42	8.179	9.46	6.326
43	44.608	48.767	36.969	34.474	36.309	37.463	47.326	49.708	48.036	55.648	48.007	51.148	39.026	39.189	38.124	37.265	44.407	55.615	50.167	49.501	2.02		8	21.98	22.363	17.811	16.543	15.97	15.64	20.994	22.378	19.682	24.394	22.099	20.256	20.413	17.019	15.48	18.13	20.747	21.72	22.404	18.944	1.965		43	7.98	9.5	6.262
44	44.497	48.642	36.845	34.748	35.437	36.319	47.389	48.448	47.792	55.943	48.923	51.645	39.464	38.778	38.554	37.419	44.475	55.768	50.102	49.445	2.013		9	21.849	21.808	17.578	16.522	16.04	15.925	20.988	22.035	19.256	24.639	21.858	20.055	20.061	17.039	15.587	17.97	20.459	21.664	22.229	19.056	1.975		44	7.905	9.573	6.103
45	43.866	46.955	36.549	34.188	35.838	37.356	47.368	49.086	48.679	55.796	47.828	51.67	38.25	38.928	37.774	37.074	43.222	55.594	49.893	48.926	1.999		10	21.579	21.72	17.524	16.526	16.069	15.608	20.914	22.082	19.343	24.631	22.151	19.94	20.085	16.945	15.457	17.854	20.473	21.444	22.177	19.032	1.973		45	8.146	9.171	5.954
46	44.378	45.078	36.499	34.319	36.171	36.768	46.458	48.139	47.835	55.555	48.013	51.127	38.148	38.689	37.461	37.442	42.864	54.736	49.349	48.286	2.016		11	21.703	21.661	17.625	16.413	16.113	15.602	20.575	21.884	19.239	24.813	21.516	20.194	20.027	16.854	15.169	17.841	20.473	21.463	22.042	18.956	1.952		46	7.643	9.473	5.941
47	44.543	43.448	36.291	34.771	36.415	36.124	47.013	47.945	47.301	55.345	47.724	50.974	38.182	38.365	37.627	37.018	41.606	54.181	49.702	48.563	2.005		12	21.403	21.628	17.032	16.511	16.229	15.896	20.618	21.578	19.068	24.529	21.763	19.982	20.099	16.841	15.529	17.886	20.585	21.707	21.947	19.074	1.957		47	7.772	9.058	5.902
48	44.167	43.839	36.633	34.167	36.206	35.635	46.331	48.271	46.681	55.17	48.278	51.333	37.522	38.654	37.169	37.09	41.412	53.235	49.549	49.113	1.997		13	21.082	21.043	16.783	16.805	16.191	16.418	20.308	21.546	18.96	24.567	21.502	19.906	19.248	16.855	15.285	17.54	20.899	21.747	21.658	18.902	1.952		48	7.654	8.997	5.93
49	43.618	44.358	34.773	33.632	36.148	35.62	45.145	48.831	46.96	55.176	47.61	51.143	36.402	38.353	37.688	37.096	42.693	53.544	48.123	48.549	2.04		14	21.1	20.907	16.866	16.696	16.218	16.234	20.285	21.407	18.853	24.345	21.23	19.702	19.27	16.738	15.149	17.261	20.488	21.706	21.822	18.931	1.946		49	7.855	9.375	6.073
																					2.0311		15	21.025	20.958	16.769	16.854	15.838	16.13	20.252	21.298	19.005	24.196	20.953	19.731	19.046	16.693	15.058	17.141	20.407	21.654	21.583	19.176	1.955		50	8.064	9.109	5.735
																							16	20.947	20.712	16.532	16.95	15.856	16.029	20.089	21.353	18.934	24.35	21.04	19.657	18.824	16.803	14.83	17.337	20.586	21.626	21.152	19.093	1.972		51	7.783	9.181	6.007
1	19.539	20.7	17.027	17.132	16.698	15.827	20.488	21.363	20.894	25.959	21.453	21.857	17.76	15.536	15.825	15.521	20.276	20.421	22.104	18.847	2.121		17	20.636	20.363	16.13	17.014	15.782	16.053	20.106	20.992	18.798	24.281	20.608	19.646	18.407	16.205	14.685	17.062	20.624	21.873	21.305	19.093	1.948		52	7.981	9.039	5.968
2	19.735	20.505	17.458	17.258	16.604	15.472	20.581	21.127	20.723	25.643	21.28	21.802	17.951	15.319	15.509	15.654	20.446	20.503	21.585	18.645	2.142		18	20.65	20.268	16.314	17.137	15.7	15.689	20.184	20.678	18.712	24.202	20.515	19.382	18.274	16.309	14.843	16.875	20.396	22.201	21.265	19.093	1.937		53	7.689	8.983	5.586
3	19.223	20.656	17.104	17.109	16.443	15.725	20.331	21.258	20.57	25.551	20.687	21.765	17.712	15.478	15.595	15.56	20.148	20.228	21.603	18.524	2.118		19	20.685	20.331	16.166	17.164	15.597	15.534	20.209	20.718	18.668	23.965	20.786	19.65	18.117	16.166	14.381	16.83	20.442	21.693	21.234	18.849	1.958		54	7.728	8.772	5.689
4	19.181	20.633	17.116	16.885	16.495	15.934	20.333	21.217	20.414	25.408	21.126	21.136	17.511	15.33	15.54	15.529	20.145	19.934	21.595	18.399	2.121		20	20.545	20.323	16.297	17.084	15.647	15.516	20.153	20.641	18.623	24.113	20.28	19.345	18.023	16.211	14.535	16.697	20.41	22.014	21.369	18.861	1.93		55	7.972	9.072	5.705
5	19.052	20.409	16.992	17.043	16.311	15.678	20.271	21.066	20.29	25.186	20.803	21.085	17.235	15.313	15.398	15.331	19.679	19.966	21.333	18.147	2.109		21	20.33	20.098	15.936	17.279	15.529	15.679	19.685	20.394	18.777	23.9	20.04	19.294	17.637	16.153	14.346	16.628	20.716	22.274	21.543	18.808	1.928		56	7.568	9.032	5.678
6	19.373	20.314	17.155	16.919	16.202	15.382	19.955	20.814	19.945	25.35	20.428	21.127	17.171	15.047	15.653	15.119	19.848	19.892	21.199	18.133	2.096		22	20.359	19.878	15.979	17.218	15.895	15.76	20.029	20.151	18.655	23.864	20.112	19.438	17.399	16.009	14.151	16.696	20.386	22.34	21.599	18.816	1.921		57	8	8.976	5.724
7	18.833	20.54	16.943	16.669	16.072	15.429	20.03	21.055	19.766	25.052	20.533	20.973	17.354	15.145	15.58	15.224	19.894	19.788	21.144	17.968	2.084		23	20.29	19.733	15.758	17.245	15.632	15.438	19.835	20.158	18.629	23.608	20.052	19.453	17.447	15.948	14.42	16.583	20.363	22.242	21.61	18.735	1.935		58	7.593	8.731	5.689
8	19.13	20.105	16.899	16.683	16.628	15.692	19.931	21.149	19.784	25.046	20.341	21.114	16.889	15.143	15.327	15.272	19.653	19.777	20.966	17.925	2.099		24	20.202	19.911	15.91	17.321	15.643	15.479	19.902	20.099	18.678	23.671	19.972	19.106	17.25	16.016	14.057	16.594	20.388	22.212	21.539	18.778	1.94		59	7.56	8.814	5.51
9	19.116	20.176	16.411	16.155	16.436	14.994	19.818	20.872	19.728	24.792	20.421	20.753	16.817	15.004	15.113	15.545	19.459	19.661	20.642	17.696	2.094		25	19.896	19.88	15.679	17.636	15.515	15.86	19.493	20.09	18.713	23.69	20.222	19.45	17.12	16.071	14.378	16.582	20.72	22.676	21.824	18.779	1.952		60	7.568	8.769	5.786
10	18.955	19.772	16.504	16.354	16.667	15.403	19.566	21.01	19.466	24.697	20.154	20.726	16.71	15.192	15.197	15.302	19.305	19.518	20.782	17.709	2.09		26	20.028	19.722	15.715	17.591	15.619	15.342	19.617	19.804	18.633	23.623	19.969	19.488	16.993	15.827	14.306	16.341	20.506	22.467	21.797	18.866	1.944
11	18.752	20.236	16.627	16.405	16.635	15.229	19.651	20.848	19.327	24.82	20.264	20.617	16.772	15.122	15.297	15.218	18.997	19.612	20.502	17.682	2.088		27	19.883	19.605	15.519	17.712	15.502	15.389	19.49	20.055	18.691	23.319	20.032	19.698	17.038	15.832	14.311	16.411	20.491	22.661	21.72	18.603	1.943
12	18.608	20.057	16.418	16.203	16.356	14.908	19.74	20.509	19.172	24.656	19.894	20.425	16.697	14.866	14.983	15.253	19.542	19.347	20.161	17.609	2.084		28	20.11	19.8	15.534	17.97	15.744	15.597	19.901	19.659	18.599	23.508	20.221	19.523	17.075	15.878	13.899	16.348	20.69	22.474	21.822	18.73	1.94		1	37.52	24.657	20.063
13	18.44	19.884	16.046	15.765	16.604	15.144	19.419	20.665	19.035	24.493	19.968	20.345	16.442	14.872	15.013	14.966	19.269	19.552	20.378	17.519	2.065		29	19.837	19.687	15.577	18.322	15.621	15.026	19.693	19.703	18.977	23.732	20.217	19.683	16.919	15.743	14.354	16.244	20.638	23.113	21.745	18.891	1.906		2	36.794	25.059	20.195
14	18.222	19.987	16.231	15.807	16.148	15.408	19.273	20.298	19.135	24.422	19.791	20.425	16.221	14.768	15.169	15.026	19.082	19.588	20.365	17.465	2.083		30	19.941	19.511	15.686	18.29	15.653	15.501	19.161	19.569	18.647	23.617	20.097	19.618	16.559	15.672	14.39	16.143	20.572	23.248	21.605	18.636	1.927		3	36.31	25.072	20.363
15	18.408	19.78	16.224	15.874	16.411	15.507	19.441	20.456	19.124	24.051	19.923	20.183	16.223	15.015	15.034	14.891	19.091	19.122	20.379	17.346	2.067		31	19.867	19.491	15.543	18.241	15.37	15.131	19.796	19.322	18.769	23.411	20.072	19.747	16.688	15.725	14.122	16.268	20.446	23.303	21.636	18.802	1.935		4	35.769	25.351	20.382
16	18.324	19.576	15.809	15.896	17.153	15.179	19.182	20.218	18.851	24.264	19.942	20.367	16.374	14.861	14.845	14.908	19.064	19.518	20.204	17.35	2.073		32	19.627	19.383	15.417	18.568	15.631	15.105	19.341	19.395	18.921	23.454	20.049	19.795	16.459	15.584	14.191	16.362	20.604	23.291	21.512	18.599	1.92		5	35.019	26.429	21.421
17	18.27	19.659	15.928	15.526	16.244	14.966	18.877	20.52	18.654	23.921	20.297	20.138	16.164	14.725	14.866	14.857	19.243	19.731	20.106	17.285	2.061		33	19.859	19.478	15.576	18.625	15.484	15.536	19.909	19.347	18.978	23.486	20.468	19.959	16.498	15.842	14.219	16.508	21.017	23.798	21.549	18.885	1.934		6	34.599	26.919	21.08
18	18.581	20.166	15.904	15.491	16.225	15.053	18.931	20.556	18.56	23.974	19.985	20.444	16.249	14.767	15.175	14.842	19.099	19.334	20.143	17.404	2.063																							1.94952		7	34.421	26.857	21.466
19	18.172	19.72	15.737	15.421	16.188	15.316	18.95	20.634	18.758	23.756	19.588	20.292	16.113	14.733	15.119	14.863	18.836	19.295	19.985	17.417	2.067		Background corrected																							8	34.602	27.174	21.61
20	18.187	19.819	15.848	15.43	16.148	15.067	19.042	20.672	18.575	23.62	19.668	20.36	15.917	14.893	14.892	14.798	18.984	19.333	19.95	17.326	2.061		1	42.6285	40.7605	35.2245	37.6895	34.3095	36.0345	41.4425	49.7375	52.5225	57.9735	42.3465	56.0305	37.0555	36.2175	35.1715	35.3155	43.8235	60.3675	54.0195	49.7705			9	34.593	28.884	22.382
21	17.911	19.879	15.963	15.083	16.204	15.489	19.065	20.563	18.464	23.852	19.745	19.974	15.79	14.726	15.096	14.945	18.746	19.34	20.409	17.235	2.058		2	41.6145	42.0085	35.4325	38.0375	34.9345	35.7205	41.1485	49.8875	52.8775	57.6365	42.2335	56.5305	37.4275	36.2665	34.8775	34.9055	43.8905	60.0015	53.9465	49.4785			10	34.199	28.863	22.583
22	18.018	19.526	15.431	15.275	16.135	15.285	18.705	20.392	18.357	23.664	19.682	19.709	15.836	14.857	14.865	14.815	18.886	19.326	20.306	17.258	2.051		3	41.3905	41.5915	34.9245	39.0115	35.2405	35.6895	41.0245	48.6195	53.6475	57.9215	41.7345	57.2315	36.8755	36.3595	34.4545	34.6465	43.7575	59.6495	54.9425	49.5045			11	34.165	28.997	22.479
23	18.052	19.67	15.517	14.989	15.933	15.163	18.645	20.972	18.337	23.593	19.611	19.812	15.69	15.092	14.802	14.827	18.874	19.435	20.207	17.27	2.05		4	40.3425	41.4985	34.6545	39.8185	34.6215	35.8165	42.5295	48.5305	54.0765	58.1795	41.5925	57.4745	36.5315	36.9185	34.7615	34.7805	44.8245	59.6865	54.7405	47.7635			12	34.517	29.424	23.014
24	17.946	19.537	15.591	14.943	17.179	15.078	18.839	21.254	18.318	23.316	19.348	19.958	15.679	14.816	14.814	14.705	18.712	19.424	19.907	16.988	2.051		5	38.7935	41.4845	33.0355	40.3045	36.0605	36.1495	39.7715	49.4765	55.5205	57.8315	40.3445	58.3565	35.8805	36.6715	33.5515	33.1295	45.7915	58.4575	53.8875	48.3685			13	34.148	30.784	23.778
25	17.983	19.847	15.528	14.999	15.946	15.186	18.552	21.194	18.585	23.204	19.6	19.512	15.736	15.363	14.791	14.623	18.831	19.385	20.315	17.223	2.054		6	39.5025	41.9095	32.9045	40.7685	35.3745	36.0345	39.2385	48.6755	55.3505	56.9415	40.1005	58.1665	36.0175	36.3185	33.4525	33.0325	45.8055	57.2905	53.5735	47.0665			14	34.143	30.913	23.654
26	17.766	19.73	15.616	15.031	16.148	15.05	18.873	20.748	18.321	23.092	19.467	19.445	15.601	15.159	14.801	14.775	18.698	19.248	20.423	17.211	2.045		7	38.7835	42.0435	32.8965	40.9275	36.1975	36.0665	40.1555	48.5155	55.7585	56.5405	39.9215	58.3245	35.7405	35.9205	33.3785	33.2685	45.1285	58.7635	53.7855	47.0375			15	34.14	31.105	23.812
27	17.917	19.504	15.586	14.832	16.236	15.121	18.81	20.824	18.694	23.19	19.44	19.875	15.685	14.957	14.682	14.647	18.754	19.43	20.351	17.159	2.045		8	38.5255	42.1675	32.9865	41.0445	35.7565	36.3595	40.4085	48.6165	55.3675	57.1105	40.8015	58.8135	35.6615	36.1335	33.0805	32.6215	46.0135	58.6595	53.0155	47.5675			16	33.911	31.359	23.987
28	17.68	19.343	15.445	15.015	16.427	15.264	18.727	21.142	18.357	23.151	19.29	19.63	15.475	14.922	14.719	14.708	18.607	19.242	20.21	17.026	2.048		9	40.0755	44.0935	32.7215	42.3555	35.7345	35.6535	39.8775	50.6905	55.6415	55.9825	41.9195	58.1365	37.1525	36.3305	33.2025	33.9005	47.0265	58.9105	52.7755	47.5725			17	34.14	32.569	25.146
29	17.646	19.431	15.465	14.446	16.314	15.434	18.51	21.272	18.299	23.035	19.539	19.491	15.335	15.092	14.754	14.752	18.913	19.544	20.358	17.175	2.027		10	40.3585	45.0705	33.2905	41.6865	35.8935	34.5935	40.3945	49.4635	55.2935	56.1205	42.0545	57.7055	37.9485	36.0035	33.4225	33.5655	48.3305	59.0475	53.1995	47.6695			18	33.424	33.006	25.251
30	17.59	19.516	15.59	14.49	16.31	15.16	18.936	20.871	18.197	23.144	19.631	19.63	15.409	14.835	14.681	14.808	18.502	19.421	20.462	17.01	2.041		11	41.4705	45.5585	34.2115	42.5715	35.6685	35.4015	41.2185	50.4555	56.2195	56.0665	41.3775	59.3585	37.6845	36.4695	32.6675	34.0495	48.2825	58.3135	53.0545	47.8195			19	33.924	32.455	25.293
31	17.521	19.494	15.54	14.533	16.1	15.354	18.356	20.853	18.226	22.923	19.462	19.722	15.496	14.979	14.712	14.821	18.659	19.399	20.232	17.073	2.043		12	41.9005	45.8355	33.0345	42.5005	36.3315	33.3385	40.7445	49.8295	55.7545	55.5035	42.2665	58.4655	38.2845	36.2345	33.5695	34.8785	49.0165	58.3575	52.6415	47.0785			20	33.722	33.287	25.256
32	17.363	19.259	15.402	14.339	15.99	15.46	18.425	21.549	18.26	22.867	19.31	19.293	15.31	14.928	14.659	14.726	18.674	19.633	20.438	17.206	2.031		13	43.7675	48.3035	36.1145	42.9035	37.0455	33.8365	42.8595	52.2475	56.2865	56.7385	44.2275	59.5325	39.7935	36.7755	33.8685	37.3795	50.4185	60.0815	53.0495	47.9825			21	33.48	34.514	26.146
33	17.479	19.304	15.381	14.354	16.065	15.278	18.74	20.967	18.304	22.869	19.566	19.263	15.509	15.149	14.838	15.051	18.773	19.434	20.347	17.044	2.013		14	44.0925	48.4805	35.2045	43.4085	37.1015	34.7495	42.8485	52.2145	56.3245	57.8055	43.5605	59.3405	41.2395	37.4165	34.0205	37.8285	51.3305	60.5195	53.8655	47.9715			22	33.435	33.801	26.424
34	17.662	19.488	15.475	14.461	15.83	15.678	19.087	20.79	18.139	22.633	19.504	19.259	15.308	14.915	14.591	14.978	18.685	19.173	20.372	17.071	2.037		15	44.7005	49.9715	36.2285	43.6065	38.3595	33.9065	42.6575	52.5095	56.0535	57.5565	44.2055	59.0305	41.6895	38.4725	34.4815	37.7655	51.8135	60.8405	53.0795	47.8535			23	33.617	34.228	26.542
35	17.749	19.471	15.826	14.392	15.99	15.492	19.14	21.24	18.136	22.933	19.513	19.496	15.402	15.059	14.648	14.741	18.8	19.558	20.262	17.051	2.023		16	44.5775	50.0125	36.8735	43.8835	38.5735	34.6315	43.7125	52.3345	55.5015	58.2065	45.3165	58.8095	41.2775	37.3755	34.9955	37.8945	52.3675	61.7715	53.4455	47.7465			24	33.587	34.428	26.408
36	17.475	19.314	15.49	14.318	16.054	15.267	18.902	21.237	18.202	22.969	19.768	19.225	15.116	15.222	14.669	14.844	18.606	19.505	20.253	17.194	2.015		17	45.7825	51.2905	36.4195	43.6475	38.2305	35.6895	44.8515	53.6145	56.1695	58.8135	46.9855	58.3085	42.0575	38.5635	35.5885	39.6595	54.4875	62.4095	54.6935	49.3395			25	33.928	35.308	27.465
37	17.738	19.546	15.552	14.175	16.12	15.598	18.43	21.511	18.047	22.783	19.381	19.256	15.244	15.21	14.642	15.029	18.744	19.682	20.448	17.311	2.03		18	46.6935	51.5475	37.4535	44.1015	38.0655	36.0595	44.6815	53.8105	55.9645	59.1095	46.9925	60.2665	42.6005	38.7625	35.2155	40.1865	55.0505	63.1955	54.6635	49.6975			26	33.588	35.534	27.431
38	17.533	19.674	15.656	14.06	16.198	15.472	18.325	21.293	18.154	23.034	19.588	19.234	15.095	15.4	14.499	14.971	18.585	19.254	20.349	17.576	2.022		19	45.5645	51.5355	37.8695	44.4695	38.6365	35.5915	45.0735	54.4765	55.6365	59.4525	46.8165	59.8185	42.4825	38.9955	35.8495	40.1675	54.9085	63.7215	55.3265	49.1845			27	33.532	35.238	27.175
39	17.267	19.687	15.483	13.889	16.105	15.296	18.762	21.181	18.306	22.973	19.398	19.223	15.122	14.916	14.785	14.991	18.877	19.452	20.302	17.127	2.007		20	47.6335	51.5925	36.8185	44.5925	38.6825	36.0775	43.4705	54.4325	56.0395	59.2605	47.3625	57.9405	42.7425	38.8285	35.8755	40.4695	54.8145	63.6935	55.0175	49.3705			28	33.537	35.468	27.497
40	17.438	19.595	15.593	14.184	15.954	15.263	18.754	21.237	18.192	22.738	19.749	20.141	15.033	15.104	14.75	14.918	18.834	19.443	20.329	17.16	2.015		21	47.0045	53.3455	37.6765	45.2245	40.0495	36.0605	45.7785	55.5525	55.8995	61.0295	49.3915	58.7295	43.6205	39.7215	37.0905	41.2875	56.0255	66.4795	58.5455	50.4245			29	33.598	34.555	26.819
41	17.427	19.7	15.445	14.005	16.346	15.75	18.801	21.567	18.216	22.611	19.658	19.648	15.132	15.284	15.087	14.874	18.834	19.438	20.333	17.15	2.033		22	47.4045	52.6065	37.8195	45.4045	39.3865	37.1785	45.0055	55.9385	57.0075	60.5325	48.8915	59.2125	43.4685	40.3015	36.9065	41.9485	56.3805	66.3285	58.6945	51.0615			30	33.184	34.822	26.929
42	17.321	19.766	15.444	14.151	16.042	15.653	18.867	22.345	18.546	22.835	19.376	19.483	15.198	15.299	15.045	14.976	18.838	19.496	20.103	17.362	2.011		23	47.4315	53.0585	37.7715	45.2425	39.6105	37.0395	45.1785	57.0005	56.3945	60.9325	48.6455	59.5955	43.2415	40.1395	36.6275	41.6915	55.5515	65.5175	58.9395	50.5375			31	33.122	34.511	27.19
43	17.368	19.696	15.552	13.927	16.268	15.695	18.633	21.936	18.341	22.819	19.426	19.49	15.179	15.329	14.859	14.909	18.804	19.299	20.463	17.034	2.008		24	47.6085	53.5445	37.8605	45.4105	39.5875	37.2225	44.8115	55.8695	56.4785	60.7105	49.3505	59.3555	43.0685	40.1585	37.0825	41.7735	56.5495	65.8565	58.4035	51.1225			32	33	34.615	27.14
44	17.301	19.701	15.159	14.109	16.419	15.702	18.825	22.008	18.119	22.66	19.768	19.451	15.113	15.274	14.902	15.017	18.902	19.458	20.048	17.373	2.012		25	47.8825	54.1615	38.8745	44.6395	40.6615	36.2755	45.6725	56.4305	57.7365	61.8195	51.8285	59.3655	44.1305	40.7135	37.3455	42.8705	57.6865	67.7875	60.3485	52.3145			33	32.363	34.111	27.218
45	17.356	20.313	15.387	14.223	15.9	15.58	18.889	21.715	18.187	22.441	19.49	19.273	15.293	15.295	14.851	15.135	19.015	19.31	20.204	17.19	2.005		26	47.9025	53.8455	37.9515	44.0215	39.8625	37.0435	45.2955	56.2175	56.9075	62.2215	50.0945	59.4145	44.3095	40.6155	37.3845	42.8125	57.8165	65.7155	59.6865	51.8015			34	32.344	34.171	27.025
46	17.463	20.476	15.64	13.936	16.108	15.878	18.586	21.775	18.106	22.372	19.627	19.151	15.063	15.22	14.911	14.953	19.043	19.347	19.957	17.437	1.996		27	47.4035	53.2435	38.1155	44.3395	40.1875	36.0545	46.8665	56.1015	56.2945	62.4825	50.4385	59.7115	44.3805	40.0575	37.6885	42.9135	57.4345	66.7665	60.3695	52.2125			35	32.284	34.252	26.404
47	17.125	21.343	15.411	13.93	16.209	15.808	18.885	22.087	18.044	22.506	19.727	19.208	14.86	15.348	14.879	14.859	19.234	19.549	20.025	17.025	2.011		28	47.6045	54.3065	38.8445	44.6375	40.9455	37.0425	46.4775	56.5695	56.5165	62.2075	51.1975	59.6695	44.0585	40.4535	37.2295	43.1595	58.3335	67.2155	59.2935	52.3845			36	32.278	34.171	26.241
48	17.535	20.935	15.577	13.819	16.239	15.966	18.756	22.07	18.201	22.28	19.725	19.295	14.684	15.29	14.898	14.634	19.373	19.494	19.938	17.003	2.022		29	47.8415	54.7905	38.7535	43.9105	41.4055	36.7705	45.8425	56.3215	57.5135	63.2605	52.4455	60.2275	44.0395	40.7655	38.4425	43.4095	59.6025	68.6785	61.4815	53.0665			37	32.089	34.185	24.167
49	17.342	20.875	15.467	13.965	16.301	15.925	18.899	21.692	17.919	22.441	19.692	19.716	14.662	15.627	14.93	14.858	19.116	19.624	20.207	17.152	1.996		30	48.3085	54.9675	39.3845	43.4375	40.7505	36.2275	46.0335	56.4155	56.8575	62.3605	52.3815	58.8155	45.0295	40.7905	38.0775	43.2475	58.4025	67.8735	60.3975	52.9495			38	31.679	34.422	23.636
																					2.05278		31	48.3905	54.2665	39.0345	43.7105	40.6395	37.2025	46.8465	56.3025	56.9145	63.0795	52.3495	59.4805	44.1765	41.4375	38.5735	42.9635	59.4325	67.5795	61.1265	52.8495			39	31.701	34.437	23.635
Background corrected																							32	47.5595	54.3655	38.5125	43.5505	40.7665	37.8375	46.7355	56.6635	56.5525	63.1945	52.3575	59.3795	43.9295	40.6435	38.5745	43.1405	59.4245	67.5585	60.9115	53.0635			40	31.739	34.146	22.817
1	52.2729	54.0289	41.2969	45.2289	39.8479	38.3379	54.2299	57.1479	57.5409	68.3669	55.8879	61.7179	46.4029	42.6989	41.5679	42.5379	53.3139	58.9039	56.1779	55.9599			33	47.8045	56.4595	39.0595	43.0925	41.4965	37.7875	46.0595	57.3085	56.6505	64.5455	54.7005	60.2755	44.6785	41.2985	39.9065	44.5085	59.5085	68.1455	61.5945	54.1885			41	31.278	34.337	21.089
2	51.4239	53.6659	42.1199	45.2279	40.0889	39.3059	54.2409	57.7879	56.8119	67.2139	55.7499	61.0629	46.1349	41.4349	41.3899	41.5669	53.0249	57.9449	55.4039	55.0849																										42	30.819	34.046	20.769
3	51.9859	53.4779	40.5549	45.2689	39.9569	37.6559	53.6739	57.8889	56.2129	67.3679	55.5889	61.5209	45.3419	42.3759	41.4679	41.6919	53.1379	57.9019	55.3989	54.8169			1	18.7615	21.2425	15.7365	14.0135	14.3625	14.3785	18.5095	20.6335	17.9945	22.8215	19.6895	19.4125	17.1285	14.6765	14.0465	15.4135	19.3295	20.0075	21.2975	17.2285			43	31.091	34.131	20.63
4	51.0089	53.2489	40.5839	45.0349	39.0909	38.9519	53.7899	57.3389	56.5469	66.2749	55.3179	61.0729	45.2079	41.1569	41.6049	41.9979	52.8349	57.9949	54.6889	54.2289			2	18.7205	21.1025	15.5185	13.9865	14.1785	14.2915	17.8595	20.4755	18.0645	22.8415	19.9715	19.2265	17.2985	14.6435	13.7315	15.3915	19.4835	19.9385	21.2005	17.3645			44	30.985	33.964	20.319
5	50.8349	51.4829	40.5899	43.5839	39.0409	38.1979	53.6489	57.2389	55.2639	65.9799	54.8809	59.5019	44.9719	41.1759	40.9219	41.7989	51.5069	57.5689	54.0299	54.0009			3	18.9665	21.0715	15.4985	14.0965	14.4575	14.2325	18.7285	20.6615	17.9655	22.6315	19.3695	19.1085	17.0855	14.6825	13.7305	15.4415	19.4785	19.6435	20.9295	16.8765			45	30.156	34.046	19.263
6	51.0569	51.7039	39.9049	43.6099	39.2289	37.9839	53.7689	57.3029	54.6569	65.6899	53.8549	60.0059	45.2259	40.5879	41.3219	41.2319	50.3379	57.2839	55.1409	53.0379			4	18.9675	20.9355	15.6155	14.1445	14.3035	14.0825	18.3435	20.6785	17.9275	22.5885	19.8095	19.0935	17.5535	14.6835	13.6135	15.5395	19.4605	19.6995	20.8365	16.8795			46	29.929	34.195	18.891
7	51.2469	52.4209	39.9539	43.7169	38.5919	37.6909	53.1419	57.1709	54.0929	66.3119	54.0749	60.6249	44.7979	41.1639	40.3819	41.2959	50.0429	57.7519	53.9449	52.6649			5	20.0675	20.6745	15.6405	14.6585	14.1115	14.2525	19.1835	20.4745	17.8325	22.4965	19.9085	18.7665	18.0965	14.7245	13.8205	16.1665	18.9235	19.7815	20.9805	16.8975			47	29.775	34.05	18.501
8	50.0329	51.8079	39.3779	43.4829	37.8319	39.1779	54.4289	56.5449	54.6539	65.0719	53.7239	59.9909	44.9399	41.1899	41.9029	40.9789	50.9289	57.5299	53.6359	53.0639			6	20.1135	20.4725	15.7605	14.4035	14.1065	13.9425	19.0135	20.3845	17.9195	22.4345	19.9955	18.7385	18.2415	14.8135	13.5865	16.2655	18.9835	19.7435	20.5095	17.0285			48	29.643	34.02	18.435
9	49.9219	51.4809	38.2949	42.8839	39.0599	38.4939	52.0259	57.2739	52.7849	64.2839	53.0129	58.5689	44.4229	39.6009	40.9469	40.0769	49.9889	57.5129	52.8769	52.0479			7	20.2685	20.4235	15.6335	14.3375	14.1585	13.6245	18.8835	20.4335	17.5675	22.4065	20.1115	18.5495	18.1465	14.9575	13.4985	16.0585	18.7025	19.6945	20.5245	17.0305			49	29.417	34.191	18.261
10	50.9499	51.5169	38.9409	42.2009	37.8739	38.2579	52.4699	56.0049	52.0289	63.4289	52.2479	58.3309	43.6249	39.5889	40.5109	39.6049	50.2709	56.4139	53.1449	52.8439			8	20.0305	20.4135	15.8615	14.5935	14.0205	13.6905	19.0445	20.4285	17.7325	22.4445	20.1495	18.3065	18.4635	15.0695	13.5305	16.1805	18.7975	19.7705	20.4545	16.9945			50	29.486	33.796	17.692
11	49.9579	51.2919	39.2669	42.8099	38.2469	39.0869	52.6019	56.4229	52.4139	63.1779	54.2359	57.8519	44.0879	40.5899	40.8159	39.6649	49.7949	57.3719	52.8909	51.6819			9	19.8995	19.8585	15.6285	14.5725	14.0905	13.9755	19.0385	20.0855	17.3065	22.6895	19.9085	18.1055	18.1115	15.0895	13.6375	16.0205	18.5095	19.7145	20.2795	17.1065			51	29.191	34.012	17.993
12	49.5259	50.6219	39.3749	42.0349	38.4059	37.7419	53.3039	56.9159	52.6239	63.8039	52.9019	59.7359	43.3499	40.7019	40.0019	40.0349	50.1709	56.9639	52.4399	51.0089			10	19.6295	19.7705	15.5745	14.5765	14.1195	13.6585	18.9645	20.1325	17.3935	22.6815	20.2015	17.9905	18.1355	14.9955	13.5075	15.9045	18.5235	19.4945	20.2275	17.0825			52	28.908	34.006	17.929
13	49.1019	50.7389	39.7879	41.0169	36.6749	37.0669	51.5149	57.2929	51.2899	62.8699	52.5069	57.0729	43.4969	40.3309	40.7039	40.4489	49.1539	57.1359	52.5739	51.3879			11	19.7535	19.7115	15.6755	14.4635	14.1635	13.6525	18.6255	19.9345	17.2895	22.8635	19.5665	18.2445	18.0775	14.9045	13.2195	15.8915	18.5235	19.5135	20.0925	17.0065			53	28.498	34.093	17.74
14	50.0509	51.6849	39.3049	41.2729	38.8689	38.0209	51.0569	56.9269	51.9049	63.3589	52.2739	57.6579	43.0529	40.2749	40.0419	40.2969	49.5169	56.4429	52.2509	51.2399			12	19.4535	19.6785	15.0825	14.5615	14.2795	13.9465	18.6685	19.6285	17.1185	22.5795	19.8135	18.0325	18.1495	14.8915	13.5795	15.9365	18.6355	19.7575	19.9975	17.1245			54	28.516	34.094	17.54
15	49.5669	50.3929	38.6559	40.6199	36.9239	37.4649	49.9189	56.5719	51.0449	63.0569	52.5949	57.6369	43.6969	40.6739	40.6969	39.7809	48.2629	57.4249	52.2529	51.1549			13	19.1325	19.0935	14.8335	14.8555	14.2415	14.4685	18.3585	19.5965	17.0105	22.6175	19.5525	17.9565	17.2985	14.9055	13.3355	15.5905	18.9495	19.7975	19.7085	16.9525			55	28.513	34.086	17.344
16	48.9969	51.5609	38.5479	41.1639	35.1679	39.1599	51.6439	57.1579	51.2969	63.2339	51.7939	57.2379	43.2239	40.0249	40.0719	39.7989	49.2999	56.8069	51.6169	51.5179			14	19.1505	18.9575	14.9165	14.7465	14.2685	14.2845	18.3355	19.4575	16.9035	22.3955	19.2805	17.7525	17.3205	14.7885	13.1995	15.3115	18.5385	19.7565	19.8725	16.9815			56	28.479	33.782	17.673
17	48.2979	51.3959	39.5539	40.3239	37.0859	37.1749	51.1139	56.7319	50.9329	61.9479	50.3429	55.6419	43.0179	39.9629	40.0529	39.0459	48.4879	56.4779	52.0379	51.0279			15	19.0755	19.0085	14.8195	14.9045	13.8885	14.1805	18.3025	19.3485	17.0555	22.2465	19.0035	17.7815	17.0965	14.7435	13.1085	15.1915	18.4575	19.7045	19.6335	17.2265			57	27.441	33.924	17.581
18	48.3949	51.1299	39.6769	40.0809	37.2629	36.6329	51.1269	55.8719	51.4199	63.5139	50.4879	56.0979	43.0569	39.8279	39.7639	39.1069	48.5669	56.6119	52.2189	50.1309			16	18.9975	18.7625	14.5825	15.0005	13.9065	14.0795	18.1395	19.4035	16.9845	22.4005	19.0905	17.7075	16.8745	14.8535	12.8805	15.3875	18.6365	19.6765	19.2025	17.1435			58	27.613	33.618	17.524
19	49.0629	49.5819	38.3619	39.6009	36.6769	37.1159	50.9459	55.3989	49.9249	62.3309	50.7819	56.8129	42.8859	38.8929	38.8249	39.2519	47.7979	56.4839	52.2249	49.9149			17	18.6865	18.4135	14.1805	15.0645	13.8325	14.1035	18.1565	19.0425	16.8485	22.3315	18.6585	17.6965	16.4575	14.2555	12.7355	15.1125	18.6745	19.9235	19.3555	17.1435			59	27.401	33.737	17.184
20	49.6569	50.8439	38.4449	38.9329	37.0369	37.9479	49.8289	55.5439	50.5849	62.1719	51.4809	57.0419	42.0049	40.3809	39.0579	38.8389	48.2269	56.1949	52.0289	50.9489			18	18.7005	18.3185	14.3645	15.1875	13.7505	13.7395	18.2345	18.7285	16.7625	22.2525	18.5655	17.4325	16.3245	14.3595	12.8935	14.9255	18.4465	20.2515	19.3155	17.1435			60	27.636	33.47	17.314
21	48.7619	50.3629	38.8089	38.5669	36.9319	36.8709	48.8639	55.0889	50.1869	61.6099	50.4829	56.1219	42.0039	39.2279	39.3199	38.5269	47.3079	56.6459	52.2189	49.9239			19	18.7355	18.3815	14.2165	15.2145	13.6475	13.5845	18.2595	18.7685	16.7185	22.0155	18.8365	17.7005	16.1675	14.2165	12.4315	14.8805	18.4925	19.7435	19.2845	16.8995
22	48.2589	51.0939	38.3329	37.6449	36.7769	36.1869	49.6629	54.5429	50.5949	61.1749	50.8769	54.9929	41.8279	38.6479	38.4309	39.0079	47.0409	56.7149	50.9729	50.6299			20	18.5955	18.3735	14.3475	15.1345	13.6975	13.5665	18.2035	18.6915	16.6735	22.1635	18.3305	17.3955	16.0735	14.2615	12.5855	14.7475	18.4605	20.0645	19.4195	16.9115			Background corrected
23	47.2879	50.7209	38.2909	38.0149	35.8709	37.6769	49.9049	54.0109	49.2759	60.9829	49.8749	55.5219	42.5799	38.5889	39.0929	38.6189	46.3969	55.4099	51.8969	50.0779			21	18.3805	18.1485	13.9865	15.3295	13.5795	13.7295	17.7355	18.4445	16.8275	21.9505	18.0905	17.3445	15.6875	14.2035	12.3965	14.6785	18.7665	20.3245	19.5935	16.8585			1	11.438	39.868	29.924
24	47.5849	50.1579	39.0669	37.4469	33.3209	37.2149	48.8009	53.6799	49.2619	60.7049	50.5789	55.3489	41.4709	39.1099	38.8869	38.4539	47.6409	55.5349	51.8009	50.1199			22	18.4095	17.9285	14.0295	15.2685	13.9455	13.8105	18.0795	18.2015	16.7055	21.9145	18.1625	17.4885	15.4495	14.0595	12.2015	14.7465	18.4365	20.3905	19.6495	16.8665			2	10.474	39.256	29.137
25	47.4829	49.8299	38.4529	36.7899	35.8899	37.3159	49.0909	53.3699	48.3419	60.3289	50.5299	54.1609	40.7809	38.4649	38.6209	38.3029	45.8619	55.9679	51.1599	49.3449			23	18.3405	17.7835	13.8085	15.2955	13.6825	13.4885	17.8855	18.2085	16.6795	21.6585	18.1025	17.5035	15.4975	13.9985	12.4705	14.6335	18.4135	20.2925	19.6605	16.7855			3	9.50497	38.078	27.918
26	47.2869	49.6229	37.5369	37.5029	36.2679	37.0609	49.6199	52.7799	48.8739	59.9379	49.1849	54.0049	40.9979	38.6829	39.0629	37.4609	46.3009	55.7199	51.2969	49.0449			24	18.2525	17.9615	13.9605	15.3715	13.6935	13.5295	17.9525	18.1495	16.7285	21.7215	18.0225	17.1565	15.3005	14.0665	12.1075	14.6445	18.4385	20.2625	19.5895	16.8285			4	9.23397	37.39	28.113
27	46.4549	50.0819	37.9769	37.4009	35.3519	37.0409	48.7229	53.1919	48.7159	60.4609	48.7569	53.4279	40.9589	38.8859	38.3779	37.6569	44.9459	56.7979	50.7279	49.5419			25	17.9465	17.9305	13.7295	15.6865	13.5655	13.9105	17.5435	18.1405	16.7635	21.7405	18.2725	17.5005	15.1705	14.1215	12.4285	14.6325	18.7705	20.7265	19.8745	16.8295			5	7.84997	36.003	25.996
28	47.6219	49.4759	37.3509	36.3879	35.5349	35.5929	49.3399	51.9859	48.7199	60.3839	48.7729	53.0779	40.0419	39.2919	37.8459	37.6919	45.8239	56.0079	50.6149	49.6039			26	18.0785	17.7725	13.7655	15.6415	13.6695	13.3925	17.6675	17.8545	16.6835	21.6735	18.0195	17.5385	15.0435	13.8775	12.3565	14.3915	18.5565	20.5175	19.8475	16.9165			6	7.80997	34.307	24.876
29	45.5939	49.5949	37.2199	35.6119	34.5129	37.0769	49.4459	51.3369	48.8269	59.3199	48.4819	52.4389	39.4069	38.0439	37.9489	37.8019	45.7359	56.0249	52.4819	49.2749			27	17.9335	17.6555	13.5695	15.7625	13.5525	13.4395	17.5405	18.1055	16.7415	21.3695	18.0825	17.7485	15.0885	13.8825	12.3615	14.4615	18.5415	20.7115	19.7705	16.6535			7	7.59297	33.868	25.591
30	45.0319	49.5419	37.5139	35.1679	35.0789	35.6819	46.6879	52.1769	49.0819	59.2139	48.9949	54.4599	39.5579	38.3609	37.7049	37.4079	45.4599	55.1599	51.0239	49.5749			28	18.1605	17.8505	13.5845	16.0205	13.7945	13.6475	17.9515	17.7095	16.6495	21.5585	18.2715	17.5735	15.1255	13.9285	11.9495	14.3985	18.7405	20.5245	19.8725	16.7805			8	7.48797	33.433	24.795
31	45.4539	49.2559	37.7579	35.4769	34.9309	36.3539	46.9809	52.6129	48.2429	58.6809	49.2529	51.4279	39.3919	38.4639	38.5849	37.3239	45.3589	54.2479	51.7499	49.8199			29	17.8875	17.7375	13.6275	16.3725	13.6715	13.0765	17.7435	17.7535	17.0275	21.7825	18.2675	17.7335	14.9695	13.7935	12.4045	14.2945	18.6885	21.1635	19.7955	16.9415			9	7.23697	30.338	22.445
32	44.7579	48.6669	37.4239	35.7199	34.9629	35.7289	47.9689	50.2509	47.7949	58.4669	48.8339	52.1289	38.8759	37.9529	38.0709	37.5509	46.1139	54.5229	51.2199	48.8599			30	17.9915	17.5615	13.7365	16.3405	13.7035	13.5515	17.2115	17.6195	16.6975	21.6675	18.1475	17.6685	14.6095	13.7225	12.4405	14.1935	18.6225	21.2985	19.6555	16.6865			10	7.19897	29.165	21.09
33	44.6199	48.3019	36.7479	34.8129	34.9059	36.0709	45.7479	50.7499	47.2429	58.0809	48.4119	52.5479	39.1329	37.8089	37.5739	37.2819	44.0749	55.4109	49.7579	49.1519			31	17.9175	17.5415	13.5935	16.2915	13.4205	13.1815	17.8465	17.3725	16.8195	21.4615	18.1225	17.7975	14.7385	13.7755	12.1725	14.3185	18.4965	21.3535	19.6865	16.8525			11	7.09097	28.868	20.912
34	44.6539	48.2769	36.6389	34.7909	35.1349	36.4959	45.6849	50.8269	48.2029	57.6269	47.8309	52.1049	38.5289	38.1769	37.5369	36.5919	43.8009	55.5089	50.5159	49.1949			32	17.6775	17.4335	13.4675	16.6185	13.6815	13.1555	17.3915	17.4455	16.9715	21.5045	18.0995	17.8455	14.5095	13.6345	12.2415	14.4125	18.6545	21.3415	19.5625	16.6495			12	7.05097	28.32	19.8
35	43.4079	48.6919	36.4699	34.4729	34.2079	36.2909	46.1529	50.4339	47.8919	56.3579	47.6179	51.5989	38.1239	38.0779	37.7879	36.9949	44.3329	55.1749	50.0109	48.1059			33	17.9095	17.5285	13.6265	16.6755	13.5345	13.5865	17.9595	17.3975	17.0285	21.5365	18.5185	18.0095	14.5485	13.8925	12.2695	14.5585	19.0675	21.8485	19.5995	16.9355	16.8015		13	6.56097	24.68	17.564
36	43.4929	47.5189	36.0699	34.3599	34.9499	35.2899	44.8329	50.9129	47.7299	56.7179	48.2619	53.0119	38.6309	38.2709	37.0349	36.7839	43.0439	54.7439	50.7589	47.7759																										14	7.04297	24.114	17.304
37	43.4319	48.0449	36.0769	33.4799	34.3619	36.1919	46.6709	49.9669	47.5079	56.5899	46.8679	52.0739	38.6029	36.2479	37.0649	36.3229	43.1859	54.9939	49.8379	47.9299			Ratio																							15	6.84697	23.33	16.583
38	43.2499	47.1259	36.5479	33.9049	35.3139	36.4379	45.4959	49.7619	47.5779	55.5749	47.3059	51.7549	37.6819	37.5239	36.6839	36.4019	43.8599	53.7889	49.5629	47.4179			1	0.440116	0.521153	0.446748	0.371814	0.418615	0.39902	0.44663	0.414848	0.342605	0.393654	0.464961	0.346463	0.462238	0.405232	0.399371	0.436451	0.441076	0.331428	0.394255	0.346158			16	6.74597	22.289	16.683
39	42.8629	46.9899	36.4699	33.7299	34.6919	36.0759	45.5599	50.3679	46.8899	55.6759	47.2029	51.4759	38.5189	37.3669	36.5159	35.6319	43.3609	54.2969	49.9659	47.8809			2	0.449855	0.502338	0.437973	0.367702	0.405859	0.400092	0.434025	0.410433	0.341629	0.396302	0.472882	0.340108	0.462186	0.403774	0.393706	0.440947	0.443911	0.3323	0.392991	0.35095			17	6.76697	20.369	14.248
40	43.5619	47.5209	35.9259	33.1049	35.0139	35.2559	46.1419	50.0319	46.4459	55.5919	47.6289	49.4789	37.7659	36.5619	36.7769	36.0419	42.5859	54.2419	49.9449	47.6019			3	0.458233	0.506629	0.443771	0.361342	0.410252	0.398786	0.456519	0.424963	0.33488	0.390727	0.464112	0.33388	0.463329	0.403814	0.39851	0.445687	0.445146	0.329315	0.380934	0.340908			18	6.87897	19.102	14.032
41	42.2309	46.0459	35.2989	32.6529	34.0999	34.7899	46.0849	47.6699	46.8859	55.0109	46.8009	50.2759	37.6449	37.7069	36.5769	35.6819	43.1479	54.5129	48.7729	48.3059			4	0.470161	0.504488	0.450605	0.355224	0.413139	0.393184	0.431312	0.426092	0.331521	0.388255	0.476275	0.332208	0.480503	0.397727	0.391625	0.446787	0.434148	0.330049	0.380641	0.353397			19	6.80497	18.907	13.203
42	42.4689	45.6839	35.3149	32.6509	34.1339	34.9379	45.1039	46.1759	45.6239	53.4179	46.4579	50.4199	37.4129	36.9779	35.8339	35.2819	42.3709	53.3179	48.7409	47.2539			5	0.51729	0.498366	0.473445	0.363693	0.391328	0.394265	0.482342	0.413822	0.321187	0.389	0.493462	0.321583	0.504354	0.401524	0.411918	0.487978	0.413253	0.338391	0.389339	0.349349			20	6.73397	18.45	12.372
43	42.5769	46.7359	34.9379	32.4429	34.2779	35.4319	45.2949	47.6769	46.0049	53.6169	45.9759	49.1169	36.9949	37.1579	36.0929	35.2339	42.3759	53.5839	48.1359	47.4699			6	0.50917	0.488493	0.478976	0.353299	0.398775	0.38692	0.484562	0.418783	0.323746	0.393992	0.498634	0.322152	0.506462	0.407877	0.406142	0.492408	0.414437	0.34462	0.382829	0.361796			21	6.50397	16.04	11.522
44	42.4659	46.6109	34.8139	32.7169	33.4059	34.2879	45.3579	46.4169	45.7609	53.9119	46.8919	49.6139	37.4329	36.7469	36.5229	35.3879	42.4439	53.7369	48.0709	47.4139			7	0.522606	0.48577	0.475232	0.350314	0.391145	0.37776	0.470259	0.421174	0.315064	0.396291	0.503776	0.318039	0.507729	0.416405	0.404406	0.482693	0.414427	0.335148	0.381599	0.362062			22	6.55497	15.016	10.969
45	41.8349	44.9239	34.5179	32.1569	33.8069	35.3249	45.3369	47.0549	46.6479	53.7649	45.7969	49.6389	36.2189	36.8969	35.7429	35.0429	41.1909	53.5629	47.8619	46.8949			8	0.519928	0.484105	0.480848	0.355553	0.39211	0.376531	0.471299	0.420196	0.320269	0.393001	0.493842	0.311263	0.517743	0.41705	0.409017	0.496007	0.408521	0.337038	0.385821	0.357271			23	6.46397	14.963	10.464
46	42.3469	43.0469	34.4679	32.2879	34.1399	34.7369	44.4269	46.1079	45.8039	53.5239	45.9819	49.0959	36.1169	36.6579	35.4299	35.4109	40.8329	52.7049	47.3179	46.2549			9	0.49655	0.450372	0.477621	0.344052	0.39431	0.391981	0.477424	0.396238	0.311035	0.405296	0.474922	0.311431	0.48749	0.415339	0.410736	0.472573	0.393597	0.334651	0.384259	0.359588			24	6.52597	14.275	10.12
47	42.5119	41.4169	34.2599	32.7399	34.3839	34.0929	44.9819	45.9139	45.2699	53.3139	45.6929	48.9429	36.1509	36.3339	35.5959	34.9869	39.5749	52.1499	47.6709	46.5319			10	0.486378	0.438657	0.467836	0.349669	0.393371	0.394828	0.469482	0.407017	0.314566	0.404157	0.480364	0.311764	0.477897	0.416501	0.404143	0.473834	0.383267	0.330149	0.380219	0.358352			25	7.08397	11.437	8.59897
48	42.1359	41.8079	34.6019	32.1359	34.1749	33.6039	44.2999	46.2399	44.6499	53.1389	46.2469	49.3019	35.4909	36.6229	35.1379	35.0589	39.3809	51.2039	47.5179	47.0819			11	0.476326	0.432663	0.458193	0.339746	0.397086	0.385647	0.451872	0.39509	0.307535	0.407792	0.472877	0.307361	0.479706	0.408683	0.404668	0.466717	0.383648	0.334631	0.378714	0.355639			26	6.50897	10.626	7.85897
49	41.5869	42.3269	32.7419	31.6009	34.1169	33.5889	43.1139	46.7999	44.9289	53.1449	45.5789	49.1119	34.3709	36.3219	35.6569	35.0649	40.6619	51.5129	46.0919	46.5179			12	0.464278	0.429328	0.456567	0.342619	0.393033	0.41833	0.458184	0.393913	0.307033	0.406812	0.468775	0.308429	0.474069	0.410975	0.404518	0.456914	0.380188	0.338559	0.37988	0.363743			27	6.72097	10.573	7.43097
																							13	0.437139	0.395281	0.410735	0.346253	0.384432	0.4276	0.428341	0.37507	0.302212	0.398627	0.442089	0.301625	0.434706	0.40531	0.393743	0.417086	0.375844	0.32951	0.371511	0.353305			28	6.58597	10.386	6.99897
1	17.4862	18.6472	14.9742	15.0792	14.6452	13.7742	18.4352	19.3102	18.8412	23.9062	19.4002	19.8042	15.7072	13.4832	13.7722	13.4682	18.2232	18.3682	20.0512	16.7942			14	0.434325	0.391033	0.423709	0.339714	0.38458	0.41107	0.427914	0.372645	0.300109	0.387428	0.442614	0.299163	0.419997	0.39524	0.387986	0.40476	0.361159	0.326448	0.368928	0.353991			29	6.71097	8.96797	5.38197
2	17.6822	18.4522	15.4052	15.2052	14.5512	13.4192	18.5282	19.0742	18.6702	23.5902	19.2272	19.7492	15.8982	13.2662	13.4562	13.6012	18.3932	18.4502	19.5322	16.5922			15	0.42674	0.380386	0.409056	0.341795	0.362061	0.418223	0.429057	0.368476	0.304271	0.386515	0.429889	0.301225	0.410091	0.383221	0.38016	0.402258	0.356229	0.323871	0.369888	0.359984			30	6.36997	9.05897	5.25597
3	17.1702	18.6032	15.0512	15.0562	14.3902	13.6722	18.2782	19.2052	18.5172	23.4982	18.6342	19.7122	15.6592	13.4252	13.5422	13.5072	18.0952	18.1752	19.5502	16.4712			16	0.426167	0.375156	0.395473	0.341825	0.360519	0.406551	0.414972	0.370759	0.306018	0.384845	0.42127	0.301099	0.408806	0.397412	0.368061	0.406061	0.355879	0.318537	0.359291	0.359052			31	6.35897	8.72597	5.58397
4	17.1282	18.5802	15.0632	14.8322	14.4422	13.8812	18.2802	19.1642	18.3612	23.3552	19.0732	19.0832	15.4582	13.2772	13.4872	13.4762	18.0922	17.8812	19.5422	16.3462			17	0.408158	0.359004	0.389365	0.34514	0.361818	0.395172	0.404813	0.355174	0.299958	0.3797	0.397111	0.303497	0.391309	0.369662	0.357854	0.381056	0.34273	0.319238	0.35389	0.34746			32	6.93597	8.30997	5.02497
5	16.9992	18.3562	14.9392	14.9902	14.2582	13.6252	18.2182	19.0132	18.2372	23.1332	18.7502	19.0322	15.1822	13.2602	13.3452	13.2782	17.6262	17.9132	19.2802	16.0942			18	0.400494	0.355371	0.383528	0.344376	0.361232	0.381022	0.408099	0.348045	0.29952	0.376462	0.395073	0.289257	0.383199	0.370448	0.366131	0.371405	0.335083	0.320458	0.353352	0.344957			33	6.28897	7.95197	5.33897
6	17.3202	18.2612	15.1022	14.8662	14.1492	13.3292	17.9022	18.7612	17.8922	23.2972	18.3752	19.0742	15.1182	12.9942	13.6002	13.0662	17.7952	17.8392	19.1462	16.0802			19	0.411186	0.356676	0.375407	0.342133	0.353228	0.381678	0.405105	0.344524	0.300495	0.370304	0.402347	0.295903	0.380568	0.364567	0.346769	0.370461	0.336787	0.30984	0.348558	0.343594			34	6.04097	7.63097	5.08697
7	16.7802	18.4872	14.8902	14.6162	14.0192	13.3762	17.9772	19.0022	17.7132	22.9992	18.4802	18.9202	15.3012	13.0922	13.5272	13.1712	17.8412	17.7352	19.0912	15.9152			20	0.390387	0.356127	0.389681	0.339395	0.3541	0.376037	0.418755	0.343388	0.297531	0.374001	0.387025	0.30023	0.376054	0.367294	0.35081	0.36441	0.336781	0.315016	0.352969	0.342542			35	6.42997	7.90297	5.05497
8	17.0772	18.0522	14.8462	14.6302	14.5752	13.6392	17.8782	19.0962	17.7312	22.9932	18.2882	19.0612	14.8362	13.0902	13.2742	13.2192	17.6002	17.7242	18.9132	15.8722			21	0.391037	0.340206	0.371226	0.338964	0.339067	0.380735	0.387419	0.332019	0.301031	0.35967	0.366267	0.295328	0.359635	0.357577	0.334223	0.355519	0.334963	0.305726	0.334671	0.334331			36	6.40597	7.56097	4.96197
9	17.0632	18.1232	14.3582	14.1022	14.3832	12.9412	17.7652	18.8192	17.6752	22.7392	18.3682	18.7002	14.7642	12.9512	13.0602	13.4922	17.4062	17.6082	18.5892	15.6432			22	0.388349	0.340804	0.370959	0.336277	0.354067	0.371464	0.401717	0.325384	0.29304	0.362028	0.371485	0.295351	0.355418	0.348857	0.330605	0.351538	0.327001	0.307417	0.334775	0.330317			37	6.09097	7.44197	4.46297
10	16.9022	17.7192	14.4512	14.3012	14.6142	13.3502	17.5132	18.9572	17.4132	22.6442	18.1012	18.6732	14.6572	13.1392	13.1442	13.2492	17.2522	17.4652	18.7292	15.6562			23	0.386673	0.335167	0.365579	0.338078	0.345426	0.364165	0.395885	0.319444	0.295764	0.35545	0.372131	0.293705	0.358394	0.348746	0.340468	0.350994	0.331467	0.309726	0.333571	0.332139			38	6.46997	7.60497	4.40097
11	16.6992	18.1832	14.5742	14.3522	14.5822	13.1762	17.5982	18.7952	17.2742	22.7672	18.2112	18.5642	14.7192	13.0692	13.2442	13.1652	16.9442	17.5592	18.4492	15.6292			24	0.383387	0.33545	0.368735	0.338501	0.345904	0.363476	0.400622	0.324855	0.296192	0.357788	0.365193	0.289046	0.355259	0.350274	0.326501	0.350569	0.326059	0.307676	0.335416	0.32918			39	6.14397	7.26097	4.61197
12	16.5552	18.0042	14.3652	14.1502	14.3032	12.8552	17.6872	18.4562	17.1192	22.6032	17.8412	18.3722	14.6442	12.8132	12.9302	13.2002	17.4892	17.2942	18.1082	15.5562			25	0.374802	0.331056	0.353174	0.351404	0.33362	0.383468	0.384115	0.321466	0.290345	0.351677	0.352557	0.294792	0.343764	0.34685	0.332797	0.341318	0.325388	0.305757	0.329328	0.321698			40	6.30797	7.17897	4.47497
13	16.3872	17.8312	13.9932	13.7122	14.5512	13.0912	17.3662	18.6122	16.9822	22.4402	17.9152	18.2922	14.3892	12.8192	12.9602	12.9132	17.2162	17.4992	18.3252	15.4662			26	0.377402	0.330064	0.362712	0.355315	0.342916	0.361534	0.390049	0.317596	0.293168	0.348328	0.35971	0.295189	0.339509	0.341679	0.330524	0.336151	0.320955	0.312217	0.332529	0.326564			41	6.07597	7.52497	4.19897
14	16.1692	17.9342	14.1782	13.7542	14.0952	13.3552	17.2202	18.2452	17.0822	22.3692	17.7382	18.3722	14.1682	12.7152	13.1162	12.9732	17.0292	17.5352	18.3122	15.4122			27	0.378316	0.331599	0.356009	0.355495	0.337231	0.372755	0.374265	0.322727	0.297391	0.342007	0.358505	0.297237	0.33998	0.346564	0.327991	0.336991	0.322828	0.310208	0.327491	0.318956			42	6.08897	7.36997	4.23597
15	16.3552	17.7272	14.1712	13.8212	14.3582	13.4542	17.3882	18.4032	17.0712	21.9982	17.8702	18.1302	14.1702	12.9622	12.9812	12.8382	17.0382	17.0692	18.3262	15.2932			28	0.381487	0.328699	0.349714	0.358902	0.336899	0.368428	0.38624	0.313057	0.294595	0.346558	0.356882	0.294514	0.343304	0.344308	0.320968	0.333611	0.321264	0.305353	0.335154	0.320333			43	5.88997	7.40997	4.17197
16	16.2712	17.5232	13.7562	13.8432	15.1002	13.1262	17.1292	18.1652	16.7982	22.2112	17.8892	18.3142	14.3212	12.8082	12.7922	12.8552	17.0112	17.4652	18.1512	15.2972			29	0.37389	0.323733	0.351645	0.37286	0.330185	0.355624	0.387053	0.315217	0.296061	0.34433	0.348314	0.294442	0.33991	0.338362	0.322676	0.329294	0.313552	0.308153	0.321975	0.31925			44	5.81497	7.48297	4.01297
17	16.2172	17.6062	13.8752	13.4732	14.1912	12.9132	16.8242	18.4672	16.6012	21.8682	18.2442	18.0852	14.1112	12.6722	12.8132	12.8042	17.1902	17.6782	18.0532	15.2322			30	0.372429	0.319488	0.348779	0.376184	0.336278	0.374066	0.37389	0.312316	0.293672	0.347455	0.346448	0.300405	0.324442	0.336414	0.326715	0.328192	0.318864	0.313797	0.325435	0.31514			45	6.05597	7.08097	3.86397
18	16.5282	18.1132	13.8512	13.4382	14.1722	13.0002	16.8782	18.5032	16.5072	21.9212	17.9322	18.3912	14.1962	12.7142	13.1222	12.7892	17.0462	17.2812	18.0902	15.3512			31	0.370269	0.323247	0.348243	0.372713	0.330232	0.354317	0.380957	0.308556	0.295522	0.340229	0.346182	0.299215	0.333627	0.33244	0.315566	0.333271	0.311218	0.315976	0.322061	0.318877			46	5.55297	7.38297	3.85097
19	16.1192	17.6672	13.6842	13.3682	14.1352	13.2632	16.8972	18.5812	16.7052	21.7032	17.5352	18.2392	14.0602	12.6802	13.0662	12.8102	16.7832	17.2422	17.9322	15.3642			32	0.371692	0.320672	0.349691	0.381591	0.335606	0.347684	0.372126	0.307879	0.300101	0.34029	0.34569	0.300533	0.33029	0.335465	0.317346	0.334082	0.313919	0.315896	0.321162	0.313765			47	5.68197	6.96797	3.81197
20	16.1342	17.7662	13.7952	13.3772	14.0952	13.0142	16.9892	18.6192	16.5222	21.5672	17.6152	18.3072	13.8642	12.8402	12.8392	12.7452	16.9312	17.2802	17.8972	15.2732			33	0.37464	0.310461	0.348865	0.386969	0.32616	0.35955	0.389919	0.303576	0.300588	0.333664	0.338543	0.298786	0.325626	0.336392	0.307456	0.327094	0.320416	0.320615	0.318202	0.312529	0.332003		48	5.56397	6.90697	3.83997
21	15.8582	17.8262	13.9102	13.0302	14.1512	13.4362	17.0122	18.5102	16.4112	21.7992	17.6922	17.9212	13.7372	12.6732	13.0432	12.8922	16.6932	17.2872	18.3562	15.1822																										49	5.76497	7.28497	3.98297
22	15.9652	17.4732	13.3782	13.2222	14.0822	13.2322	16.6522	18.3392	16.3042	21.6112	17.6292	17.6562	13.7832	12.8042	12.8122	12.7622	16.8332	17.2732	18.2532	15.2052																										50	5.97397	7.01897	3.64497
23	15.9992	17.6172	13.4642	12.9362	13.8802	13.1102	16.5922	18.9192	16.2842	21.5402	17.5582	17.7592	13.6372	13.0392	12.7492	12.7742	16.8212	17.3822	18.1542	15.2172																										51	5.69297	7.09097	3.91697
24	15.8932	17.4842	13.5382	12.8902	15.1262	13.0252	16.7862	19.2012	16.2652	21.2632	17.2952	17.9052	13.6262	12.7632	12.7612	12.6522	16.6592	17.3712	17.8542	14.9352																										52	5.89097	6.94897	3.87797
25	15.9302	17.7942	13.4752	12.9462	13.8932	13.1332	16.4992	19.1412	16.5322	21.1512	17.5472	17.4592	13.6832	13.3102	12.7382	12.5702	16.7782	17.3322	18.2622	15.1702																										53	5.59897	6.89297	3.49597
26	15.7132	17.6772	13.5632	12.9782	14.0952	12.9972	16.8202	18.6952	16.2682	21.0392	17.4142	17.3922	13.5482	13.1062	12.7482	12.7222	16.6452	17.1952	18.3702	15.1582																										54	5.63797	6.68197	3.59897
27	15.8642	17.4512	13.5332	12.7792	14.1832	13.0682	16.7572	18.7712	16.6412	21.1372	17.3872	17.8222	13.6322	12.9042	12.6292	12.5942	16.7012	17.3772	18.2982	15.1062																										55	5.88197	6.98197	3.61497
28	15.6272	17.2902	13.3922	12.9622	14.3742	13.2112	16.6742	19.0892	16.3042	21.0982	17.2372	17.5772	13.4222	12.8692	12.6662	12.6552	16.5542	17.1892	18.1572	14.9732																										56	5.47797	6.94197	3.58797
29	15.5932	17.3782	13.4122	12.3932	14.2612	13.3812	16.4572	19.2192	16.2462	20.9822	17.4862	17.4382	13.2822	13.0392	12.7012	12.6992	16.8602	17.4912	18.3052	15.1222																										57	5.90997	6.88597	3.63397
30	15.5372	17.4632	13.5372	12.4372	14.2572	13.1072	16.8832	18.8182	16.1442	21.0912	17.5782	17.5772	13.3562	12.7822	12.6282	12.7552	16.4492	17.3682	18.4092	14.9572																										58	5.50297	6.64097	3.59897
31	15.4682	17.4412	13.4872	12.4802	14.0472	13.3012	16.3032	18.8002	16.1732	20.8702	17.4092	17.6692	13.4432	12.9262	12.6592	12.7682	16.6062	17.3462	18.1792	15.0202																										59	5.46997	6.72397	3.41997
32	15.3102	17.2062	13.3492	12.2862	13.9372	13.4072	16.3722	19.4962	16.2072	20.8142	17.2572	17.2402	13.2572	12.8752	12.6062	12.6732	16.6212	17.5802	18.3852	15.1532																										60	5.47797	6.67897	3.69597
33	15.4262	17.2512	13.3282	12.3012	14.0122	13.2252	16.6872	18.9142	16.2512	20.8162	17.5132	17.2102	13.4562	13.0962	12.7852	12.9982	16.7202	17.3812	18.2942	14.9912
34	15.6092	17.4352	13.4222	12.4082	13.7772	13.6252	17.0342	18.7372	16.0862	20.5802	17.4512	17.2062	13.2552	12.8622	12.5382	12.9252	16.6322	17.1202	18.3192	15.0182																										1	35.5398	22.6768	18.0828
35	15.6962	17.4182	13.7732	12.3392	13.9372	13.4392	17.0872	19.1872	16.0832	20.8802	17.4602	17.4432	13.3492	13.0062	12.5952	12.6882	16.7472	17.5052	18.2092	14.9982																										2	34.8138	23.0788	18.2148
36	15.4222	17.2612	13.4372	12.2652	14.0012	13.2142	16.8492	19.1842	16.1492	20.9162	17.7152	17.1722	13.0632	13.1692	12.6162	12.7912	16.5532	17.4522	18.2002	15.1412																										3	34.3298	23.0918	18.3828
37	15.6852	17.4932	13.4992	12.1222	14.0672	13.5452	16.3772	19.4582	15.9942	20.7302	17.3282	17.2032	13.1912	13.1572	12.5892	12.9762	16.6912	17.6292	18.3952	15.2582																										4	33.7888	23.3708	18.4018
38	15.4802	17.6212	13.6032	12.0072	14.1452	13.4192	16.2722	19.2402	16.1012	20.9812	17.5352	17.1812	13.0422	13.3472	12.4462	12.9182	16.5322	17.2012	18.2962	15.5232																										5	33.0388	24.4488	19.4408
39	15.2142	17.6342	13.4302	11.8362	14.0522	13.2432	16.7092	19.1282	16.2532	20.9202	17.3452	17.1702	13.0692	12.8632	12.7322	12.9382	16.8242	17.3992	18.2492	15.0742																										6	32.6188	24.9388	19.0998
40	15.3852	17.5422	13.5402	12.1312	13.9012	13.2102	16.7012	19.1842	16.1392	20.6852	17.6962	18.0882	12.9802	13.0512	12.6972	12.8652	16.7812	17.3902	18.2762	15.1072																										7	32.4408	24.8768	19.4858
41	15.3742	17.6472	13.3922	11.9522	14.2932	13.6972	16.7482	19.5142	16.1632	20.5582	17.6052	17.5952	13.0792	13.2312	13.0342	12.8212	16.7812	17.3852	18.2802	15.0972																										8	32.6218	25.1938	19.6298
42	15.2682	17.7132	13.3912	12.0982	13.9892	13.6002	16.8142	20.2922	16.4932	20.7822	17.3232	17.4302	13.1452	13.2462	12.9922	12.9232	16.7852	17.4432	18.0502	15.3092																										9	32.6128	26.9038	20.4018
43	15.3152	17.6432	13.4992	11.8742	14.2152	13.6422	16.5802	19.8832	16.2882	20.7662	17.3732	17.4372	13.1262	13.2762	12.8062	12.8562	16.7512	17.2462	18.4102	14.9812																										10	32.2188	26.8828	20.6028
44	15.2482	17.6482	13.1062	12.0562	14.3662	13.6492	16.7722	19.9552	16.0662	20.6072	17.7152	17.3982	13.0602	13.2212	12.8492	12.9642	16.8492	17.4052	17.9952	15.3202																										11	32.1848	27.0168	20.4988
45	15.3032	18.2602	13.3342	12.1702	13.8472	13.5272	16.8362	19.6622	16.1342	20.3882	17.4372	17.2202	13.2402	13.2422	12.7982	13.0822	16.9622	17.2572	18.1512	15.1372																										12	32.5368	27.4438	21.0338
46	15.4102	18.4232	13.5872	11.8832	14.0552	13.8252	16.5332	19.7222	16.0532	20.3192	17.5742	17.0982	13.0102	13.1672	12.8582	12.9002	16.9902	17.2942	17.9042	15.3842																										13	32.1678	28.8038	21.7978
47	15.0722	19.2902	13.3582	11.8772	14.1562	13.7552	16.8322	20.0342	15.9912	20.4532	17.6742	17.1552	12.8072	13.2952	12.8262	12.8062	17.1812	17.4962	17.9722	14.9722																										14	32.1628	28.9328	21.6738
48	15.4822	18.8822	13.5242	11.7662	14.1862	13.9132	16.7032	20.0172	16.1482	20.2272	17.6722	17.2422	12.6312	13.2372	12.8452	12.5812	17.3202	17.4412	17.8852	14.9502																										15	32.1598	29.1248	21.8318
49	15.2892	18.8222	13.4142	11.9122	14.2482	13.8722	16.8462	19.6392	15.8662	20.3882	17.6392	17.6632	12.6092	13.5742	12.8772	12.8052	17.0632	17.5712	18.1542	15.0992																										16	31.9308	29.3788	22.0068
																																														17	32.1598	30.5888	23.1658
Ratio																																														18	31.4438	31.0258	23.2708
1	0.334518	0.345134	0.362599	0.333398	0.367528	0.359285	0.339946	0.337899	0.327441	0.349675	0.347127	0.320883	0.338497	0.315775	0.331319	0.316617	0.34181	0.311834	0.356924	0.300112																										19	31.9438	30.4748	23.3128
2	0.343852	0.343835	0.365747	0.336191	0.362974	0.341405	0.341591	0.330073	0.328632	0.350972	0.344884	0.323424	0.344603	0.32017	0.325109	0.327213	0.346879	0.31841	0.352542	0.301212																										20	31.7418	31.3068	23.2758
3	0.330286	0.347868	0.371132	0.332595	0.360144	0.363083	0.340542	0.33176	0.329412	0.348804	0.335215	0.320415	0.345359	0.316813	0.326571	0.323977	0.340533	0.313897	0.352899	0.300477																										21	31.4998	32.5338	24.1658
4	0.335789	0.348932	0.371163	0.32935	0.369452	0.356368	0.339845	0.334227	0.324708	0.352399	0.344793	0.312466	0.341936	0.3226	0.324174	0.320879	0.342429	0.308324	0.357334	0.30143																										22	31.4548	31.8208	24.4438
5	0.334401	0.35655	0.368053	0.34394	0.365213	0.356701	0.339582	0.332173	0.330003	0.35061	0.341653	0.319859	0.337594	0.322039	0.326115	0.317669	0.342211	0.311161	0.356844	0.298036																										23	31.6368	32.2478	24.5618
6	0.339234	0.353189	0.378455	0.340891	0.360684	0.350918	0.332948	0.327404	0.327355	0.354655	0.341199	0.317872	0.334282	0.32015	0.329129	0.316896	0.353515	0.311418	0.347224	0.303184																										24	31.6068	32.4478	24.4278
7	0.327439	0.352669	0.372685	0.334338	0.363269	0.354893	0.338287	0.332376	0.327459	0.346834	0.341752	0.312087	0.341561	0.318051	0.334982	0.318948	0.356519	0.307093	0.353902	0.302198																										25	31.9478	33.3278	25.4848
8	0.34132	0.348445	0.377019	0.336459	0.385263	0.348136	0.328469	0.337718	0.324427	0.353351	0.340411	0.317735	0.330135	0.317802	0.316785	0.322586	0.345584	0.308087	0.352623	0.299115																										26	31.6078	33.5538	25.4508
9	0.341798	0.352038	0.374938	0.328847	0.368235	0.336189	0.341469	0.328583	0.334854	0.353731	0.346486	0.319286	0.332356	0.327044	0.318955	0.336658	0.348202	0.306161	0.351557	0.300554																										27	31.5518	33.2578	25.1948
10	0.331742	0.34395	0.371107	0.338884	0.385865	0.348953	0.333777	0.338492	0.334684	0.357002	0.346449	0.320126	0.335983	0.331892	0.324461	0.334535	0.343185	0.309591	0.352418	0.296273																										28	31.5568	33.4878	25.5168
11	0.334266	0.354505	0.371158	0.335255	0.381266	0.337101	0.334555	0.333113	0.329573	0.360367	0.335778	0.320892	0.333861	0.321982	0.324487	0.331911	0.34028	0.30606	0.348817	0.302412																										29	31.6178	32.5748	24.8388
12	0.334274	0.355661	0.364832	0.33663	0.372423	0.340609	0.331819	0.324272	0.325313	0.354261	0.337251	0.307558	0.337815	0.314807	0.32324	0.329718	0.348593	0.3036	0.345314	0.304971																										30	31.2038	32.8418	24.9488
13	0.333739	0.351431	0.351695	0.334307	0.396763	0.353178	0.337111	0.324861	0.331103	0.356931	0.341198	0.320506	0.33081	0.317851	0.318403	0.319248	0.350251	0.306274	0.348561	0.30097																										31	31.1418	32.5308	25.2098
14	0.323056	0.346992	0.360724	0.333251	0.362635	0.35126	0.337275	0.320503	0.329106	0.353056	0.339332	0.318642	0.329089	0.315711	0.327563	0.321941	0.343907	0.310672	0.350467	0.300786																										32	31.0198	32.6348	25.1598
15	0.329963	0.35178	0.366599	0.340257	0.38886	0.359115	0.348329	0.325307	0.334435	0.348863	0.339771	0.314559	0.324284	0.318687	0.318973	0.322723	0.353029	0.297244	0.350722	0.298959																										33	30.3828	32.1308	25.2378
16	0.332087	0.339855	0.356861	0.336295	0.429375	0.335196	0.33168	0.317808	0.327471	0.351255	0.345393	0.319967	0.331327	0.320006	0.319232	0.323005	0.345056	0.307449	0.351653	0.29693																										34	30.3638		25.0448
17	0.335775	0.342561	0.350793	0.334125	0.382658	0.347364	0.329152	0.325517	0.325943	0.35301	0.362399	0.325029	0.328031	0.3171	0.319908	0.327928	0.354526	0.313011	0.346925	0.298508																										35	30.3038	32.2718	24.4238
18	0.341528	0.354259	0.3491	0.335278	0.380331	0.354878	0.330124	0.331172	0.321028	0.345141	0.355179	0.327842	0.329708	0.319229	0.330003	0.327032	0.350984	0.305258	0.346431	0.306223																										36	30.2978	32.1908	24.2608
19	0.328542	0.356324	0.356714	0.337574	0.385399	0.357346	0.33167	0.335408	0.334607	0.348194	0.345305	0.32104	0.327852	0.326029	0.336542	0.326359	0.351129	0.305259	0.343365	0.307808																										37	30.1088	32.2048	22.1868
20	0.324914	0.349427	0.358831	0.343597	0.380572	0.34295	0.340951	0.335216	0.326624	0.346897	0.34217	0.320943	0.330062	0.317978	0.328723	0.328156	0.351074	0.307505	0.343986	0.299775																										38	29.6988	32.4418	21.6558
21	0.325218	0.353955	0.358429	0.33786	0.383171	0.364413	0.348155	0.336006	0.327002	0.353827	0.35046	0.319327	0.327046	0.323067	0.331721	0.334629	0.352863	0.305181	0.351525	0.304107																										39	29.7208	32.4568	21.6548
22	0.330824	0.341983	0.349001	0.351235	0.38291	0.365663	0.335305	0.336235	0.32225	0.353269	0.346507	0.321064	0.329522	0.331305	0.333383	0.32717	0.357842	0.304562	0.358097	0.300321																										40	29.7588	32.1658	20.8368
23	0.338337	0.347337	0.35163	0.340294	0.386949	0.347965	0.332477	0.350285	0.33047	0.353217	0.352045	0.31986	0.320274	0.337901	0.326126	0.330777	0.362551	0.313703	0.349813	0.303871																										41	29.2978	32.3568	19.1088
24	0.333997	0.348584	0.34654	0.344227	0.453956	0.35	0.343974	0.357699	0.330179	0.350272	0.341945	0.323497	0.328573	0.326343	0.328163	0.329023	0.349683	0.312798	0.34467	0.29799																										42	28.8388	32.0658	18.7888
25	0.335494	0.357099	0.350435	0.351896	0.387107	0.351947	0.336095	0.358652	0.341985	0.350599	0.347264	0.322358	0.33553	0.346036	0.329827	0.328179	0.365842	0.309682	0.356964	0.307432																										43	29.1108	32.1508	18.6498
26	0.332296	0.356231	0.36133	0.346059	0.388642	0.350699	0.338981	0.354211	0.332861	0.351017	0.354056	0.322049	0.330461	0.338812	0.326351	0.339613	0.359501	0.308601	0.358116	0.309068																										44	29.0048	31.9838	18.3388
27	0.341497	0.348454	0.356354	0.341682	0.401201	0.352805	0.343929	0.352896	0.341597	0.349602	0.356611	0.333575	0.332827	0.331848	0.329075	0.334447	0.371585	0.305948	0.360713	0.304918																										45	28.1758	32.0658	17.2828
28	0.328152	0.349468	0.358552	0.356224	0.40451	0.371176	0.337946	0.3672	0.334652	0.349401	0.353418	0.331159	0.335205	0.327529	0.334679	0.335755	0.361257	0.306907	0.358733	0.301856																										46	27.9488	32.2148	16.9108
29	0.342002	0.350403	0.360351	0.348008	0.413214	0.360905	0.332833	0.374374	0.332731	0.353713	0.360675	0.332544	0.337053	0.342742	0.334693	0.335941	0.368643	0.312204	0.348791	0.306895																										47	27.7948	32.0698	16.5208
30	0.345027	0.352494	0.360859	0.353653	0.406433	0.367335	0.361619	0.360662	0.328924	0.356187	0.358777	0.322755	0.337637	0.33321	0.334923	0.340977	0.36184	0.31487	0.360796	0.30171																										48	27.6628	32.0398	16.4548
31	0.340306	0.354094	0.357203	0.351785	0.402143	0.365882	0.347018	0.357331	0.335246	0.355656	0.353466	0.343573	0.341269	0.336061	0.328088	0.342092	0.366107	0.319758	0.35129	0.30149																										49	27.4368	32.2108	16.2808
32	0.342068	0.353551	0.356703	0.34396	0.398629	0.375249	0.341309	0.387978	0.339099	0.356	0.353386	0.330723	0.341014	0.339242	0.331125	0.337495	0.360439	0.322437	0.358947	0.310136																										50	27.5058	31.8158	15.7118
33	0.345725	0.357154	0.362694	0.353352	0.401429	0.366645	0.364765	0.372695	0.343993	0.358401	0.361755	0.327515	0.34386	0.346379	0.340269	0.348647	0.379359	0.313679	0.367665	0.304998																										51	27.2108	32.0318	16.0128
34	0.34956	0.36115	0.366338	0.356651	0.392124	0.373336	0.372863	0.368648	0.333719	0.357129	0.364853	0.330223	0.344033	0.336911	0.334024	0.353226	0.379723	0.308423	0.362643	0.30528																										52	26.9278	32.0258	15.9488
35	0.361598	0.357723	0.37766	0.35794	0.407427	0.370319	0.370231	0.380443	0.335823	0.370493	0.366674	0.338054	0.350154	0.341569	0.333314	0.342972	0.377761	0.317268	0.364105	0.311775																										53	26.5178	32.1128	15.7598
36	0.354592	0.36325	0.372533	0.356963	0.400608	0.374448	0.375823	0.376805	0.338346	0.368776	0.367064	0.323932	0.338155	0.344105	0.340658	0.34774	0.384566	0.318798	0.358562	0.316922																										54	26.5358	32.1138	15.5598
37	0.361145	0.364102	0.374179	0.362075	0.409384	0.374261	0.350909	0.389422	0.336665	0.366324	0.369725	0.330362	0.341716	0.362979	0.339654	0.357246	0.386497	0.320567	0.369101	0.318345																										55	26.5328	32.1058	15.3638
38	0.357925	0.373918	0.372203	0.354144	0.400557	0.368277	0.357664	0.386646	0.338418	0.377531	0.370677	0.331973	0.346114	0.355699	0.339283	0.354878	0.376933	0.319791	0.369152	0.327371																										56	26.4988	31.8018	15.6928
39	0.354951	0.375277	0.368255	0.350912	0.405058	0.367093	0.366753	0.37977	0.346625	0.37575	0.367461	0.333559	0.339294	0.344241	0.348676	0.363108	0.388005	0.320446	0.365234	0.314828																										57	25.4608	31.9438	15.6008
40	0.353181	0.369148	0.376893	0.366448	0.39702	0.374695	0.361954	0.38344	0.347484	0.372091	0.371544	0.365575	0.343702	0.356962	0.34525	0.356952	0.394056	0.320605	0.365928	0.317366																										58	25.6328	31.6378	15.5438
41	0.364052	0.383253	0.379395	0.366039	0.419157	0.393713	0.363421	0.409362	0.344735	0.373712	0.376173	0.349973	0.347437	0.350897	0.356351	0.35932	0.388923	0.318919	0.374803	0.312534																										59	25.4208	31.7568	15.2038
42	0.359515	0.387735	0.379195	0.370533	0.409834	0.389269	0.372789	0.439455	0.361504	0.38905	0.37288	0.345701	0.351355	0.35822	0.362568	0.366285	0.39615	0.327155	0.37033	0.323978																										60	25.6558	31.4898	15.3338
43	0.359707	0.377509	0.386378	0.366004	0.414705	0.385027	0.366051	0.417041	0.354054	0.387307	0.377877	0.355015	0.354812	0.357292	0.354813	0.364882	0.395301	0.321855	0.382464	0.315594
44	0.35907	0.378629	0.376465	0.368501	0.430051	0.398077	0.369775	0.429913	0.351091	0.382239	0.377789	0.350672	0.348897	0.359792	0.351813	0.366346	0.396976	0.323897	0.374348	0.323117																										Ratio
45	0.3658	0.40647	0.386299	0.378464	0.409598	0.382937	0.371358	0.417857	0.345872	0.379211	0.380751	0.34691	0.365561	0.358898	0.358063	0.37332	0.411795	0.322186	0.379242	0.32279																										1	3.10718	0.568798	0.604293
46	0.363904	0.42798	0.394199	0.36804	0.411695	0.397998	0.372144	0.427741	0.350477	0.379629	0.382199	0.348262	0.360225	0.359192	0.36292	0.364301	0.416092	0.328133	0.378382	0.332597																										2	3.32384	0.587906	0.625145
47	0.354541	0.465757	0.389908	0.362775	0.411711	0.403463	0.3742	0.436343	0.353242	0.383638	0.386805	0.350515	0.354271	0.365918	0.360329	0.366029	0.434145	0.335499	0.377006	0.321763																										3	3.61178	0.606436	0.658459
48	0.367435	0.451643	0.390852	0.36614	0.415107	0.414036	0.377049	0.432899	0.361663	0.380648	0.382128	0.349727	0.3559	0.361447	0.365566	0.35886	0.439813	0.340623	0.376389	0.317537																										4	3.65919	0.625056	0.654567
49	0.367645	0.444687	0.409696	0.376958	0.41763	0.413	0.390738	0.419642	0.353141	0.383635	0.387004	0.359653	0.366858	0.37372	0.361143	0.365186	0.419637	0.341103	0.39387	0.32459																										5	4.20879	0.679078	0.74784
																																														6	4.17656	0.726932	0.767803
																																														7	4.27248	0.734524	0.761434
																																														8	4.35657	0.753563	0.791686
																																														9	4.50642	0.886804	0.908971
																																														10	4.47548	0.921751	0.976902
																																														11	4.53885	0.935876	0.980244
																																														12	4.61452	0.969063	1.06232
																																														13	4.90291	1.16709	1.24105
																																														14	4.56666	1.19984	1.25254
																																														15	4.69695	1.24839	1.31652
																																														16	4.73332	1.31809	1.31912
																																														17	4.75247	1.50174	1.6259
																																														18	4.57101	1.62422	1.65842
																																														19	4.69419	1.61183	1.76573
																																														20	4.71369	1.69685	1.88134
																																														21	4.84317	2.0283	2.09737
																																														22	4.79863	2.11913	2.22845
																																														23	4.89434	2.15518	2.34728
																																														24	4.84324	2.27306	2.41383
																																														25	4.50988	2.91404	2.96371
																																														26	4.85604	3.15772	3.23845
																																														27	4.69454	3.14555	3.39052
																																														28	4.79153	3.22433	3.6458
																																														29	4.71137	3.63235	4.6152
																																														30	4.89859	3.62534	4.74676
																													16.8015	28.7862																31	4.89731	3.72805	4.51468
																																														32	4.47232	3.92719	5.00697
																													kd	0.583666																33	4.83113	4.04061	4.7271
																																														34	5.02632	0	4.92333
																																														35	4.71291	4.08351	4.83165
																																														36	4.72963	4.2575	4.88936
																													Rmin	0.332003																37	4.94319	4.32746	4.97132
																													Rmax	4.54																38	4.59026	4.26587	4.9207
																													kd																	39	4.8374	4.47004	4.69536
																																														40	4.71766	4.48057	4.65631
																																														41	4.82192	4.29993	4.55084
																																														42	4.73624	4.35088	4.43555
																																														43	4.94244	4.33886	4.47027
																																														44	4.98796	4.27422	4.56989
																																														45	4.65257	4.52845	4.47282
																																														46	5.03314	4.3634	4.39132
																																														47	4.89176	4.60247	4.33394
																																														48	4.97178	4.63877	4.28515
																																														49	4.75924	4.42155	4.08761
																																														50	4.60428	4.53284	4.31056
																																														51	4.77973	4.51727	4.08807
																																														52	4.57104	4.60872	4.11268
																																														53	4.7362	4.65878	4.508
																																														54	4.70663	4.80605	4.32342
																																														55	4.51088	4.59839	4.25006
																																														56	4.83735	4.5811	4.37374
																																														57	4.30812	4.63898	4.29306
																																														58	4.658	4.76404	4.31897
																																														59	4.64735	4.72293	4.44561
																																														60	4.68346	4.71478	4.1488
[truncated: 88 more columns]

## Sheet: HEKa R2
Baseline																							BAPTA																							Ionomycin
																					Bacakground																							Bacakground
1	47.971	48.915	49.069	66.818	64.873	46.766	43.276	55.685	49.244	46.038	64.537	51.057	50.566	57.451	68.834	58.936	64.945	67.478	48.412	46.752	1.98		1	36.31	43.113	42.539	57.229	35.496	31.275	27.203	42.599	43.677	41.738	52.852	33.457	36.843	53.779	48.502	42.705	58.071	64.491	40.377	33.902	1.939		1	44.341	51.515	21.297
2	48.891	48.647	49.186	66.971	64.355	49.315	43.22	54.718	49.38	46.554	63.817	51.054	50.27	57.553	68.459	58.579	66.321	65.586	48.371	48.387	1.95		2	37.618	45.913	44.732	57.362	39.406	32.139	28.85	43.862	44.979	43.636	54.505	36.225	38.304	55.725	50.489	43.181	58.563	65.498	41.761	35.506	1.941		2	42.892	50.932	16.773
3	48.613	48.977	47.424	66.139	63.287	48.196	43.439	55.123	49.094	48.131	64.658	48.039	48.763	56.986	66.795	58.641	64.481	64.716	47.141	48.784	1.99		3	39.858	45.113	44.359	58.046	43.268	33.572	31.161	44.446	44.682	45.468	55.578	37.388	40.229	56.98	51.837	45.518	59.7	64.691	42.152	36.036	1.929		3	40.948	46.866	12.056
4	48.165	48.113	47.82	66.354	63.798	48.715	41.417	54.436	48.224	46.695	63.43	49.054	49.296	56.646	66.798	58.137	63.981	64.77	47.568	48.815	1.968		4	40.58	45.919	45.961	57.781	45.253	35.436	34.022	45.657	44.127	46.355	56.689	38.733	39.771	58.037	54.085	46.128	59.631	64.425	41.841	34.781	1.952		4	39.363	45.505	10.619
5	46.365	48.638	45.742	66.32	62.309	48.727	42.672	53.729	47.983	45.287	62.907	48.279	48.826	55.915	65.378	58.991	63.917	65.035	46.938	47.597	1.999		5	42.55	46.891	45.095	58.825	47.399	34.784	37.02	46.757	44.481	48.537	58.726	40.972	41.172	58.569	55.647	46.888	62.214	64.584	41.355	35.453	2.022		5	35.663	40.604	9.286
6	46.067	47.561	48.193	65.654	62.718	45.776	41.768	53.941	47.404	45.053	62.559	47.93	48.889	57.306	64.677	57.458	64.185	64.196	46.83	47.563	1.942		6	42.785	45.97	39.4	58.016	47	34.986	37.758	46.792	44.479	48.276	58.681	40.488	41.019	58.178	54.535	47.537	61.345	65.516	40.957	37.146	1.94		6	35.326	39.519	8.043
7	47.067	47.71	48.167	64.614	62.046	47.954	40.892	53.565	48.123	45.178	61.99	47.581	49.774	56.553	66.547	58.685	63.481	63.42	47.343	47.779	1.959		7	42.691	46.09	34.742	58.247	46.725	35.527	38.975	46.381	44.17	49.186	58.608	39.56	40.899	57.483	54.486	46.548	62.347	64.308	42.021	37.362	1.951		7	32.808	38.156	8.654
8	46.369	47.891	47.331	64.533	62.387	49.297	41.573	54.09	47.213	44.34	62.355	46.919	48.824	54.716	64.798	57.641	62.691	63.688	46.268	47.239	1.966		8	42.843	45.844	29.543	57.898	47.343	34.604	40.047	46.578	44.06	48.675	58.889	40.616	40.774	57.68	53.553	47.971	60.722	62.927	40.449	36.681	1.889		8	31.497	36.391	8.234
9	45.803	47.078	47.117	65.201	61.297	50.869	41.813	51.041	47.331	44.241	63.123	47.398	50.822	56.967	66.169	58.921	60.968	63.048	47.416	48.148	1.94		9	41.269	46.197	40.139	58.422	47.178	37.095	40.928	47.302	43.728	49.329	59.513	39.989	41.543	57.351	54.411	47.709	62.821	63.762	40.087	37.071	1.917		9	26.646	30.49	8.552
10	46.116	47.474	44.758	63.249	61.423	49.964	42.539	52.101	46.807	44.568	62.936	46.527	48.948	54.857	64.831	57.423	62.203	63.244	46.141	47.784	1.956		10	41.325	46.126	41.121	57.924	48.796	36.832	39.234	48.142	44.253	49.201	59.273	41.164	40.966	57.394	54.441	47.189	61.413	62.728	40.356	37.97	1.923		10	25.41	29.509	8.517
11	46.563	47.325	47.037	64.459	63.066	49.374	41.213	52.54	46.907	43.549	61.493	47.665	49.241	54.46	65.483	55.912	61.602	63.093	46.077	47.56	1.957		11	41.589	44.928	42.323	58.186	47.586	37.531	40.713	47.532	43.399	48.807	59.298	40.583	42.604	56.7	55.743	47.599	62.436	63.441	40.153	39.845	1.956		11	24.756	28.126	8.286
12	45.838	46.427	44.97	64.595	59.669	50.281	41.61	53.499	47.114	43.729	64.492	47.229	48.549	55.572	64.399	56.414	61.558	63.383	46.077	47.262	1.96		12	41.231	46.059	42.333	57.168	47.438	38.592	40.603	47.989	44.013	49.738	59.126	40.781	42.109	57.539	53.166	46.641	61.883	62.575	39.801	40.276	1.906		12	22.729	25.525	8.348
13	45.378	46.938	46.898	63.171	59.387	50.057	41.807	51.731	45.909	43.52	60.845	48.324	48.939	55.744	65.387	56.515	60.816	61.509	46.077	44.424	1.987		13	41.194	45.738	42.519	58.055	49.049	40.768	40.886	48.385	44.674	50.071	58.482	41.259	43.342	57.013	54.876	48.606	63.224	62.119	39.683	41.335	1.937		13	19.261	22.059	8.359
14	45.122	46.501	45.346	62.976	56.9	48.089	41.356	53.792	46.571	43.371	60.906	48.011	48.509	53.857	61.943	55.579	58.506	62.417	44.193	44.15	1.939		14	41.002	46.052	45.013	56.896	48.961	41.81	40.578	47.965	44.911	50.244	58.271	42.102	43.329	59.079	57.39	47.086	61.808	62.226	38.869	42.289	1.982		14	17.793	20.499	8.593
15	46.165	45.446	45.693	62.889	57.703	50.133	40.988	51.315	45.77	42.884	60.794	47.374	49.352	53.682	61.997	55.035	59.582	62.154	45.851	40.071	1.964		15	41.507	45.719	45.522	58.151	50.092	41.596	40.097	47.47	45.029	49.873	58.643	41.578	44.776	58.155	56.426	48.256	63.72	62.766	38.91	42.15	2.001		15	17.297	19.968	8.026
16	44.854	45.53	44.227	62.521	58.543	48.83	39.946	50.738	45.509	42.929	60.604	47.812	48.43	54.312	63.323	55.57	59.541	61.156	45.792	25.171	1.963		16	41.414	46.505	44.775	58.395	49.007	42.418	40.686	47.757	45.941	49.761	59.436	42.812	44.602	58.733	54.906	47.262	63.243	62.433	39.645	42.9	1.951		16	16.074	18.459	8.37
17	45.052	45.811	44.79	62.429	60.37	48.848	40.827	50.899	44.939	42.635	61.27	47.62	47.451	54.827	64.121	53.848	59.322	61.603	45.476	45.797	1.965		17	41.292	46.93	45.595	59.084	52.922	44.964	41.218	46.444	46.752	51.04	58.723	43.177	47.987	58.901	58.091	49.817	64.089	62.241	39.184	43.189	1.924		17	12.3	14.072	8.333
18	43.325	46.077	44.154	61.85	58.968	47.428	41.356	52.385	45.367	41.97	60.541	46.509	48.189	55.304	61.224	54.828	59.226	61.078	45.755	43.497	1.946		18	41.06	46.996	46.864	58.88	51.363	43.891	40.995	48.284	46.599	50.461	59.018	43.493	46.184	59.574	59.218	49.13	64.617	62.287	39.523	43.458	1.907		18	11.063	13.71	7.9
19	44.41	46.325	44.234	60.899	58.985	47.079	40.094	52.606	45.674	42.28	60.28	50.929	48.556	54.896	62.867	55.363	58.009	61.572	44.338	44.583	1.957		19	41.397	47.176	46.998	58.734	53.148	44.863	40.355	47.762	47.478	50.933	58.914	44.386	48.055	59.836	59.1	50.002	64.646	62.813	39.136	43.704	1.937		19	10.856	12.417	7.848
20	44.805	45.726	43.777	62.756	57.623	47.382	40.358	49.193	45.532	41.504	60.859	47.082	47.73	53.816	63.613	54.042	57.713	61.189	44.13	45.148	1.927		20	41.449	48.251	45.541	60.848	53.976	45.947	41.244	47.565	47.582	51.155	58.317	44.016	47.769	59.317	58.492	51.63	66.357	61.383	38.84	44.442	1.936		20	10.755	11.27	7.571
21	44.941	46.051	44.667	60.69	57.151	47.028	40.578	50.239	44.896	41.012	60.005	47.166	47.317	52.754	60.55	53.835	57.259	61.323	43.177	46.075	1.947		21	41.671	48.906	46.71	59.339	54.477	48.545	41.02	47.645	48.932	51.671	58.99	44.967	48.665	60.197	62.148	51.604	65.306	62.299	40.472	44.508	1.935		21	9.94	10.017	7.747
22	43.679	46.064	42.374	62.231	52.557	48.075	40.583	51.308	45.479	40.968	58.783	44.826	47.182	52.783	61.882	53.612	57.931	60.87	43.441	45.87	1.999		22	42.244	48.788	46.032	59.603	53.187	48.638	41.25	47.267	48.005	51.976	59.162	46.15	49.518	60.017	59.731	51.211	66.685	62.131	41.051	45.528	1.952		22	9.986	9.632	7.513
23	43.709	45.16	42.827	61.222	55.416	47.568	39.829	50.123	44.527	40.758	58.836	44.971	47.667	53.053	58.517	53.705	56.655	59.238	43.434	44.535	1.944		23	42.864	48.624	47.106	59.79	54.53	49.303	42.77	48.958	48.251	51.844	59.9	45.332	50.535	60.906	61.121	50.762	67.43	62.42	40.624	45.023	1.959		23	9.709	9.953	7.924
24	44.032	45.726	43.701	60.681	57.538	45.014	39.42	51.217	43.859	41.288	59.454	44.851	46.977	53.598	61.317	53.496	56.615	60.021	43.801	44.487	1.966		24	42.17	49.36	47.695	60.338	54.864	49.261	42.35	47.991	49.234	51.636	59.159	45.698	51.249	60.536	63.109	51.969	67.637	63.311	39.889	46.424	1.963		24	9.207	9.71	8.152
25	42.962	45.322	42.156	59.645	57.752	47.57	39.308	49.519	44.867	40.758	59.189	43.975	45.725	53.9	60.35	53.361	55.675	59.487	43.893	44.219	1.993		25	42.674	50.636	47.719	61.142	56.723	51.802	43.366	49.899	50.387	53.378	60.2	46.733	51.021	62.338	63.169	52.678	68.436	63.495	40.391	47.706	1.966		25	8.849	9.494	7.392
26	43.117	44.467	43.108	60.699	54.898	47.471	39.351	47.989	44.374	40.559	58.906	44.753	47.874	53.98	60.734	52.13	55.676	59.777	43.68	42.827	1.943		26	43.62	50.474	47.494	60.258	59.273	52.38	42.849	49.236	50.303	53.749	60.005	47.096	51.971	62.347	63.151	51.172	68.959	62.195	40.741	47.478	1.983		26	8.827	9.609	7.63
27	42.729	44.062	41.015	61.908	54.82	48.733	39.635	48.234	44.54	40.671	57.955	42.389	45.763	53.239	57.562	51.945	55.201	58.442	43.716	41.084	1.992		27	43.615	50.203	47.89	60.582	58.793	53.182	43.365	49.547	50.785	53.726	59.394	46.971	52.648	62.373	63.577	50.566	70.873	63.938	41.272	45.836	2.029		27	8.752	9.412	8.366
28	43.131	44.413	41.398	61.025	57.092	48.347	38.721	47.698	44.025	40.547	59.334	42.577	46.694	53.171	59.181	52.104	56.102	59.069	43.413	43.683	1.971		28	43.408	50.09	47.284	60.612	58.491	53.705	44.38	50.401	50.291	53.804	59.772	47.701	53.212	62.109	63.308	51.998	70.009	63.914	41.35	47.175	1.973		28	8.462	9.377	7.699
29	42.62	44.203	41.011	60.84	56.044	46.143	39.244	45.363	43.276	40.807	58.233	42.381	46.031	53.459	59.344	52.101	53.784	59.031	41.572	40.118	1.991		29	43.466	50.652	47.812	60.072	62.667	54.42	44.884	50.954	51.465	53.8	59.905	48.764	53.354	63.061	65.317	51.674	71.787	65.036	42.073	47.333	1.994		29	8.497	8.83	7.827
30	42.291	44.945	40.615	59.286	50.265	45.846	39.2	45.779	42.996	39.869	57.573	40.532	45.08	52.645	58.55	52.048	55.407	59.067	42.396	42.59	1.943		30	43.974	50.485	46.907	58.631	63.056	55.291	44.765	49.46	51.462	54.73	60.584	48.24	53.197	64.239	64.48	52.337	71.064	64.506	42.265	47.642	1.943		30	8.548	9.377	7.379
31	42.331	44.45	41.887	60.246	51.732	45.83	39.6	46.98	42.373	38.994	57.681	41.419	44.277	53.082	58.13	50.403	52.99	58.344	42.136	43.724	1.969		31	43.508	51.281	46.944	59.7	63.241	55.394	45.519	50.862	52.001	54.752	59.866	48.482	54.673	64.376	64.272	50.403	70.691	65.262	41.477	47.916	1.965		31	8.402	8.807	7.095
32	40.908	43.188	40.024	60.222	56.637	46.85	38.118	48.212	42.119	39.082	57.757	41.408	44.524	52.14	58.272	52.207	53.239	58.439	42.095	44.779	1.996		32	44.027	50.768	46.729	58.804	63.251	55.663	44.928	50.017	51.443	54.909	59.319	47.695	55.216	63.595	64.326	52.181	70.964	64.861	41.533	48.267	1.987		32	8.237	9.063	6.972
33	41.869	43.329	41.346	59.339	55.358	45.792	39.8	49.319	42.426	39.966	57.233	39.693	44.365	52.703	57.825	49.857	53.431	59.714	42.318	44.754	1.937		33	44.952	53.349	46.504	58.364	68.876	56.562	45.874	51.473	53.125	55.92	60.35	49.544	56.061	64.427	68.408	52.196	72.325	65.779	42.668	49.46	1.934		33	8.058	9.03	7.576
34	41.423	43.878	39.437	58.198	54.657	46.477	38.292	48.93	42.148	39.267	57.414	37.73	45.323	51.242	58.32	49.218	52.631	59.083	41.676	43.428	1.921		34	44.11	52.311	46.892	58.558	67.345	58.059	48.326	51.978	53.002	55.532	58.659	48.036	55.296	64.586	64.725	52.427	72.547	66.323	41.466	48.551	2.007		34	8.164	8.993	7.154
35	41.701	43.395	41.102	59.689	51.251	46.075	39.308	47.95	42.985	39.895	57.801	37.44	43.658	53.018	57.825	50.57	53.093	57.806	42.557	44.617	1.921		35	44.96	51.875	47.344	58.684	69.353	57.838	46.519	50.676	53.796	55.533	59.26	48.481	56.312	63.705	65.094	51.936	73.58	66.117	42.258	48.219	1.964		35	8.267	8.936	6.968
36	41.054	44.149	40.437	59.011	52.613	45.877	37.583	48.129	42.61	39.523	57.102	40.057	44.002	52.539	57.429	50.815	53.411	59.125	41.157	44.599	1.925		36	44.8	52.55	47.303	58.5	69.637	57.735	46.393	51.057	53.589	55.354	59.052	49.042	56.279	65.651	67.112	51.692	73.483	66.148	42.116	48.446	1.975		36	8.268	9.078	7.143
37	41.099	44.095	39.05	57.789	54.019	44.321	39.119	48.028	42.678	38.703	56.67	36.406	44.109	51.919	56.94	49.458	50.627	58.279	41.569	44.355	1.938		37	45.467	52.901	48.697	58.037	69.895	60.139	46.013	51.503	52.539	56.449	59.959	50.088	56.816	66.255	67.199	52.112	73.389	66.652	43.92	50.246	1.958		37	8.03	8.62	6.994
38	40.904	42.475	41.032	58.694	54.46	43.935	38.207	47.052	42.679	38.997	57.171	35.997	43.434	52.134	56.251	50.394	51.086	58.901	40.384	43.731	1.907		38	44.689	52.019	47.216	55.98	69.555	60.663	47.837	51.586	53.465	56.59	58.043	49.792	57.583	66.002	67.018	52.392	73.313	67.129	42.568	49.2	1.97		38	8.01	8.698	6.963
39	40.605	42.674	41.459	56.74	54.024	41.691	38.328	46.733	41.769	38.777	56.851	37.589	42.66	51.069	56.103	48.835	51.564	57.305	40.368	43.191	1.909		39	45.59	53.332	48.695	57.387	69.414	61.556	47.741	51.924	54.035	56.036	59.556	49.198	57.312	65.673	65.937	52.412	75.704	66.881	43.055	50.692	1.968		39	8.141	8.332	6.946
40	40.859	41.593	40.084	57.829	54.71	44.192	38.005	46.217	42.427	38.574	57.253	37.264	42.382	52.312	52.927	50.509	51.031	58.615	40.289	43.077	1.953		40	45.673	51.846	47.543	56.976	73.345	60.739	48.874	51.56	53.597	56.934	58.118	51.24	55.6	67.233	65.275	51.145	75.064	67.167	42.53	49.547	1.965		40	7.96	8.644	6.968
41	39.829	42.328	38.853	57.5	56.674	44.972	38.066	47.866	41.616	38.294	55.888	38.384	41.306	52.108	54.369	48.978	49.822	57.146	39.254	42.804	1.983		41	45.643	52.195	46.476	56.098	74.54	61.19	48.336	52.733	54.495	56.354	59.66	51.749	57.392	67.44	66.178	51.194	75.01	67.209	43.148	52.13	1.994		41	8.107	8.24	6.61
42	40.503	41.605	38.885	57.121	53.783	46.006	37.655	46.726	41.215	38.378	55.492	37.521	43.145	50.324	56.13	47.883	50.812	57.543	40.506	43.21	1.954		42	45.416	53.674	47.34	56.037	73.482	61.127	48.518	51.698	54.241	57.404	59.649	50.291	57.09	66.723	67.079	52	74.847	67.293	43.38	52.328	1.961		42	7.849	7.785	7.03
43	41.336	40.452	40.29	57.457	52.944	45.685	37.548	46.788	41.992	38.221	56.517	39.367	42.486	51.629	53.097	49.588	51.258	57.406	40.457	42.875	1.917		43	46.58	53.154	47.247	55.871	75.601	62.937	47.911	51.346	55.001	57.865	57.678	51.499	57.541	67.328	67.508	53.143	77.069	66.277	43.213	50.966	1.987		43	8.175	8.121	7.491
44	40.261	41.243	38.327	57.141	51.781	45.523	36.998	46.982	41.043	38.729	55.542	37.175	40.788	51.962	55.181	48.174	50.458	57.728	40.149	42.538	1.938		44	46.194	53.344	47.677	54.821	74.212	61.824	48.126	52.53	53.727	56.733	58.446	51.775	57.6	67.295	69.06	52.901	74.638	67.797	43.509	50.412	1.94		44	8.056	8.443	7.34
45	39.485	41.368	39.052	56.256	53.693	44.418	37.479	46.061	41.651	37.973	56.266	37.375	38.495	52.067	52.432	48.13	48.971	56.869	39.827	41.879	1.916		45	45.91	53.38	45.623	55.047	75.404	64.604	47.975	52.449	54.269	57.477	59.42	52.665	57.409	67.916	69.45	52.308	76.187	67.741	44.236	52.913	1.964		45	8.195	8.038	7.426
46	38.967	41.302	37.961	56.59	53.487	45.02	37.413	46.678	41.182	37.598	54.815	39.395	40.008	51.298	55.659	48.233	48.034	56.094	39.949	42.984	1.95		46	46.293	53.749	45.872	55.281	75.779	64.657	49.118	52.786	54.521	57.293	58.515	52.634	58.784	66.919	67.707	52.987	76.872	67.816	44.245	51.984	1.954		46	7.948	8.129	7.006
47	40.035	41.216	38.571	57.455	53.397	44.842	37.274	46.991	41.628	38.001	55.37	36.557	41.138	51.703	53.378	47.786	49.873	57.622	39.178	42.977	1.969		47	45.923	54.397	45.788	55.043	76.737	64.016	48.474	53.617	54.427	58.078	58.485	52.388	60.048	68.097	67.94	53.667	77.895	67.499	44.156	52.355	1.925		47	8.101	7.753	6.649
48	38.999	41.25	38.091	57.12	49.985	43.129	37.788	45.348	41.75	37.563	55.037	37.904	40.987	52.055	52.483	48.291	48.497	57.735	39.564	43.681	1.934		48	46.202	52.815	47	54.747	75.443	63.877	49.726	52.436	54.22	57.672	58.508	53.163	57.453	67.986	68.073	52.811	75.72	67.855	43.702	52.538	1.917		48	7.847	7.748	7.24
49	38.132	41.623	38.76	54.45	54.338	43.669	37.78	43.442	40.954	37.402	54.554	37.879	40.398	50.001	52.396	47.819	47.354	56.501	38.645	44.109	1.93		49	46.622	53.903	45.885	54.643	77.934	64.877	48.497	53.512	54.491	59.131	57.66	53.932	57.763	68.1	68.562	51.665	76.886	68.204	44.128	53.011	1.95		49	7.89	7.922	7.009
50	38.668	40.51	37.896	56.177	54.182	42.602	38.067	42.425	41.005	37.692	54.852	36.876	41.455	49.744	51.48	45.148	47.466	56.412	37.127	41.918	1.96		50	46.772	53.93	47.426	55.35	79.813	65.733	48.2	52.827	55.266	57.906	56.675	54.31	58.423	67.968	69.335	52.383	78.706	68.499	43.609	53.351	1.94		50	7.642	8.082	6.426
51	38.565	40.774	37.853	55.547	53.545	43.927	37.185	45.118	40.624	37.73	55.078	38.423	40.308	51.115	50.828	45.544	48.503	56.065	37.708	42.683	1.995		51	47.211	55.387	46.561	55.041	79.557	66.808	49.481	52.794	54.853	58.632	57.705	54.662	59.178	67.902	69.151	52.932	77.614	68.218	43.164	53.485	1.939		51	7.996	7.807	6.548
52	39.556	41.601	37.245	55.825	52.321	44.026	36.129	45.768	40.7	37.413	54.805	36.234	40.836	49.802	52.372	46.095	46.657	55.629	37.171	42.148	1.94		52	46.812	54.032	48.446	53.926	79.319	64.123	49.114	53.214	55.006	57.929	57.063	55.225	59.08	68.621	69.852	52.178	76.109	68.95	44.775	52.123	1.922		52	7.869	8.043	6.675
53	38.683	40.737	37.959	55.734	51.55	44.206	37.227	44.825	40.505	37.74	54.09	31.823	40.503	51.482	50.622	47.487	47.633	56.984	16.266	39.538	1.958		53	46.812	54.532	47.673	54.195	82.509	67.412	49.913	54.713	55.1	59.272	57.842	57.22	60.755	69.479	70.616	51.233	76.915	68.906	44.094	53.681	1.963		53	7.891	7.694	6.688
54	39.182	40.533	37.926	56.111	51.01	44.566	36.751	44.486	40.933	36.675	54.901	29.256	40.239	51.132	49.867	46.826	46.783	55.417	23.681	40.317	1.906		54	46.95	53.138	49.249	54.389	80.642	68.216	49.128	54.028	54.452	57.928	56.916	57.034	59.461	68.62	68.689	53.101	77.787	68.727	43.42	51.431	1.945		54	7.609	7.732	6.671
55	38.46	39.666	37.186	55.053	49.684	43.909	36.17	44.446	39.536	36.932	54.112	30.439	40.585	50.012	50.326	47.432	45.824	55.589	33.035	39.38	1.948		55	47.834	54.334	48.747	53.736	80.727	67.335	48.852	54.606	55.115	58.455	56.867	56.177	60.31	68.214	67.52	50.282	77.643	68.271	43.365	54.264	1.921		55	7.875	7.411	6.706
56	39.416	39.49	37.201	55.627	50.453	44.055	37.151	43.562	40.085	36.953	53.198	29.716	41.174	50.693	47.94	46.194	46.038	54.798	38.014	39.194	1.945		56	46.706	52.643	48.201	53.865	80.839	68.669	48.756	54.46	55.304	57.536	57.069	56.864	58.375	68.633	66.792	51.932	76.856	68.481	44.581	52.77	1.935		56	7.627	7.4	6.877
57	37.34	39.024	36.861	55.39	53.144	44.992	36.165	41.926	40.033	36.64	52.864	28.471	38.694	49.181	47.55	45.7	44.203	55.286	40.374	41.554	1.898		57	47.18	55.044	48.063	53.037	80.91	69.362	49.731	54.435	55.7	59.581	57.657	59.622	59.44	70.054	71.057	52.044	77.848	69.806	44.781	52.624	1.94		57	7.715	7.477	6.861
58	37.74	40.667	35.554	55.306	53.246	43.85	35.662	42.512	39.648	36.023	52.361	31.557	37.31	49.205	49.459	46.498	45.191	55.79	40.158	41.485	1.956		58	47.43	55.103	50.411	53.522	81.144	69.202	49.153	54.834	54.56	59.166	57.799	58.608	59.987	69.833	71.332	50.531	78.058	69.527	45.098	54.56	1.958		58	8.089	7.387	7.035
59	37.879	38.358	37.242	54.465	52.363	44.832	35.96	40.906	40.263	36.378	53.139	32.281	35.493	49.336	48.514	45.813	44.872	55.34	39.947	41.522	1.907		59	48.006	54.337	49.318	52.383	80.421	70.329	49.719	55.547	54.785	59.149	57.01	58.569	60.568	69.221	70.834	50.648	76.294	68.657	44.24	52.194	1.999		59	7.668	7.136	6.682
60	36.911	38.707	36.649	54.511	53.934	43.962	35.81	42.134	40.076	36.418	53.017	30.355	36.191	49.325	47.356	46.485	43.644	53.893	39.211	41.421	1.912		60	47.446	55.16	47.911	52.712	84.586	70.18	50.718	54.727	55.326	59.96	56.798	57.257	61.654	68.218	70.057	51.643	78.638	69.978	44.707	52.091	1.94		60	7.862	7.472	7.199
																					1.9516																							1.95373
1	20.572	21.681	20.305	25.776	31.776	28.156	18.427	21.924	19.236	18.989	24.721	20.07	22.281	20.693	29.338	24.282	25.287	24.409	19.443	18.246	1.865		1	16.291	21.348	15.766	21.616	32.002	23.949	20.807	22.444	18.164	17.851	21.716	20.389	23.597	20.068	28.492	21.991	19.08	18.235	16.835	20.711	1.781		1	21.276	26.969	32.132
2	20.545	20.915	20.448	26.279	31.428	28.089	18.087	22.145	19.276	19.913	24.615	19.49	22.096	20.625	28.698	24.055	24.91	24.273	19.046	17.749	1.887		2	15.286	20.799	15.781	21.12	29.727	23.354	19.664	21.726	17.444	17.212	20.681	19.082	23.078	19.402	27.045	21.289	18.749	17.613	15.675	20.036	1.817		2	21.602	27.125	33.359
3	20.239	20.773	20.24	25.842	31.058	28.606	17.501	21.976	18.948	20.767	24.287	19.665	21.839	20.427	28.495	23.888	25.331	24.232	18.769	17.907	1.865		3	14.781	20.271	15.327	20.367	27.849	22.794	18.65	21.107	17.13	16.72	20.164	18.38	22.036	18.828	26.218	20.214	18.81	17.506	15.154	19.027	1.771		3	21.771	27.952	35.69
4	20.275	20.823	20.312	25.914	31.453	28.364	17.758	22.072	18.975	19.876	24.133	19.707	21.696	20.477	28.069	23.795	24.542	24.032	18.63	17.59	1.892		4	14.339	20.067	15.706	19.928	26.173	21.101	17.407	20.122	17.082	16.233	19.7	17.667	21.637	18.307	25.45	19.744	18.27	16.952	14.94	19.56	1.804		4	22.125	28.458	36.245
5	19.951	20.663	19.582	25.144	30.44	27.261	17.464	21.766	18.59	18.399	24.084	20.191	21.704	19.793	27.514	23.564	23.984	23.815	18.655	17.913	1.857		5	13.636	19.762	16.117	19.073	25.36	20.596	15.714	19.19	17.097	15.821	18.862	17.124	21.497	17.778	24.701	19.485	19.242	16.569	14.715	18.62	1.852		5	23.96	30.624	33.81
6	19.898	20.573	19.491	25.149	30.564	27.695	17.627	21.453	18.484	18.012	24.075	19.474	21.344	19.755	28.737	23.511	24.185	23.458	18.414	17.364	1.847		6	13.324	19.481	18.08	19.158	24.988	20.162	14.881	19.269	16.78	15.707	18.902	17.101	20.925	17.543	24.52	19.297	18.761	16.246	14.671	18.415	1.759		6	24.491	30.799	34.357
7	19.631	20.318	19.255	25.467	30.431	27.366	17.445	21.821	18.527	18.243	23.848	19.747	21.287	19.982	28.39	23.513	23.876	23.155	18.396	17.465	1.868		7	13.223	19.467	20.167	18.891	24.779	19.806	14.736	19.013	16.782	15.881	18.577	17.149	20.864	17.547	24.151	18.586	19.08	16.193	14.669	18.273	1.76		7	24.914	31.388	34.788
8	19.686	19.897	19.418	24.926	30.428	26.745	17.334	21	18.538	18.017	23.77	19.586	20.975	20.075	27.529	23.518	24.063	23.446	18.149	16.973	1.822		8	13.041	19.877	21.755	18.595	24.543	19.624	14.245	18.691	16.693	15.64	18.472	17.149	20.904	17.716	24.399	18.597	19.252	15.814	14.368	17.711	1.7		8	25.361	32.353	33.926
9	19.559	20.452	19.331	24.483	30.061	25.836	17.309	21.192	18.123	18.099	23.41	19.191	20.499	19.342	27.063	23.293	23.694	22.998	17.953	17.405	1.831		9	12.984	19.126	18.383	18.816	24.141	19.428	13.679	18.672	17.059	15.401	18.247	16.944	20.686	17.584	23.846	18.833	19.127	15.735	14.134	17.973	1.781		9	27.064	34.346	33.76
10	19.368	20.25	19.141	24.38	30.173	25.919	17.039	21.052	18.178	17.873	23.735	19.166	20.459	19.697	26.924	22.456	23.834	23.081	17.89	17.321	1.868		10	13.017	19.348	18.043	18.679	23.915	18.842	13.919	17.912	16.952	15.024	18.415	16.981	20.449	17.037	23.779	19.194	19.163	15.866	14.274	17.467	1.775		10	27.279	34.945	33.939
11	19.031	19.856	19.104	24.781	29.949	25.659	16.652	21.123	18.236	17.867	23.26	18.732	20.403	19.44	27.372	22.919	23.251	23.139	18.076	17.298	1.87		11	12.905	19.428	17.444	18.609	23.569	18.824	13.792	17.91	16.999	15.247	17.967	16.722	20.084	17.233	23.894	19.073	19.121	15.349	14.365	17.027	1.793		11	28.045	35.498	33.898
12	19.07	19.596	19.294	24.615	30.158	25.325	16.659	20.733	17.949	17.818	25.605	18.933	20.449	19.647	26.677	23.059	23.223	22.873	17.973	16.813	1.87		12	12.651	19.719	17.409	18.426	23.9	18.182	13.417	18.046	16.827	15.127	18.129	16.967	20.149	17.399	23.861	18.971	19.153	15.66	14.127	16.925	1.756		12	28.008	36.278	33.706
13	18.88	19.612	19.271	23.953	29.888	25.39	16.595	20.943	17.844	17.392	23.001	18.529	20.648	19.805	27.263	22.593	23.124	22.643	17.613	17.615	1.875		13	12.472	19.333	16.877	18.46	22.757	17.614	13.274	17.827	16.868	15.144	17.683	16.535	20.103	16.813	23.151	18.04	19.187	15.441	14.119	16.743	1.834		13	29.197	37.03	33.459
14	19.186	19.949	19.355	24.586	31.117	25.309	16.822	20.127	17.965	17.577	22.639	18.093	20.715	19.795	27.085	22.242	22.907	22.297	17.612	17.264	1.847		14	12.757	18.964	17.063	18.541	22.944	18.067	13.338	17.506	16.746	14.897	17.792	16.369	19.763	17.018	23.193	18.707	18.741	15.625	14.061	16.26	1.842		14	29.821	37.373	33.232
15	18.83	19.545	18.848	23.995	30.046	25.131	16.523	20.775	17.679	17.775	22.528	18.326	20.514	19.111	26.52	22.559	23.006	22.571	18.58	18.909	1.902		15	12.717	19.032	16.716	18.466	22.9	18.412	13.259	17.632	16.867	14.814	17.454	16.247	19.524	16.97	22.994	18.885	19.179	15.375	14.29	16.214	1.837		15	30.158	38.042	33.286
16	18.944	19.538	18.472	23.945	30.594	25.287	16.538	21.243	17.61	17.493	22.305	18.498	19.956	19.034	26.517	21.934	22.628	22.392	17.882	23.911	1.907		16	12.834	18.886	17.063	18.651	22.616	17.626	13.418	17.123	16.821	14.87	17.494	15.995	19.3	16.883	23.32	18.67	19.175	15.271	13.894	15.551	1.84		16	30.306	38.137	33.041
17	18.979	19.748	18.273	23.496	29.328	24.354	16.291	20.665	17.539	17.528	22.588	18.037	20.48	19.353	26.027	22.148	22.031	22.05	17.442	17.13	1.857		17	12.674	18.388	16.952	18.637	22.869	17.006	13.449	17.252	16.446	14.67	17.331	15.943	18.893	16.899	23.163	18.41	18.848	14.881	13.98	15.109	1.788		17	31.483	40.207	32.266
18	19.316	19.745	18.353	23.709	29.024	25.008	16.728	20.153	17.524	17.349	22.569	17.967	20.226	19.112	26.187	22.145	22.187	22.462	17.26	17.052	1.851		18	12.621	18.617	17.024	18.643	23.019	17.659	13.192	16.991	16.514	14.914	17.407	15.75	19.201	16.827	22.931	18.17	18.929	15.011	13.9	15.018	1.734		18	31.59	40.234	32.32
19	19.035	19.286	18.353	23.622	29.693	24.78	16.351	20.621	17.574	17.267	22.523	21.391	20.501	19.141	26.65	22.029	21.929	22.114	17.545	17.33	1.861		19	12.768	18.408	16.649	18.847	22.793	17.564	13.304	16.928	16.519	14.867	17.082	15.843	19.254	16.787	22.776	18.405	18.953	14.9	13.788	14.49	1.815		19	31.711	40.466	32.699
20	18.922	19.368	18.297	23.374	29.054	24.578	16.734	20.678	17.554	17.353	22.278	18.042	20.08	19.149	25.912	21.941	21.908	22.158	17.404	17.014	1.87		20	12.948	18.235	16.66	18.963	22.114	17.885	13.566	17.184	16.338	14.962	16.943	15.614	18.633	17.032	23.287	18.363	19.141	15.076	13.841	14.444	1.774		20	31.727	39.773	32.47
21	18.571	19.536	17.794	23.236	28.603	24.806	16.474	20.184	17.488	17.51	22.204	17.893	20.09	19.105	26.036	21.846	21.891	22.165	17.48	17.194	1.858		21	12.873	17.816	16.994	18.953	22.479	17.62	13.383	16.884	16.255	14.875	16.83	15.157	18.92	16.532	22.921	18.606	19.163	15.373	13.597	14.515	1.778		21	31.288	38.497	32.017
22	18.614	20.015	18.019	23.26	31.141	24.42	16.558	20.606	17.53	17.525	22.514	18.47	20.289	19.005	26.142	21.621	21.964	22.086	17.338	17.105	1.84		22	12.637	17.922	16.792	18.769	22.718	17.826	13.356	17.068	16.062	14.768	16.621	15.614	18.803	16.537	23.091	18.271	19.587	15.235	13.353	14.51	1.867		22	30.998	38.534	31.818
23	18.756	19.403	17.781	23.123	29.696	24.632	16.432	19.98	17.371	17.443	22.244	17.874	20.249	19.124	26.193	21.716	22.016	21.939	17.03	17.326	1.883		23	12.74	17.566	17.052	18.552	22.664	17.78	13.741	16.742	16.281	14.842	16.727	15.135	18.813	16.814	22.686	17.773	19.876	15.259	13.51	14.67	1.844		23	31.219	38.507	32.206
24	18.526	19.405	17.829	22.985	28.479	24.79	16.489	20.293	17.276	17.391	22.258	18.529	20.56	18.936	25.915	21.982	21.91	21.901	17.074	17.221	1.817		24	12.787	17.812	17.556	18.363	23.078	17.626	13.445	16.687	16.152	14.953	16.474	14.744	18.463	16.8	23.106	17.485	19.713	15.281	13.53	14.339	1.805		24	31.151	38.768	32.002
25	18.664	19.383	17.576	22.998	29.324	24.178	16.556	20.243	17.319	17.199	22.059	17.709	20.124	19.025	25.97	21.637	21.509	22.009	17.108	17.49	1.82		25	12.744	17.126	17.489	17.99	22.917	18.176	13.792	16.654	16.078	15.182	16.557	14.919	18.816	17.017	23.314	17.621	19.369	15.306	13.403	13.67	1.791		25	31.093	37.699	31.823
26	18.601	19.328	17.357	23.158	29.698	23.745	16.674	20.219	17.243	17.194	22.088	17.828	19.981	18.815	25.411	21.773	21.45	22.051	17.231	17.563	1.783		26	12.562	17.352	17.435	17.953	22.786	17.762	14.104	16.564	15.917	14.946	16.14	14.581	18.379	16.564	22.656	17.775	20.098	15.353	13.231	14.071	1.806		26	30.565	38.263	31.574
27	18.659	19.995	17.232	23.212	28.903	23.737	16.61	20.079	16.792	17.014	22.12	17.747	20.451	18.821	25.414	21.513	21.086	21.876	17.403	17.895	1.859		27	12.522	17.397	17.08	17.896	23.022	18.071	13.891	16.282	15.559	14.895	16.027	14.567	18.704	16.857	22.64	17.802	19.755	15.317	12.955	14.075	1.825		27	30.362	37.729	30.991
28	18.281	19.536	17.338	22.92	28.409	23.467	16.743	20.127	17.156	16.879	21.867	17.949	20.528	18.656	25.42	21.432	20.825	21.959	16.755	17.535	1.799		28	12.528	17.283	17.455	17.897	23.002	18.139	14.086	16.26	15.846	14.946	16.052	14.445	18.101	16.659	22.991	17.604	19.949	15.462	13.427	13.738	1.768		28	30.695	37.732	31.052
29	18.308	19.329	17.468	23.008	29.404	24.44	16.598	21.794	17.099	16.58	21.849	17.38	20.627	18.769	24.967	21.709	21.083	21.656	17.449	18.226	1.763		29	12.471	17.039	16.913	17.704	23.336	18.295	14.267	16.21	15.84	15.151	16.292	14.637	18.635	16.985	23.103	17.579	20.57	15.493	13.078	13.556	1.761		29	30.249	37.964	29.699
30	18.475	19.252	17.16	22.914	30.275	24.055	16.187	21.219	17.279	16.928	21.917	17.456	20.329	18.84	24.924	22.059	20.934	21.48	17.199	17.788	1.823		30	12.396	17.056	17.931	17.384	23.567	17.527	14.319	16.543	15.711	14.872	16.223	14.11	18.296	17.055	23.335	17.57	20.226	15.423	12.962	13.362	1.792		30	30.066	37.638	29.701
31	18.315	19.475	17.188	23.064	28.998	23.867	15.931	20.808	17.537	16.849	22.133	17.212	20.956	18.696	25.027	21.577	21.044	21.887	17.297	17.294	1.829		31	12.551	17.498	17.491	17.528	23.633	18.22	14.316	16.05	15.559	14.948	15.944	14.153	18.273	16.873	22.547	17.852	20.675	15.738	12.857	13.747	1.819		31	30.398	37.494	29.37
32	18.499	19.209	17.165	22.788	29.08	23.523	16.583	20.236	17.505	16.726	21.937	17.561	21.019	18.91	25.03	21.837	21.058	22	17.454	17.046	1.793		32	12.235	16.683	17.374	16.929	23.769	18.04	14.363	15.783	15.564	15.101	15.988	14.122	18.73	16.879	22.674	18.282	20.515	15.687	12.953	13.116	1.837		32	30.759	37.307	29.082
33	18.424	19.129	17.292	23.004	28.827	23.705	16.24	19.987	17.254	16.863	21.909	17.85	20.769	18.898	24.973	21.427	21.036	21.408	17.036	17.089	1.825		33	12.481	16.678	17.556	16.751	23.759	17.836	14.405	16.313	15.634	15.018	16.043	14.122	18.65	17.13	23.151	17.687	21.017	15.975	13.023	13.458	1.746		33	30.147	36.933	28.584
34	18.332	19.042	16.872	22.594	29.36	23.261	16.133	19.972	17.29	16.504	21.798	18.606	20.47	18.841	24.698	21.465	21.035	21.612	17.305	17.109	1.776		34	12.421	16.69	17.394	16.607	23.961	18.156	14.504	15.926	15.469	15.063	15.948	13.981	18.119	17.096	22.402	17.088	21.039	15.922	12.801	13.098	1.778		34	30.027	36.231	27.931
35	18.453	19.421	17.056	22.986	29.723	23.562	16.297	20.112	17.081	16.553	21.512	18.319	21.046	18.882	25.124	21.791	20.927	21.847	17.264	17.107	1.804		35	12.244	16.855	17.693	16.401	23.759	18.038	14.965	15.855	15.645	14.923	15.917	14.012	18.438	17.178	22.755	17.612	21.434	15.82	12.637	13.308	1.824		35	30.472	36.001	27.976
36	18.355	19.272	17.16	22.659	29.238	23.319	16.319	20.488	16.991	16.589	21.711	17.598	21.193	18.726	24.843	21.256	20.942	21.572	17.231	17.153	1.773		36	12.161	16.846	17.916	16.139	23.946	18.022	14.976	15.801	15.625	15.155	15.595	13.797	18.01	17.069	22.737	17.467	21.812	15.979	12.548	13.196	1.85		36	29.636	35.506	27.617
37	18.426	19.323	17.004	22.626	28.538	23.606	16.382	20.344	16.933	16.376	21.592	18.268	20.331	18.28	24.677	21.198	20.445	21.703	16.869	17.36	1.738		37	12.361	16.856	17.807	15.878	24.068	17.988	14.946	15.567	15.593	15.22	15.815	13.705	18.143	17.264	23.402	17.482	21.956	16.234	12.576	13.446	1.816		37	30.011	34.579	26.331
38	18.379	19.109	16.998	22.97	28.764	23.586	16.205	20.924	16.893	16.535	21.775	18.898	21.306	18.706	24.514	21.588	20.694	21.593	17.206	16.966	1.721		38	12.354	16.703	18.177	15.675	24.511	17.893	15.097	15.908	15.352	15.151	15.811	13.705	17.675	17.232	22.405	17.112	22.111	16.356	12.551	13.03	1.824		38	30.043	34.662	26.47
39	18.509	19.636	17.24	22.763	28.504	24.4	16.259	20.168	16.971	16.403	22.005	17.969	21.134	18.454	24.314	21.848	20.516	21.351	17.319	17.226	1.716		39	12.355	16.501	18.465	15.628	24.287	18.028	14.96	15.606	15.616	15.354	15.815	13.825	17.99	17.426	22.792	17.271	22.144	16.393	12.645	13.228	1.788		39	29.952	33.883	26.169
40	18.367	19.787	16.639	22.556	28.019	23.937	16.257	20.403	16.742	16.342	21.791	18.257	20.857	18.58	24.631	21.524	20.719	21.204	17.367	17.018	1.8		40	12.283	16.403	18.232	15.611	24.538	18.006	15.124	15.525	15.528	15.323	15.639	13.788	18.021	17.331	23.103	17.416	22.264	16.84	12.25	12.875	1.873		40	29.935	33.744	26.024
41	18.428	19.179	17.041	22.499	27.572	23.442	16.324	20.11	16.985	16.658	21.647	17.496	21.514	18.743	24.462	21.581	20.484	21.376	17.205	17.729	1.802		41	12.257	16.835	17.848	15.158	24.572	18.309	15.496	15.44	15.661	15.504	15.971	14.099	18.273	17.508	23.39	17.443	22.934	16.73	12.516	13.549	1.89		41	30.726	31.811	25.126
42	18.504	19.603	16.794	22.588	28.28	23.311	16.654	20.775	16.799	16.429	21.819	17.843	20.998	18.776	24.091	21.39	20.415	21.729	17.211	16.991	1.809		42	12.424	16.326	17.751	15.278	24.421	17.921	15.392	15.438	15.455	15.529	15.61	13.984	17.807	17.649	22.934	17.308	23.433	16.661	12.493	13.533	1.821		42	30.657	31.448	26.626
43	17.901	19.651	17.041	22.446	29.372	23.63	16.198	20.68	16.816	16.351	21.626	17.837	20.95	18.76	24.151	20.91	20.429	21.271	17.044	17.185	1.758		43	12.469	16.552	18.167	14.816	24.358	18.834	15.388	15.238	15.215	15.538	15.881	13.825	17.704	17.409	22.486	17.267	23.437	16.885	12.628	13.383	1.842		43	30.355	30.707	26.502
44	17.993	19.774	16.853	22.668	29.224	23.079	16.395	19.98	16.798	16.348	21.667	17.975	21.235	18.489	23.864	21.467	20.28	21.491	17.291	17.358	1.775		44	12.2	16.479	18.548	15.023	24.197	18.618	15.012	15.468	15.431	15.416	15.83	13.994	17.56	17.582	22.607	17.46	23.408	16.662	12.275	13.273	1.825		44	30.364	30.783	26.348
45	18.281	20.044	16.794	22.561	28.805	22.929	16.198	20.18	16.648	16.461	21.43	17.647	22.906	18.669	23.248	21.284	19.882	21.345	17.395	16.961	1.746		45	12.324	16.518	18.753	14.846	24.759	18.806	15.44	15.674	15.382	15.823	15.944	13.916	17.692	17.662	23.063	17.178	23.64	16.83	12.362	13.175	1.826		45	30.447	29.71	25.413
46	18.197	19.863	16.693	22.48	28.226	23.354	16.2	20.331	17.01	16.506	21.734	17.459	21.969	18.276	23.495	21.604	19.844	21.344	17.353	17.403	1.816		46	12.167	16.526	18.621	14.33	24.771	18.521	15.541	15.392	15.595	15.744	16.105	14.288	17.744	17.688	22.698	16.89	23.94	16.992	12.33	13.2	1.83		46	30.386	29.017	25.639
47	18.059	19.691	16.9	22.51	28.825	23.309	16.415	20.681	16.656	16.673	21.801	18.172	21.537	18.868	24.13	21.87	19.733	21.324	17.294	17.713	1.766		47	12.304	16.356	18.877	14.542	24.99	18.81	15.607	15.729	15.407	15.75	16.08	13.966	17.849	17.631	23.169	17.346	24.227	17.02	12.55	13.248	1.824		47	29.881	28.922	25.433
48	18.393	19.746	16.524	22.223	29.491	23.103	16.052	20.753	16.685	16.556	21.505	17.547	21.612	18.791	23.764	21.346	20.057	21.416	17.244	17.576	1.79		48	12.155	16.585	18.792	14.268	24.416	18.768	15.708	15.6	15.5	15.757	15.983	14.225	17.771	17.767	22.474	17.079	24.213	17.007	12.27	13.579	1.802		48	30.429	29.17	25.102
49	19.004	19.193	16.628	22.574	28.139	22.933	16.262	21.053	16.631	16.39	21.462	17.589	21.055	18.877	23.719	21.879	19.475	21.2	17.713	17.656	1.802		49	12.362	16.762	18.974	14.205	25.168	19.519	15.738	15.405	15.403	15.955	16.194	14.502	17.501	18.014	22.743	17.141	25.265	17.135	12.228	13.162	1.84		49	30.249	28.18	24.779
50	18.396	19.604	16.405	22.726	28.209	23.653	16.055	21.413	16.627	16.496	21.28	17.698	21.344	19.087	23.468	21.912	19.445	21.22	17.987	17.72	1.805		50	12.371	16.09	18.565	13.926	25.258	19.642	16.134	15.543	15.422	16.008	16.24	14.319	17.264	18.087	22.767	17.374	25.034	17.248	12.202	13.093	1.873		50	30.274	27.683	24.212
51	18.17	19.205	16.266	22.86	28.209	22.947	16.491	20.913	16.721	16.53	21.17	17.643	21.826	18.772	23.508	21.885	19.328	21.514	18.035	17.549	1.828		51	12.287	16.419	19.273	14.081	25.589	19.915	15.734	15.276	15.629	15.813	16.302	14.691	17.562	18.289	23.773	17.095	25.172	17.525	12.147	13.011	1.836		51	30.052	27.183	24.193
52	18.17	19.487	16.753	22.418	28.175	22.794	16.597	20.578	16.741	16.232	21.615	18.093	21.143	18.912	22.855	21.771	19.58	21.619	18.54	17.629	1.783		52	12.219	16.745	18.801	14.216	25.255	19.547	15.734	15.164	15.407	15.693	16.376	14.767	17.706	17.996	22.767	16.844	25.271	17.606	12.158	13.137	1.763		52	29.838	27.248	24.316
53	18.241	19.523	16.522	22.5	29.129	22.444	16.477	20.374	16.742	16.418	21.384	19.557	21.394	18.75	23.245	21.295	19.401	21.176	26.61	18.182	1.797		53	12.655	16.69	19.89	13.919	25.38	19.778	16.699	15.963	15.561	16.352	16.643	15.222	17.558	18.373	23.311	17.438	25.948	17.413	12.091	12.945	1.814		53	30.052	26.958	24.439
54	18.256	19.813	16.63	22.331	29.404	22.277	16.397	20.317	16.945	16.418	21.42	20.381	21.275	18.67	23.066	21.744	19.542	21.224	23.622	18.282	1.738		54	12.281	16.247	19.405	13.921	25.601	19.814	15.83	15.842	15.612	16.197	16.62	15.352	17.342	18.336	23.483	17.43	26.098	17.409	12.344	12.636	1.743		54	29.882	26.836	23.959
55	17.942	19.554	16.699	22.574	29.105	22.733	16.455	20.904	16.65	16.351	21.02	20.048	21.342	18.88	22.858	21.808	19.14	20.911	19.917	18.385	1.788		55	12.323	16.387	20.011	14.032	25.246	20.586	16.052	16.236	15.49	16.324	16.625	15.887	17.201	18.746	23.196	17.645	25.77	17.709	12.264	13.123	1.792		55	29.976	26.444	23.907
56	18.012	19.593	16.459	22.355	28.426	22.703	16.59	20.549	16.781	16.395	21.186	20.07	20.834	18.919	22.949	21.89	19.133	20.785	17.642	18.645	1.814		56	12.252	16.348	19.697	14.08	25.353	20.333	16.081	15.359	15.373	16.555	16.539	15.577	17.507	18.666	23.039	17.63	25.899	17.641	12.276	12.353	1.739		56	29.896	26.36	23.602
57	18.466	19.694	16.405	22.522	27.574	22.511	16.439	21.385	16.924	16.507	21.439	20.642	22.075	19.074	22.831	21.593	19.055	21.104	16.969	17.595	1.765		57	12.41	16.85	20.158	13.959	25.886	20.566	16.103	15.696	15.354	16.414	16.655	16.522	17.27	18.677	23.882	17.478	26.345	17.807	12.381	12.882	1.757		57	30.207	26.568	23.262
58	18.273	19.479	16.002	22.507	27.63	22.081	16.734	21.319	16.82	16.387	21.304	19.462	22.3	19.167	22.665	21.458	18.927	21.067	16.84	17.695	1.774		58	12.441	16.646	19.844	13.69	25.917	20.451	16.533	15.488	15.455	16.462	16.639	16.594	17.916	18.891	24.027	17.601	26.458	18.003	12.227	12.599	1.812		58	30.084	26.187	23.593
59	18.207	19.585	16.444	22.427	28.019	22.503	16.417	21.657	16.922	16.242	21.356	18.667	23.321	18.867	23.097	21.85	18.603	21.247	16.872	17.765	1.772		59	12.173	16.136	20.061	13.955	25.472	20.863	16.304	15.311	15.193	16.614	16.642	17.146	17.369	18.821	23.169	17.932	25.621	17.912	12.37	12.831	1.76		59	29.896	25.948	23.606
60	18.212	20.148	15.95	22.414	28.53	22.257	16.713	21.891	16.925	16.452	20.993	19.814	22.876	19.003	23.015	21.683	18.711	21.178	17.02	17.911	1.687		60	12.133	16.148	19.721	13.79	26.049	20.836	16.36	15.937	15.684	16.659	16.583	16.817	18.09	18.988	23.293	18.026	26.036	17.748	12.357	12.638	1.849		60	29.373	25.638	23.383
																					1.81578																							1.80405
1	46.0194	46.9634	47.1174	64.8664	62.9214	44.8144	41.3244	53.7334	47.2924	44.0864	62.5854	49.1054	48.6144	55.4994	66.8824	56.9844	62.9934	65.5264	46.4604	44.8004			1	34.3563	41.1593	40.5853	55.2753	33.5423	29.3213	25.2493	40.6453	41.7233	39.7843	50.8983	31.5033	34.8893	51.8253	46.5483	40.7513	56.1173	62.5373	38.4233	31.9483			1	42.4568	49.6308	19.4128
2	46.9394	46.6954	47.2344	65.0194	62.4034	47.3634	41.2684	52.7664	47.4284	44.6024	61.8654	49.1024	48.3184	55.6014	66.5074	56.6274	64.3694	63.6344	46.4194	46.4354			2	35.6643	43.9593	42.7783	55.4083	37.4523	30.1853	26.8963	41.9083	43.0253	41.6823	52.5513	34.2713	36.3503	53.7713	48.5353	41.2273	56.6093	63.5443	39.8073	33.5523			2	41.0078	49.0478	14.8888
3	46.6614	47.0254	45.4724	64.1874	61.3354	46.2444	41.4874	53.1714	47.1424	46.1794	62.7064	46.0874	46.8114	55.0344	64.8434	56.6894	62.5294	62.7644	45.1894	46.8324			3	37.9043	43.1593	42.4053	56.0923	41.3143	31.6183	29.2073	42.4923	42.7283	43.5143	53.6243	35.4343	38.2753	55.0263	49.8833	43.5643	57.7463	62.7373	40.1983	34.0823			3	39.0638	44.9818	10.1718
4	46.2134	46.1614	45.8684	64.4024	61.8464	46.7634	39.4654	52.4844	46.2724	44.7434	61.4784	47.1024	47.3444	54.6944	64.8464	56.1854	62.0294	62.8184	45.6164	46.8634			4	38.6263	43.9653	44.0073	55.8273	43.2993	33.4823	32.0683	43.7033	42.1733	44.4013	54.7353	36.7793	37.8173	56.0833	52.1313	44.1743	57.6773	62.4713	39.8873	32.8273			4	37.4788	43.6208	8.73478
5	44.4134	46.6864	43.7904	64.3684	60.3574	46.7754	40.7204	51.7774	46.0314	43.3354	60.9554	46.3274	46.8744	53.9634	63.4264	57.0394	61.9654	63.0834	44.9864	45.6454			5	40.5963	44.9373	43.1413	56.8713	45.4453	32.8303	35.0663	44.8033	42.5273	46.5833	56.7723	39.0183	39.2183	56.6153	53.6933	44.9343	60.2603	62.6303	39.4013	33.4993			5	33.7788	38.7198	7.40178
6	44.1154	45.6094	46.2414	63.7024	60.7664	43.8244	39.8164	51.9894	45.4524	43.1014	60.6074	45.9784	46.9374	55.3544	62.7254	55.5064	62.2334	62.2444	44.8784	45.6114			6	40.8313	44.0163	37.4463	56.0623	45.0463	33.0323	35.8043	44.8383	42.5253	46.3223	56.7273	38.5343	39.0653	56.2243	52.5813	45.5833	59.3913	63.5623	39.0033	35.1923			6	33.4418	37.6348	6.15878
7	45.1154	45.7584	46.2154	62.6624	60.0944	46.0024	38.9404	51.6134	46.1714	43.2264	60.0384	45.6294	47.8224	54.6014	64.5954	56.7334	61.5294	61.4684	45.3914	45.8274			7	40.7373	44.1363	32.7883	56.2933	44.7713	33.5733	37.0213	44.4273	42.2163	47.2323	56.6543	37.6063	38.9453	55.5293	52.5323	44.5943	60.3933	62.3543	40.0673	35.4083			7	30.9238	36.2718	6.76978
8	44.4174	45.9394	45.3794	62.5814	60.4354	47.3454	39.6214	52.1384	45.2614	42.3884	60.4034	44.9674	46.8724	52.7644	62.8464	55.6894	60.7394	61.7364	44.3164	45.2874			8	40.8893	43.8903	27.5893	55.9443	45.3893	32.6503	38.0933	44.6243	42.1063	46.7213	56.9353	38.6623	38.8203	55.7263	51.5993	46.0173	58.7683	60.9733	38.4953	34.7273			8	29.6128	34.5068	6.34978
9	43.8514	45.1264	45.1654	63.2494	59.3454	48.9174	39.8614	49.0894	45.3794	42.2894	61.1714	45.4464	48.8704	55.0154	64.2174	56.9694	59.0164	61.0964	45.4644	46.1964			9	39.3153	44.2433	38.1853	56.4683	45.2243	35.1413	38.9743	45.3483	41.7743	47.3753	57.5593	38.0353	39.5893	55.3973	52.4573	45.7553	60.8673	61.8083	38.1333	35.1173			9	24.7618	28.6058	6.66778
10	44.1644	45.5224	42.8064	61.2974	59.4714	48.0124	40.5874	50.1494	44.8554	42.6164	60.9844	44.5754	46.9964	52.9054	62.8794	55.4714	60.2514	61.2924	44.1894	45.8324			10	39.3713	44.1723	39.1673	55.9703	46.8423	34.8783	37.2803	46.1883	42.2993	47.2473	57.3193	39.2103	39.0123	55.4403	52.4873	45.2353	59.4593	60.7743	38.4023	36.0163			10	23.5258	27.6248	6.63278
11	44.6114	45.3734	45.0854	62.5074	61.1144	47.4224	39.2614	50.5884	44.9554	41.5974	59.5414	45.7134	47.2894	52.5084	63.5314	53.9604	59.6504	61.1414	44.1254	45.6084			11	39.6353	42.9743	40.3693	56.2323	45.6323	35.5773	38.7593	45.5783	41.4453	46.8533	57.3443	38.6293	40.6503	54.7463	53.7893	45.6453	60.4823	61.4873	38.1993	37.8913			11	22.8718	26.2418	6.40178
12	43.8864	44.4754	43.0184	62.6434	57.7174	48.3294	39.6584	51.5474	45.1624	41.7774	62.5404	45.2774	46.5974	53.6204	62.4474	54.4624	59.6064	61.4314	44.1254	45.3104			12	39.2773	44.1053	40.3793	55.2143	45.4843	36.6383	38.6493	46.0353	42.0593	47.7843	57.1723	38.8273	40.1553	55.5853	51.2123	44.6873	59.9293	60.6213	37.8473	38.3223			12	20.8448	23.6408	6.46378
13	43.4264	44.9864	44.9464	61.2194	57.4354	48.1054	39.8554	49.7794	43.9574	41.5684	58.8934	46.3724	46.9874	53.7924	63.4354	54.5634	58.8644	59.5574	44.1254	42.4724			13	39.2403	43.7843	40.5653	56.1013	47.0953	38.8143	38.9323	46.4313	42.7203	48.1173	56.5283	39.3053	41.3883	55.0593	52.9223	46.6523	61.2703	60.1653	37.7293	39.3813			13	17.3768	20.1748	6.47478
14	43.1704	44.5494	43.3944	61.0244	54.9484	46.1374	39.4044	51.8404	44.6194	41.4194	58.9544	46.0594	46.5574	51.9054	59.9914	53.6274	56.5544	60.4654	42.2414	42.1984			14	39.0483	44.0983	43.0593	54.9423	47.0073	39.8563	38.6243	46.0113	42.9573	48.2903	56.3173	40.1483	41.3753	57.1253	55.4363	45.1323	59.8543	60.2723	36.9153	40.3353			14	15.9088	18.6148	6.70878
15	44.2134	43.4944	43.7414	60.9374	55.7514	48.1814	39.0364	49.3634	43.8184	40.9324	58.8424	45.4224	47.4004	51.7304	60.0454	53.0834	57.6304	60.2024	43.8994	38.1194			15	39.5533	43.7653	43.5683	56.1973	48.1383	39.6423	38.1433	45.5163	43.0753	47.9193	56.6893	39.6243	42.8223	56.2013	54.4723	46.3023	61.7663	60.8123	36.9563	40.1963			15	15.4128	18.0838	6.14178
16	42.9024	43.5784	42.2754	60.5694	56.5914	46.8784	37.9944	48.7864	43.5574	40.9774	58.6524	45.8604	46.4784	52.3604	61.3714	53.6184	57.5894	59.2044	43.8404	23.2194			16	39.4603	44.5513	42.8213	56.4413	47.0533	40.4643	38.7323	45.8033	43.9873	47.8073	57.4823	40.8583	42.6483	56.7793	52.9523	45.3083	61.2893	60.4793	37.6913	40.9463			16	14.1898	16.5748	6.48578
17	43.1004	43.8594	42.8384	60.4774	58.4184	46.8964	38.8754	48.9474	42.9874	40.6834	59.3184	45.6684	45.4994	52.8754	62.1694	51.8964	57.3704	59.6514	43.5244	43.8454			17	39.3383	44.9763	43.6413	57.1303	50.9683	43.0103	39.2643	44.4903	44.7983	49.0863	56.7693	41.2233	46.0333	56.9473	56.1373	47.8633	62.1353	60.2873	37.2303	41.2353			17	10.4158	12.1878	6.44878
18	41.3734	44.1254	42.2024	59.8984	57.0164	45.4764	39.4044	50.4334	43.4154	40.0184	58.5894	44.5574	46.2374	53.3524	59.2724	52.8764	57.2744	59.1264	43.8034	41.5454			18	39.1063	45.0423	44.9103	56.9263	49.4093	41.9373	39.0413	46.3303	44.6453	48.5073	57.0643	41.5393	44.2303	57.6203	57.2643	47.1763	62.6633	60.3333	37.5693	41.5043			18	9.17878	11.8258	6.01578
19	42.4584	44.3734	42.2824	58.9474	57.0334	45.1274	38.1424	50.6544	43.7224	40.3284	58.3284	48.9774	46.6044	52.9444	60.9154	53.4114	56.0574	59.6204	42.3864	42.6314			19	39.4433	45.2223	45.0443	56.7803	51.1943	42.9093	38.4013	45.8083	45.5243	48.9793	56.9603	42.4323	46.1013	57.8823	57.1463	48.0483	62.6923	60.8593	37.1823	41.7503			19	8.97178	10.5328	5.96378
20	42.8534	43.7744	41.8254	60.8044	55.6714	45.4304	38.4064	47.2414	43.5804	39.5524	58.9074	45.1304	45.7784	51.8644	61.6614	52.0904	55.7614	59.2374	42.1784	43.1964			20	39.4953	46.2973	43.5873	58.8943	52.0223	43.9933	39.2903	45.6113	45.6283	49.2013	56.3633	42.0623	45.8153	57.3633	56.5383	49.6763	64.4033	59.4293	36.8863	42.4883			20	8.87078	9.38578	5.68678
21	42.9894	44.0994	42.7154	58.7384	55.1994	45.0764	38.6264	48.2874	42.9444	39.0604	58.0534	45.2144	45.3654	50.8024	58.5984	51.8834	55.3074	59.3714	41.2254	44.1234			21	39.7173	46.9523	44.7563	57.3853	52.5233	46.5913	39.0663	45.6913	46.9783	49.7173	57.0363	43.0133	46.7113	58.2433	60.1943	49.6503	63.3523	60.3453	38.5183	42.5543			21	8.05578	8.13278	5.86278
22	41.7274	44.1124	40.4224	60.2794	50.6054	46.1234	38.6314	49.3564	43.5274	39.0164	56.8314	42.8744	45.2304	50.8314	59.9304	51.6604	55.9794	58.9184	41.4894	43.9184			22	40.2903	46.8343	44.0783	57.6493	51.2333	46.6843	39.2963	45.3133	46.0513	50.0223	57.2083	44.1963	47.5643	58.0633	57.7773	49.2573	64.7313	60.1773	39.0973	43.5743			22	8.10178	7.74778	5.62878
23	41.7574	43.2084	40.8754	59.2704	53.4644	45.6164	37.8774	48.1714	42.5754	38.8064	56.8844	43.0194	45.7154	51.1014	56.5654	51.7534	54.7034	57.2864	41.4824	42.5834			23	40.9103	46.6703	45.1523	57.8363	52.5763	47.3493	40.8163	47.0043	46.2973	49.8903	57.9463	43.3783	48.5813	58.9523	59.1673	48.8083	65.4763	60.4663	38.6703	43.0693			23	7.82478	8.06878	6.03978
24	42.0804	43.7744	41.7494	58.7294	55.5864	43.0624	37.4684	49.2654	41.9074	39.3364	57.5024	42.8994	45.0254	51.6464	59.3654	51.5444	54.6634	58.0694	41.8494	42.5354			24	40.2163	47.4063	45.7413	58.3843	52.9103	47.3073	40.3963	46.0373	47.2803	49.6823	57.2053	43.7443	49.2953	58.5823	61.1553	50.0153	65.6833	61.3573	37.9353	44.4703			24	7.32278	7.82578	6.26778
25	41.0104	43.3704	40.2044	57.6934	55.8004	45.6184	37.3564	47.5674	42.9154	38.8064	57.2374	42.0234	43.7734	51.9484	58.3984	51.4094	53.7234	57.5354	41.9414	42.2674			25	40.7203	48.6823	45.7653	59.1883	54.7693	49.8483	41.4123	47.9453	48.4333	51.4243	58.2463	44.7793	49.0673	60.3843	61.2153	50.7243	66.4823	61.5413	38.4373	45.7523			25	6.96478	7.60978	5.50778
26	41.1654	42.5154	41.1564	58.7474	52.9464	45.5194	37.3994	46.0374	42.4224	38.6074	56.9544	42.8014	45.9224	52.0284	58.7824	50.1784	53.7244	57.8254	41.7284	40.8754			26	41.6663	48.5203	45.5403	58.3043	57.3193	50.4263	40.8953	47.2823	48.3493	51.7953	58.0513	45.1423	50.0173	60.3933	61.1973	49.2183	67.0053	60.2413	38.7873	45.5243			26	6.94278	7.72478	5.74578
27	40.7774	42.1104	39.0634	59.9564	52.8684	46.7814	37.6834	46.2824	42.5884	38.7194	56.0034	40.4374	43.8114	51.2874	55.6104	49.9934	53.2494	56.4904	41.7644	39.1324			27	41.6613	48.2493	45.9363	58.6283	56.8393	51.2283	41.4113	47.5933	48.8313	51.7723	57.4403	45.0173	50.6943	60.4193	61.6233	48.6123	68.9193	61.9843	39.3183	43.8823			27	6.86778	7.52778	6.48178
28	41.1794	42.4614	39.4464	59.0734	55.1404	46.3954	36.7694	45.7464	42.0734	38.5954	57.3824	40.6254	44.7424	51.2194	57.2294	50.1524	54.1504	57.1174	41.4614	41.7314			28	41.4543	48.1363	45.3303	58.6583	56.5373	51.7513	42.4263	48.4473	48.3373	51.8503	57.8183	45.7473	51.2583	60.1553	61.3543	50.0443	68.0553	61.9603	39.3963	45.2213			28	6.57778	7.49278	5.81478
29	40.6684	42.2514	39.0594	58.8884	54.0924	44.1914	37.2924	43.4114	41.3244	38.8554	56.2814	40.4294	44.0794	51.5074	57.3924	50.1494	51.8324	57.0794	39.6204	38.1664			29	41.5123	48.6983	45.8583	58.1183	60.7133	52.4663	42.9303	49.0003	49.5113	51.8463	57.9513	46.8103	51.4003	61.1073	63.3633	49.7203	69.8333	63.0823	40.1193	45.3793			29	6.61278	6.94578	5.94278
30	40.3394	42.9934	38.6634	57.3344	48.3134	43.8944	37.2484	43.8274	41.0444	37.9174	55.6214	38.5804	43.1284	50.6934	56.5984	50.0964	53.4554	57.1154	40.4444	40.6384			30	42.0203	48.5313	44.9533	56.6773	61.1023	53.3373	42.8113	47.5063	49.5083	52.7763	58.6303	46.2863	51.2433	62.2853	62.5263	50.3833	69.1103	62.5523	40.3113	45.6883			30	6.66378	7.49278	5.49478
31	40.3794	42.4984	39.9354	58.2944	49.7804	43.8784	37.6484	45.0284	40.4214	37.0424	55.7294	39.4674	42.3254	51.1304	56.1784	48.4514	51.0384	56.3924	40.1844	41.7724			31	41.5543	49.3273	44.9903	57.7463	61.2873	53.4403	43.5653	48.9083	50.0473	52.7983	57.9123	46.5283	52.7193	62.4223	62.3183	48.4493	68.7373	63.3083	39.5233	45.9623			31	6.51778	6.92278	5.21078
32	38.9564	41.2364	38.0724	58.2704	54.6854	44.8984	36.1664	46.2604	40.1674	37.1304	55.8054	39.4564	42.5724	50.1884	56.3204	50.2554	51.2874	56.4874	40.1434	42.8274			32	42.0733	48.8143	44.7753	56.8503	61.2973	53.7093	42.9743	48.0633	49.4893	52.9553	57.3653	45.7413	53.2623	61.6413	62.3723	50.2273	69.0103	62.9073	39.5793	46.3133			32	6.35278	7.17878	5.08778
33	39.9174	41.3774	39.3944	57.3874	53.4064	43.8404	37.8484	47.3674	40.4744	38.0144	55.2814	37.7414	42.4134	50.7514	55.8734	47.9054	51.4794	57.7624	40.3664	42.8024			33	42.9983	51.3953	44.5503	56.4103	66.9223	54.6083	43.9203	49.5193	51.1713	53.9663	58.3963	47.5903	54.1073	62.4733	66.4543	50.2423	70.3713	63.8253	40.7143	47.5063			33	6.17378	7.14578	5.69178
34	39.4714	41.9264	37.4854	56.2464	52.7054	44.5254	36.3404	46.9784	40.1964	37.3154	55.4624	35.7784	43.3714	49.2904	56.3684	47.2664	50.6794	57.1314	39.7244	41.4764			34	42.1563	50.3573	44.9383	56.6043	65.3913	56.1053	46.3723	50.0243	51.0483	53.5783	56.7053	46.0823	53.3423	62.6323	62.7713	50.4733	70.5933	64.3693	39.5123	46.5973			34	6.27978	7.10878	5.26978
35	39.7494	41.4434	39.1504	57.7374	49.2994	44.1234	37.3564	45.9984	41.0334	37.9434	55.8494	35.4884	41.7064	51.0664	55.8734	48.6184	51.1414	55.8544	40.6054	42.6654			35	43.0063	49.9213	45.3903	56.7303	67.3993	55.8843	44.5653	48.7223	51.8423	53.5793	57.3063	46.5273	54.3583	61.7513	63.1403	49.9823	71.6263	64.1633	40.3043	46.2653			35	6.38278	7.05178	5.08378
36	39.1024	42.1974	38.4854	57.0594	50.6614	43.9254	35.6314	46.1774	40.6584	37.5714	55.1504	38.1054	42.0504	50.5874	55.4774	48.8634	51.4594	57.1734	39.2054	42.6474			36	42.8463	50.5963	45.3493	56.5463	67.6833	55.7813	44.4393	49.1033	51.6353	53.4003	57.0983	47.0883	54.3253	63.6973	65.1583	49.7383	71.5293	64.1943	40.1623	46.4923			36	6.38378	7.19378	5.25878
37	39.1474	42.1434	37.0984	55.8374	52.0674	42.3694	37.1674	46.0764	40.7264	36.7514	54.7184	34.4544	42.1574	49.9674	54.9884	47.5064	48.6754	56.3274	39.6174	42.4034			37	43.5133	50.9473	46.7433	56.0833	67.9413	58.1853	44.0593	49.5493	50.5853	54.4953	58.0053	48.1343	54.8623	64.3013	65.2453	50.1583	71.4353	64.6983	41.9663	48.2923			37	6.14578	6.73578	5.10978
38	38.9524	40.5234	39.0804	56.7424	52.5084	41.9834	36.2554	45.1004	40.7274	37.0454	55.2194	34.0454	41.4824	50.1824	54.2994	48.4424	49.1344	56.9494	38.4324	41.7794			38	42.7353	50.0653	45.2623	54.0263	67.6013	58.7093	45.8833	49.6323	51.5113	54.6363	56.0893	47.8383	55.6293	64.0483	65.0643	50.4383	71.3593	65.1753	40.6143	47.2463			38	6.12578	6.81378	5.07878
39	38.6534	40.7224	39.5074	54.7884	52.0724	39.7394	36.3764	44.7814	39.8174	36.8254	54.8994	35.6374	40.7084	49.1174	54.1514	46.8834	49.6124	55.3534	38.4164	41.2394			39	43.6363	51.3783	46.7413	55.4333	67.4603	59.6023	45.7873	49.9703	52.0813	54.0823	57.6023	47.2443	55.3583	63.7193	63.9833	50.4583	73.7503	64.9273	41.1013	48.7383			39	6.25678	6.44778	5.06178
40	38.9074	39.6414	38.1324	55.8774	52.7584	42.2404	36.0534	44.2654	40.4754	36.6224	55.3014	35.3124	40.4304	50.3604	50.9754	48.5574	49.0794	56.6634	38.3374	41.1254			40	43.7193	49.8923	45.5893	55.0223	71.3913	58.7853	46.9203	49.6063	51.6433	54.9803	56.1643	49.2863	53.6463	65.2793	63.3213	49.1913	73.1103	65.2133	40.5763	47.5933			40	6.07578	6.75978	5.08378
41	37.8774	40.3764	36.9014	55.5484	54.7224	43.0204	36.1144	45.9144	39.6644	36.3424	53.9364	36.4324	39.3544	50.1564	52.4174	47.0264	47.8704	55.1944	37.3024	40.8524			41	43.6893	50.2413	44.5223	54.1443	72.5863	59.2363	46.3823	50.7793	52.5413	54.4003	57.7063	49.7953	55.4383	65.4863	64.2243	49.2403	73.0563	65.2553	41.1943	50.1763			41	6.22278	6.35578	4.72578
42	38.5514	39.6534	36.9334	55.1694	51.8314	44.0544	35.7034	44.7744	39.2634	36.4264	53.5404	35.5694	41.1934	48.3724	54.1784	45.9314	48.8604	55.5914	38.5544	41.2584			42	43.4623	51.7203	45.3863	54.0833	71.5283	59.1733	46.5643	49.7443	52.2873	55.4503	57.6953	48.3373	55.1363	64.7693	65.1253	50.0463	72.8933	65.3393	41.4263	50.3743			42	5.96478	5.90078	5.14578
43	39.3844	38.5004	38.3384	55.5054	50.9924	43.7334	35.5964	44.8364	40.0404	36.2694	54.5654	37.4154	40.5344	49.6774	51.1454	47.6364	49.3064	55.4544	38.5054	40.9234			43	44.6263	51.2003	45.2933	53.9173	73.6473	60.9833	45.9573	49.3923	53.0473	55.9113	55.7243	49.5453	55.5873	65.3743	65.5543	51.1893	75.1153	64.3233	41.2593	49.0123			43	6.29078	6.23678	5.60678
44	38.3094	39.2914	36.3754	55.1894	49.8294	43.5714	35.0464	45.0304	39.0914	36.7774	53.5904	35.2234	38.8364	50.0104	53.2294	46.2224	48.5064	55.7764	38.1974	40.5864			44	44.2403	51.3903	45.7233	52.8673	72.2583	59.8703	46.1723	50.5763	51.7733	54.7793	56.4923	49.8213	55.6463	65.3413	67.1063	50.9473	72.6843	65.8433	41.5553	48.4583			44	6.17178	6.55878	5.45578
45	37.5334	39.4164	37.1004	54.3044	51.7414	42.4664	35.5274	44.1094	39.6994	36.0214	54.3144	35.4234	36.5434	50.1154	50.4804	46.1784	47.0194	54.9174	37.8754	39.9274			45	43.9563	51.4263	43.6693	53.0933	73.4503	62.6503	46.0213	50.4953	52.3153	55.5233	57.4663	50.7113	55.4553	65.9623	67.4963	50.3543	74.2333	65.7873	42.2823	50.9593			45	6.31078	6.15378	5.54178
46	37.0154	39.3504	36.0094	54.6384	51.5354	43.0684	35.4614	44.7264	39.2304	35.6464	52.8634	37.4434	38.0564	49.3464	53.7074	46.2814	46.0824	54.1424	37.9974	41.0324			46	44.3393	51.7953	43.9183				47.1643	50.8323	52.5673	55.3393	56.5613	50.6803	56.8303	64.9653	65.7533	51.0333	74.9183	65.8623	42.2913	50.0303	54.4048		46	6.06378	6.24478	5.12178
47	38.0834	39.2644	36.6194	55.5034	51.4454	42.8904	35.3224	45.0394	39.6764	36.0494	53.4184	34.6054	39.1864	49.7514	51.4264	45.8344	47.9214	55.6704	37.2264	41.0254			47	43.9693	52.4433	43.8343	53.0893	74.7833	62.0623	46.5203	51.6633	52.4733	56.1243	56.5313	50.4343	58.0943	66.1433	65.9863	51.7133	75.9413	65.5453	42.2023	50.4013			47	6.21678	5.86878	4.76478
48	37.0474	39.2984	36.1394	55.1684	48.0334	41.1774	35.8364	43.3964	39.7984	35.6114	53.0854	35.9524	39.0354	50.1034	50.5314	46.3394	46.5454	55.7834	37.6124	41.7294			48	44.2483	50.8613	45.0463	52.7933	73.4893	61.9233	47.7723	50.4823	52.2663	55.7183	56.5543	51.2093	55.4993	66.0323	66.1193	50.8573	73.7663	65.9013	41.7483	50.5843			48	5.96278	5.86378	5.35578
49	36.1804	39.6714	36.8084	52.4984	52.3864	41.7174	35.8284	41.4904	39.0024	35.4504	52.6024	35.9274	38.4464	48.0494	50.4444	45.8674	45.4024	54.5494	36.6934	42.1574			49	44.6683	51.9493	43.9313	52.6893	75.9803	62.9233	46.5433	51.5583	52.5373	57.1773	55.7063	51.9783	55.8093	66.1463	66.6083	49.7113	74.9323	66.2503	42.1743	51.0573			49	6.00578	6.03778	5.12478
50	36.7164	38.5584	35.9444	54.2254	52.2304	40.6504	36.1154	40.4734	39.0534	35.7404	52.9004	34.9244	39.5034	47.7924	49.5284	43.1964	45.5144	54.4604	35.1754	39.9664			50	44.8183	51.9763	45.4723	53.3963	77.8593	63.7793	46.2463	50.8733	53.3123	55.9523	54.7213	52.3563	56.4693	66.0143	67.3813	50.4293	76.7523	66.5453	41.6553	51.3973			50	5.75778	6.19778	4.54178
51	36.6134	38.8224	35.9014	53.5954	51.5934	41.9754	35.2334	43.1664	38.6724	35.7784	53.1264	36.4714	38.3564	49.1634	48.8764	43.5924	46.5514	54.1134	35.7564	40.7314			51	45.2573	53.4333	44.6073	53.0873	77.6033	64.8543	47.5273	50.8403	52.8993	56.6783	55.7513	52.7083	57.2243	65.9483	67.1973	50.9783	75.6603	66.2643	41.2103	51.5313			51	6.11178	5.92278	4.66378
52	37.6044	39.6494	35.2934	53.8734	50.3694	42.0744	34.1774	43.8164	38.7484	35.4614	52.8534	34.2824	38.8844	47.8504	50.4204	44.1434	44.7054	53.6774	35.2194	40.1964			52	44.8583	52.0783	46.4923	51.9723	77.3653	62.1693	47.1603	51.2603	53.0523	55.9753	55.1093	53.2713	57.1263	66.6673	67.8983	50.2243	74.1553	66.9963	42.8213	50.1693			52	5.98478	6.15878	4.79078
53	36.7314	38.7854	36.0074	53.7824	49.5984	42.2544	35.2754	42.8734	38.5534	35.7884	52.1384	29.8714	38.5514	49.5304	48.6704	45.5354	45.6814	55.0324	14.3144	37.5864			53	44.8583	52.5783	45.7193	52.2413	80.5553	65.4583	47.9593	52.7593	53.1463	57.3183	55.8883	55.2663	58.8013	67.5253	68.6623	49.2793	74.9613	66.9523	42.1403	51.7273			53	6.00678	5.80978	4.80378
54	37.2304	38.5814	35.9744	54.1594	49.0584	42.6144	34.7994	42.5344	38.9814	34.7234	52.9494	27.3044	38.2874	49.1804	47.9154	44.8744	44.8314	53.4654	21.7294	38.3654			54	44.9963	51.1843	47.2953	52.4353	78.6883	66.2623	47.1743	52.0743	52.4983	55.9743	54.9623	55.0803	57.5073	66.6663	66.7353	51.1473	75.8333	66.7733	41.4663	49.4773			54	5.72478	5.84778	4.78678
55	36.5084	37.7144	35.2344	53.1014	47.7324	41.9574	34.2184	42.4944	37.5844	34.9804	52.1604	28.4874	38.6334	48.0604	48.3744	45.4804	43.8724	53.6374	31.0834	37.4284			55	45.8803	52.3803	46.7933	51.7823	78.7733	65.3813	46.8983	52.6523	53.1613	56.5013	54.9133	54.2233	58.3563	66.2603	65.5663	48.3283	75.6893	66.3173	41.4113	52.3103			55	5.99078	5.52678	4.82178
56	37.4644	37.5384	35.2494	53.6754	48.5014	42.1034	35.1994	41.6104	38.1334	35.0014	51.2464	27.7644	39.2224	48.7414	45.9884	44.2424	44.0864	52.8464	36.0624	37.2424			56	44.7523	50.6893	46.2473	51.9113	78.8853	66.7153	46.8023	52.5063	53.3503	55.5823	55.1153	54.9103	56.4213	66.6793	64.8383	49.9783	74.9023	66.5273	42.6273	50.8163			56	5.74278	5.51578	4.99278
57	35.3884	37.0724	34.9094	53.4384	51.1924	43.0404	34.2134	39.9744	38.0814	34.6884	50.9124	26.5194	36.7424	47.2294	45.5984	43.7484	42.2514	53.3344	38.4224	39.6024			57	45.2263	53.0903	46.1093	51.0833	78.9563	67.4083	47.7773	52.4813	53.7463	57.6273	55.7033	57.6683	57.4863	68.1003	69.1033	50.0903	75.8943	67.8523	42.8273	50.6703			57	5.83078	5.59278	4.97678
58	35.7884	38.7154	33.6024	53.3544	51.2944	41.8984	33.7104	40.5604	37.6964	34.0714	50.4094	29.6054	35.3584	47.2534	47.5074	44.5464	43.2394	53.8384	38.2064	39.5334			58	45.4763	53.1493	48.4573	51.5683	79.1903	67.2483	47.1993	52.8803	52.6063	57.2123	55.8453	56.6543	58.0333	67.8793	69.3783	48.5773	76.1043	67.5733	43.1443	52.6063			58	6.20478	5.50278	5.15078
59	35.9274	36.4064	35.2904	52.5134	50.4114	42.8804	34.0084	38.9544	38.3114	34.4264	51.1874	30.3294	33.5414	47.3844	46.5624	43.8614	42.9204	53.3884	37.9954	39.5704			59	46.0523	52.3833	47.3643	50.4293	78.4673	68.3753	47.7653	53.5933	52.8313	57.1953	55.0563	56.6153	58.6143	67.2673	68.8803	48.6943	74.3403	66.7033	42.2863	50.2403			59	5.78378	5.25178	4.79778
60	34.9594	36.7554	34.6974	52.5594	51.9824	42.0104	33.8584	40.1824	38.1244	34.4664	51.0654	28.4034	34.2394	47.3734	45.4044	44.5334	41.6924	51.9414	37.2594	39.4694			60	45.4923	53.2063	45.9573	50.7583	82.6323	68.2263	48.7643	52.7733	53.3723	58.0063	54.8443	55.3033	59.7003	66.2643	68.1033	49.6893	76.6843	68.0243	42.7533	50.1373			60	5.97778	5.58778	5.31478
1	18.7562	19.8652	18.4892	23.9602	29.9602	26.3402	16.6112	20.1082	17.4202	17.1732	22.9052	18.2542	20.4652	18.8772	27.5222	22.4662	23.4712	22.5932	17.6272	16.4302			1	14.487	19.5439	13.9619	19.8119	30.198	22.145	19.0029	20.6399	16.36	16.0469	19.912	18.5849	21.793	18.264	26.6879	20.1869	17.2759	16.4309	15.031	18.9069			1	19.5991	25.2921	30.4551
2	18.7292	19.0992	18.6322	24.4632	29.6122	26.2732	16.2712	20.3292	17.4602	18.0972	22.7992	17.6742	20.2802	18.8092	26.8822	22.2392	23.0942	22.4572	17.2302	15.9332			2	13.482	18.9949	13.9769	19.316	27.9229	21.5499	17.86	19.9219	15.6399	15.4079	18.877	17.278	21.2739	17.598	25.241	19.485	16.9449	15.8089	13.871	18.232			2	19.9251	25.4481	31.6821
3	18.4232	18.9572	18.4242	24.0262	29.2422	26.7902	15.6852	20.1602	17.1322	18.9512	22.4712	17.8492	20.0232	18.6112	26.6792	22.0722	23.5152	22.4162	16.9532	16.0912			3	12.9769	18.467	13.523	18.563	26.0449	20.99	16.8459	19.3029	15.3259	14.9159	18.36	16.5759	20.232	17.0239	24.4139	18.4099	17.0059	15.702	13.3499	17.223			3	20.0941	26.2751	34.0131
4	18.4592	19.0072	18.4962	24.0982	29.6372	26.5482	15.9422	20.2562	17.1592	18.0602	22.3172	17.8912	19.8802	18.6612	26.2532	21.9792	22.7262	22.2162	16.8142	15.7742			4	12.5349	18.263	13.9019	18.124	24.3689	19.2969	15.6029	18.3179	15.278	14.429	17.8959	15.863	19.833	16.5029	23.6459	17.9399	16.4659	15.148	13.136	17.7559			4	20.4481	26.7811	34.5681
5	18.1352	18.8472	17.7662	23.3282	28.6242	25.4452	15.6482	19.9502	16.7742	16.5832	22.2682	18.3752	19.8882	17.9772	25.6982	21.7482	22.1682	21.9992	16.8392	16.0972			5	11.8319	17.958	14.313	17.269	23.5559	18.7919	13.9099	17.386	15.293	14.017	17.0579	15.3199	19.6929	15.9739	22.897	17.6809	17.438	14.7649	12.9109	16.816			5	22.2831	28.9471	32.1331
6	18.0822	18.7572	17.6752	23.3332	28.7482	25.8792	15.8112	19.6372	16.6682	16.1962	22.2592	17.6582	19.5282	17.9392	26.9212	21.6952	22.3692	21.6422	16.5982	15.5482			6	11.52	17.677	16.2759	17.354	23.1839	18.3579	13.077	17.4649	14.976	13.903	17.098	15.2969	19.121	15.7389	22.7159	17.493	16.9569	14.4419	12.8669	16.6109			6	22.8141	29.1221	32.6801
7	17.8152	18.5022	17.4392	23.6512	28.6152	25.5502	15.6292	20.0052	16.7112	16.4272	22.0322	17.9312	19.4712	18.1662	26.5742	21.6972	22.0602	21.3392	16.5802	15.6492			7	11.4189	17.6629	18.363	17.0869	22.9749	18.002	12.932	17.209	14.9779	14.077	16.773	15.345	19.06	15.743	22.3469	16.7819	17.2759	14.389	12.865	16.4689			7	23.2371	29.7111	33.1111
8	17.8702	18.0812	17.6022	23.1102	28.6122	24.9292	15.5182	19.1842	16.7222	16.2012	21.9542	17.7702	19.1592	18.2592	25.7132	21.7022	22.2472	21.6302	16.3332	15.1572			8	11.237	18.0729	19.9509	16.7909	22.7389	17.8199	12.441	16.8869	14.889	13.836	16.668	15.345	19.0999	15.912	22.595	16.793	17.4479	14.0099	12.5639	15.9069			8	23.6841	30.6761	32.2491
9	17.7432	18.6362	17.5152	22.6672	28.2452	24.0202	15.4932	19.3762	16.3072	16.2832	21.5942	17.3752	18.6832	17.5262	25.2472	21.4772	21.8782	21.1822	16.1372	15.5892			9	11.18	17.322	16.5789	17.0119	22.3369	17.624	11.8749	16.868	15.255	13.5969	16.4429	15.1399	18.8819	15.7799	22.0419	17.0289	17.3229	13.9309	12.33	16.1689			9	25.3871	32.6691	32.0831
10	17.5522	18.4342	17.3252	22.5642	28.3572	24.1032	15.2232	19.2362	16.3622	16.0572	21.9192	17.3502	18.6432	17.8812	25.1082	20.6402	22.0182	21.2652	16.0742	15.5052			10	11.2129	17.5439	16.2389	16.8749	22.1109	17.0379	12.115	16.1079	15.148	13.22	16.6109	15.177	18.645	15.2329	21.9749	17.3899	17.359	14.0619	12.47	15.6629			10	25.6021	33.2681	32.2621
11	17.2152	18.0402	17.2882	22.9652	28.1332	23.8432	14.8362	19.3072	16.4202	16.0512	21.4442	16.9162	18.5872	17.6242	25.5562	21.1032	21.4352	21.3232	16.2602	15.4822			11	11.101	17.624	15.6399	16.805	21.7649	17.02	11.988	16.1059	15.1949	13.4429	16.1629	14.918	18.2799	15.429	22.0899	17.269	17.3169	13.545	12.5609	15.223			11	26.3681	33.8211	32.2211
12	17.2542	17.7802	17.4782	22.7992	28.3422	23.5092	14.8432	18.9172	16.1332	16.0022	23.7892	17.1172	18.6332	17.8312	24.8612	21.2432	21.4072	21.0572	16.1572	14.9972			12	10.8469	17.915	15.6049	16.6219	22.0959	16.3779	11.613	16.2419	15.023	13.3229	16.325	15.1629	18.345	15.595	22.057	17.1669	17.3489	13.8559	12.3229	15.121			12	26.3311	34.6011	32.0291
13	17.0642	17.7962	17.4552	22.1372	28.0722	23.5742	14.7792	19.1272	16.0282	15.5762	21.1852	16.7132	18.8322	17.9892	25.4472	20.7772	21.3082	20.8272	15.7972	15.7992			13	10.668	17.5289	15.0729	16.656	20.953	15.81	11.47	16.023	15.0639	13.3399	15.8789	14.7309	18.299	15.0089	21.3469	16.2359	17.383	13.6369	12.3149	14.9389			13	27.5201	35.3531	31.7821
14	17.3702	18.1332	17.5392	22.7702	29.3012	23.4932	15.0062	18.3112	16.1492	15.7612	20.8232	16.2772	18.8992	17.9792	25.2692	20.4262	21.0912	20.4812	15.7962	15.4482			14	10.953	17.1599	15.2589	16.737	21.1399	16.263	11.534	15.702	14.9419	13.0929	15.988	14.5649	17.959	15.214	21.389	16.903	16.9369	13.8209	12.2569	14.456			14	28.1441	35.6961	31.5551
15	17.0142	17.7292	17.0322	22.1792	28.2302	23.3152	14.7072	18.9592	15.8632	15.9592	20.7122	16.5102	18.6982	17.2952	24.7042	20.7432	21.1902	20.7552	16.7642	17.0932			15	10.9129	17.2279	14.912	16.662	21.0959	16.6079	11.455	15.828	15.063	13.0099	15.65	14.4429	17.72	15.1659	21.1899	17.081	17.3749	13.5709	12.4859	14.4099			15	28.4811	36.3651	31.6091
16	17.1282	17.7222	16.6562	22.1292	28.7782	23.4712	14.7222	19.4272	15.7942	15.6772	20.4892	16.6822	18.1402	17.2182	24.7012	20.1182	20.8122	20.5762	16.0662	22.0952			16	11.0299	17.0819	15.2589	16.8469	20.8119	15.822	11.6139	15.319	15.017	13.066	15.6899	14.191	17.496	15.0789	21.516	16.866	17.371	13.467	12.0899	13.7469			16	28.6291	36.4601	31.3641
17	17.1632	17.9322	16.4572	21.6802	27.5122	22.5382	14.4752	18.8492	15.7232	15.7122	20.7722	16.2212	18.6642	17.5372	24.2112	20.3322	20.2152	20.2342	15.6262	15.3142			17	10.8699	16.584	15.148	16.833	21.0649	15.202	11.645	15.4479	14.642	12.866	15.5269	14.139	17.089	15.095	21.359	16.6059	17.0439	13.077	12.176	13.305			17	29.8061	38.5301	30.5891
18	17.5002	17.9292	16.5372	21.8932	27.2082	23.1922	14.9122	18.3372	15.7082	15.5332	20.7532	16.1512	18.4102	17.2962	24.3712	20.3292	20.3712	20.6462	15.4442	15.2362			18	10.8169	16.813	15.22	16.839	21.2149	15.8549	11.388	15.1869	14.7099	13.11	15.6029	13.9459	17.397	15.023	21.127	16.366	17.1249	13.2069	12.0959	13.214			18	29.9131	38.5571	30.6431
19	17.2192	17.4702	16.5372	21.8062	27.8772	22.9642	14.5352	18.8052	15.7582	15.4512	20.7072	19.5752	18.6852	17.3252	24.8342	20.2132	20.1132	20.2982	15.7292	15.5142			19	10.964	16.604	14.845	17.043	20.9889	15.7599	11.4999	15.124	14.7149	13.063	15.278	14.0389	17.45	14.9829	20.9719	16.601	17.1489	13.0959	11.984	12.6859			19	30.0341	38.7891	31.0221
20	17.1062	17.5522	16.4812	21.5582	27.2382	22.7622	14.9182	18.8622	15.7382	15.5372	20.4622	16.2262	18.2642	17.3332	24.0962	20.1252	20.0922	20.3422	15.5882	15.1982			20	11.144	16.4309	14.8559	17.159	20.31	16.081	11.7619	15.38	14.534	13.1579	15.139	13.81	16.8289	15.2279	21.4829	16.5589	17.3369	13.272	12.037	12.6399			20	30.0501	38.0961	30.7931
21	16.7552	17.7202	15.9782	21.4202	26.7872	22.9902	14.6582	18.3682	15.6722	15.6942	20.3882	16.0772	18.2742	17.2892	24.2202	20.0302	20.0752	20.3492	15.6642	15.3782			21	11.069	16.0119	15.1899	17.1489	20.6749	15.816	11.5789	15.08	14.4509	13.0709	15.0259	13.3529	17.116	14.7279	21.1169	16.802	17.359	13.569	11.793	12.711			21	29.6111	36.8201	30.3401
22	16.7982	18.1992	16.2032	21.4442	29.3252	22.6042	14.7422	18.7902	15.7142	15.7092	20.6982	16.6542	18.4732	17.1892	24.3262	19.8052	20.1482	20.2702	15.5222	15.2892			22	10.833	16.118	14.988	16.9649	20.9139	16.022	11.552	15.264	14.258	12.964	14.8169	13.81	16.999	14.7329	21.287	16.467	17.7829	13.4309	11.549	12.706			22	29.3211	36.8571	30.1411
23	16.9402	17.5872	15.9652	21.3072	27.8802	22.8162	14.6162	18.1642	15.5552	15.6272	20.4282	16.0582	18.4332	17.3082	24.3772	19.9002	20.2002	20.1232	15.2142	15.5102			23	10.9359	15.7619	15.2479	16.7479	20.86	15.976	11.9369	14.938	14.4769	13.0379	14.923	13.331	17.0089	15.0099	20.8819	15.9689	18.072	13.455	11.706	12.866			23	29.5421	36.8301	30.5291
24	16.7102	17.5892	16.0132	21.1692	26.6632	22.9742	14.6732	18.4772	15.4602	15.5752	20.4422	16.7132	18.7442	17.1202	24.0992	20.1662	20.0942	20.0852	15.2582	15.4052			24	10.9829	16.008	15.752	16.5589	21.2739	15.822	11.641	14.883	14.348	13.1489	14.67	12.9399	16.659	14.996	21.302	15.6809	17.909	13.4769	11.726	12.5349			24	29.4741	37.0911	30.3251
25	16.8482	17.5672	15.7602	21.1822	27.5082	22.3622	14.7402	18.4272	15.5032	15.3832	20.2432	15.8932	18.3082	17.2092	24.1542	19.8212	19.6932	20.1932	15.2922	15.6742			25	10.9399	15.322	15.685	16.1859	21.113	16.3719	11.988	14.8499	14.2739	13.3779	14.7529	13.115	17.0119	15.2129	21.5099	15.8169	17.5649	13.502	11.5989	11.866			25	29.4161	36.0221	30.1461
26	16.7852	17.5122	15.5412	21.3422	27.8822	21.9292	14.8582	18.4032	15.4272	15.3782	20.2722	16.0122	18.1652	16.9992	23.5952	19.9572	19.6342	20.2352	15.4152	15.7472			26	10.758	15.548	15.6309	16.1489	20.982	15.958	12.2999	14.7599	14.113	13.142	14.336	12.7769	16.575	14.7599	20.8519	15.9709	18.2939	13.549	11.427	12.267			26	28.8881	36.5861	29.8971
27	16.8432	18.1792	15.4162	21.3962	27.0872	21.9212	14.7942	18.2632	14.9762	15.1982	20.3042	15.9312	18.6352	17.0052	23.5982	19.6972	19.2702	20.0602	15.5872	16.0792			27	10.7179	15.5929	15.2759	16.092	21.2179	16.267	12.0869	14.4779	13.755	13.0909	14.223	12.763	16.9	15.0529	20.836	15.9979	17.9509	13.513	11.1509	12.2709			27	28.6851	36.0521	29.3141
28	16.4652	17.7202	15.5222	21.1042	26.5932	21.6512	14.9272	18.3112	15.3402	15.0632	20.0512	16.1332	18.7122	16.8402	23.6042	19.6162	19.0092	20.1432	14.9392	15.7192			28	10.7239	15.479	15.6509	16.0929	21.1979	16.3349	12.2819	14.456	14.0419	13.142	14.2479	12.641	16.2969	14.8549	21.1869	15.7999	18.145	13.6579	11.6229	11.9339			28	29.0181	36.0551	29.3751
29	16.4922	17.5132	15.6522	21.1922	27.5882	22.6242	14.7822	19.9782	15.2832	14.7642	20.0332	15.5642	18.8112	16.9532	23.1512	19.8932	19.2672	19.8402	15.6332	16.4102			29	10.6669	15.235	15.109	15.9	21.5319	16.491	12.4629	14.406	14.0359	13.3469	14.488	12.833	16.831	15.1809	21.299	15.775	18.766	13.6889	11.2739	11.752			29	28.5721	36.2871	28.0221
30	16.6592	17.4362	15.3442	21.0982	28.4592	22.2392	14.3712	19.4032	15.4632	15.1122	20.1012	15.6402	18.5132	17.0242	23.1082	20.2432	19.1182	19.6642	15.3832	15.9722			30	10.592	15.252	16.127	15.58	21.763	15.723	12.5149	14.7389	13.9069	13.0679	14.4189	12.3059	16.4919	15.2509	21.531	15.766	18.4219	13.6189	11.1579	11.5579			30	28.3891	35.9611	28.0241
31	16.4992	17.6592	15.3722	21.2482	27.1822	22.0512	14.1152	18.9922	15.7212	15.0332	20.3172	15.3962	19.1402	16.8802	23.2112	19.7612	19.2282	20.0712	15.4812	15.4782			31	10.7469	15.694	15.6869	15.7239	21.8289	16.4159	12.5119	14.246	13.755	13.144	14.1399	12.3489	16.4689	15.069	20.743	16.048	18.871	13.9339	11.0529	11.9429			31	28.7211	35.8171	27.6931
32	16.6832	17.3932	15.3492	20.9722	27.2642	21.7072	14.7672	18.4202	15.6892	14.9102	20.1212	15.7452	19.2032	17.0942	23.2142	20.0212	19.2422	20.1842	15.6382	15.2302			32	10.4309	14.8789	15.5699	15.1249	21.9649	16.2359	12.5589	13.979	13.7599	13.2969	14.1839	12.3179	16.926	15.075	20.8699	16.4779	18.711	13.883	11.1489	11.3119			32	29.0821	35.6301	27.4051
33	16.6082	17.3132	15.4762	21.1882	27.0112	21.8892	14.4242	18.1712	15.4382	15.0472	20.0932	16.0342	18.9532	17.0822	23.1572	19.6112	19.2202	19.5922	15.2202	15.2732			33	10.677	14.874	15.752	14.947	21.955	16.0319	12.601	14.5089	13.83	13.214	14.2389	12.3179	16.8459	15.3259	21.3469	15.883	19.2129	14.171	11.2189	11.6539			33	28.4701	35.2561	26.9071
34	16.5162	17.2262	15.0562	20.7782	27.5442	21.4452	14.3172	18.1562	15.4742	14.6882	19.9822	16.7902	18.6542	17.0252	22.8822	19.6492	19.2192	19.7962	15.4892	15.2932			34	10.6169	14.886	15.5899	14.8029	22.1569	16.3519	12.7	14.1219	13.665	13.2589	14.144	12.177	16.3149	15.2919	20.598	15.284	19.235	14.118	10.9969	11.2939			34	28.3501	34.5541	26.2541
35	16.6372	17.6052	15.2402	21.1702	27.9072	21.7462	14.4812	18.2962	15.2652	14.7372	19.6962	16.5032	19.2302	17.0662	23.3082	19.9752	19.1112	20.0312	15.4482	15.2912			35	10.4399	15.051	15.889	14.5969	21.955	16.234	13.1609	14.051	13.8409	13.1189	14.113	12.208	16.6339	15.374	20.9509	15.8079	19.63	14.016	10.833	11.5039			35	28.7951	34.3241	26.2991
36	16.5392	17.4562	15.3442	20.8432	27.4222	21.5032	14.5032	18.6722	15.1752	14.7732	19.8952	15.7822	19.3772	16.9102	23.0272	19.4402	19.1262	19.7562	15.4152	15.3372			36	10.357	15.0419	16.112	14.3349	22.142	16.2179	13.1719	13.9969	13.8209	13.351	13.7909	11.993	16.206	15.2649	20.9329	15.6629	20.008	14.1749	10.7439	11.392			36	27.9591	33.8291	25.9401
37	16.6102	17.5072	15.1882	20.8102	26.7222	21.7902	14.5662	18.5282	15.1172	14.5602	19.7762	16.4522	18.5152	16.4642	22.8612	19.3822	18.6292	19.8872	15.0532	15.5442			37	10.557	15.052	16.0029	14.0739	22.264	16.1839	13.142	13.763	13.7889	13.4159	14.011	11.9009	16.339	15.4599	21.598	15.6779	20.1519	14.43	10.772	11.642			37	28.3341	32.9021	24.6541
38	16.5632	17.2932	15.1822	21.1542	26.9482	21.7702	14.3892	19.1082	15.0772	14.7192	19.9592	17.0822	19.4902	16.8902	22.6982	19.7722	18.8782	19.7772	15.3902	15.1502			38	10.5499	14.8989	16.3729	13.871	22.7069	16.089	13.293	14.104	13.548	13.3469	14.0069	11.9009	15.871	15.4279	20.601	15.3079	20.307	14.552	10.7469	11.226			38	28.3661	32.9851	24.7931
39	16.6932	17.8202	15.4242	20.9472	26.6882	22.5842	14.4432	18.3522	15.1552	14.5872	20.1892	16.1532	19.3182	16.6382	22.4982	20.0322	18.7002	19.5352	15.5032	15.4102			39	10.551	14.697	16.6609	13.8239	22.4829	16.2239	13.156	13.802	13.8119	13.5499	14.011	12.0209	16.1859	15.6219	20.988	15.467	20.3399	14.589	10.8409	11.424			39	28.2751	32.2061	24.4921
40	16.5512	17.9712	14.8232	20.7402	26.2032	22.1212	14.4412	18.5872	14.9262	14.5262	19.9752	16.4412	19.0412	16.7642	22.8152	19.7082	18.9032	19.3882	15.5512	15.2022			40	10.479	14.5989	16.4279	13.807	22.734	16.202	13.3199	13.7209	13.7239	13.519	13.8349	11.984	16.217	15.5269	21.299	15.612	20.4599	15.0359	10.4459	11.0709			40	28.2581	32.0671	24.3471
41	16.6122	17.3632	15.2252	20.6832	25.7562	21.6262	14.5082	18.2942	15.1692	14.8422	19.8312	15.6802	19.6982	16.9272	22.6462	19.7652	18.6682	19.5602	15.3892	15.9132			41	10.453	15.031	16.0439	13.354	22.7679	16.505	13.6919	13.636	13.857	13.7	14.1669	12.295	16.4689	15.7039	21.586	15.639	21.13	14.926	10.7119	11.7449			41	29.0491	30.1341	23.4491
42	16.6882	17.7872	14.9782	20.7722	26.4642	21.4952	14.8382	18.9592	14.9832	14.6132	20.0032	16.0272	19.1822	16.9602	22.2752	19.5742	18.5992	19.9132	15.3952	15.1752			42	10.6199	14.522	15.947	13.4739	22.6169	16.1169	13.5879	13.6339	13.6509	13.7249	13.8059	12.18	16.0029	15.845	21.13	15.5039	21.6289	14.857	10.6889	11.729			42	28.9801	29.7711	24.9491
43	16.0852	17.8352	15.2252	20.6302	27.5562	21.8142	14.3822	18.8642	15.0002	14.5352	19.8102	16.0212	19.1342	16.9442	22.3352	19.0942	18.6132	19.4552	15.2282	15.3692			43	10.665	14.7479	16.363	13.0119	22.554	17.0299	13.584	13.4339	13.4109	13.734	14.077	12.0209	15.9	15.6049	20.682	15.4629	21.633	15.081	10.8239	11.5789			43	28.6781	29.0301	24.8251
44	16.1772	17.9582	15.0372	20.8522	27.4082	21.2632	14.5792	18.1642	14.9822	14.5322	19.8512	16.1592	19.4192	16.6732	22.0482	19.6512	18.4642	19.6752	15.4752	15.5422			44	10.3959	14.6749	16.7439	13.2189	22.3929	16.8139	13.208	13.6639	13.627	13.612	14.0259	12.1899	15.7559	15.778	20.8029	15.656	21.604	14.8579	10.4709	11.4689			44	28.6871	29.1061	24.6711
45	16.4652	18.2282	14.9782	20.7452	26.9892	21.1132	14.3822	18.3642	14.8322	14.6452	19.6142	15.8312	21.0902	16.8532	21.4322	19.4682	18.0662	19.5292	15.5792	15.1452			45	10.52	14.714	16.9489	13.0419	22.955	17.002	13.636	13.8699	13.578	14.019	14.1399	12.112	15.888	15.8579	21.2589	15.374	21.836	15.0259	10.5579	11.371			45	28.7701	28.0331	23.7361
46	16.3812	18.0472	14.8772	20.6642	26.4102	21.5382	14.3842	18.5152	15.1942	14.6902	19.9182	15.6432	20.1532	16.4602	21.6792	19.7882	18.0282	19.5282	15.5372	15.5872			46	10.363	14.7219	16.8169				13.737	13.5879	13.7909	13.9399	14.301	12.484	15.9399	15.8839	20.894	15.086	22.136	15.188	10.5259	11.3959	14.7525		46	28.7091	27.3401	23.9621
47	16.2432	17.8752	15.0842	20.6942	27.0092	21.4932	14.5992	18.8652	14.8402	14.8572	19.9852	16.3562	19.7212	17.0522	22.3142	20.0542	17.9172	19.5082	15.4782	15.8972			47	10.4999	14.552	17.0729	12.738	23.1859	17.0059	13.8029	13.9249	13.6029	13.9459	14.2759	12.162	16.045	15.827	21.365	15.5419	22.423	15.2159	10.746	11.444			47	28.2041	27.2451	23.7561
48	16.5772	17.9302	14.7082	20.4072	27.6752	21.2872	14.2362	18.9372	14.8692	14.7402	19.6892	15.7312	19.7962	16.9752	21.9482	19.5302	18.2412	19.6002	15.4282	15.7602			48	10.351	14.781	16.988	12.464	22.612	16.964	13.9039	13.796	13.6959	13.953	14.179	12.421	15.967	15.9629	20.67	15.275	22.409	15.203	10.4659	11.775			48	28.7521	27.4931	23.4251
49	17.1882	17.3772	14.8122	20.7582	26.3232	21.1172	14.4462	19.2372	14.8152	14.5742	19.6462	15.7732	19.2392	17.0612	21.9032	20.0632	17.6592	19.3842	15.8972	15.8402			49	10.5579	14.958	17.17	12.4009	23.3639	17.7149	13.9339	13.601	13.5989	14.1509	14.3899	12.6979	15.697	16.2099	20.9389	15.3369	23.461	15.331	10.424	11.3579			49	28.5721	26.5031	23.1021
50	16.5802	17.7882	14.5892	20.9102	26.3932	21.8372	14.2392	19.5972	14.8112	14.6802	19.4642	15.8822	19.5282	17.2712	21.6522	20.0962	17.6292	19.4042	16.1712	15.9042			50	10.5669	14.2859	16.761	12.1219	23.4539	17.8379	14.33	13.7389	13.618	14.2039	14.4359	12.5149	15.4599	16.2829	20.9629	15.5699	23.2299	15.444	10.398	11.2889			50	28.5971	26.0061	22.5351
51	16.3542	17.3892	14.4502	21.0442	26.3932	21.1312	14.6752	19.0972	14.9052	14.7142	19.3542	15.8272	20.0102	16.9562	21.6922	20.0692	17.5122	19.6982	16.2192	15.7332			51	10.4829	14.615	17.4689	12.2769	23.7849	18.1109	13.93	13.4719	13.825	14.0089	14.4979	12.8869	15.758	16.485	21.9689	15.2909	23.368	15.7209	10.3429	11.2069			51	28.3751	25.5061	22.5161
52	16.3542	17.6712	14.9372	20.6022	26.3592	20.9782	14.7812	18.7622	14.9252	14.4162	19.7992	16.2772	19.3272	17.0962	21.0392	19.9552	17.7642	19.8032	16.7242	15.8132			52	10.415	14.941	16.9969	12.412	23.4509	17.743	13.93	13.36	13.6029	13.889	14.572	12.9629	15.9019	16.1919	20.9629	15.04	23.467	15.802	10.354	11.333			52	28.1611	25.5711	22.6391
53	16.4252	17.7072	14.7062	20.6842	27.3132	20.6282	14.6612	18.5582	14.9262	14.6022	19.5682	17.7412	19.5782	16.9342	21.4292	19.4792	17.5852	19.3602	24.7942	16.3662			53	10.851	14.886	18.086	12.115	23.5759	17.9739	14.895	14.159	13.7569	14.548	14.839	13.418	15.7539	16.569	21.5069	15.6339	24.144	15.609	10.287	11.141			53	28.3751	25.2811	22.7621
54	16.4402	17.9972	14.8142	20.5152	27.5882	20.4612	14.5812	18.5012	15.1292	14.6022	19.6042	18.5652	19.4592	16.8542	21.2502	19.9282	17.7262	19.4082	21.8062	16.4662			54	10.4769	14.4429	17.601	12.1169	23.7969	18.0099	14.0259	14.0379	13.8079	14.3929	14.816	13.548	15.5379	16.5319	21.679	15.6259	24.2939	15.6049	10.54	10.8319			54	28.2051	25.1591	22.2821
55	16.1262	17.7382	14.8832	20.7582	27.2892	20.9172	14.6392	19.0882	14.8342	14.5352	19.2042	18.2322	19.5262	17.0642	21.0422	19.9922	17.3242	19.0952	18.1012	16.5692			55	10.519	14.583	18.2069	12.2279	23.4419	18.7819	14.2479	14.432	13.6859	14.52	14.8209	14.083	15.397	16.9419	21.392	15.8409	23.9659	15.9049	10.4599	11.319			55	28.2991	24.7671	22.2301
56	16.1962	17.7772	14.6432	20.5392	26.6102	20.8872	14.7742	18.7332	14.9652	14.5792	19.3702	18.2542	19.0182	17.1032	21.1332	20.0742	17.3172	18.9692	15.8262	16.8292			56	10.4479	14.5439	17.8929	12.2759	23.549	18.5289	14.2769	13.555	13.569	14.7509	14.735	13.773	15.703	16.862	21.235	15.8259	24.095	15.8369	10.4719	10.549			56	28.2191	24.6831	21.9251
57	16.6502	17.8782	14.5892	20.7062	25.7582	20.6952	14.6232	19.5692	15.1082	14.6912	19.6232	18.8262	20.2592	17.2582	21.0152	19.7772	17.2392	19.2882	15.1532	15.7792			57	10.6059	15.046	18.354	12.1549	24.0819	18.7619	14.299	13.892	13.5499	14.61	14.851	14.7179	15.4659	16.8729	22.078	15.674	24.5409	16.0029	10.577	11.078			57	28.5301	24.8911	21.5851
58	16.4572	17.6632	14.1862	20.6912	25.8142	20.2652	14.9182	19.5032	15.0042	14.5712	19.4882	17.6462	20.4842	17.3512	20.8492	19.6422	17.1112	19.2512	15.0242	15.8792			58	10.6369	14.842	18.04	11.886	24.113	18.647	14.729	13.6839	13.6509	14.6579	14.8349	14.79	16.112	17.0869	22.223	15.7969	24.6539	16.1989	10.423	10.795			58	28.4071	24.5101	21.9161
59	16.3912	17.7692	14.6282	20.6112	26.2032	20.6872	14.6012	19.8412	15.1062	14.4262	19.5402	16.8512	21.5052	17.0512	21.2812	20.0342	16.7872	19.4312	15.0562	15.9492			59	10.3689	14.3319	18.2569	12.1509	23.668	19.0589	14.4999	13.5069	13.389	14.81	14.8379	15.342	15.5649	17.017	21.365	16.1279	23.8169	16.1079	10.566	11.0269			59	28.2191	24.2711	21.9291
60	16.3962	18.3322	14.1342	20.5982	26.7142	20.4412	14.8972	20.0752	15.1092	14.6362	19.1772	17.9982	21.0602	17.1872	21.1992	19.8672	16.8952	19.3622	15.2042	16.0952			60	10.3289	14.3439	17.9169	11.9859	24.2449	19.0319	14.5559	14.133	13.88	14.8549	14.7789	15.013	16.2859	17.1839	21.4889	16.2219	24.232	15.944	10.5529	10.834			60	27.6961	23.9611	21.7061
1	0.407572	0.422994	0.392407	0.369378	0.476153	0.587762	0.401971	0.374222	0.368351	0.389535	0.365983	0.371735	0.42097	0.340134	0.411502	0.394252	0.372598	0.344796	0.379403	0.366743			1	0.421668	0.474837	0.344015	0.358423	0.900295	0.755252	0.752614	0.507807	0.392106	0.403349	0.391211	0.589937	0.624632	0.352414	0.573339	0.49537	0.307854	0.262739	0.391194	0.591799	0.494543		1	0.461625	0.509605	1.56882
2	0.399008	0.409017	0.394463	0.376245	0.474529	0.554716	0.394278	0.385268	0.368138	0.405745	0.368529	0.359946	0.41972	0.338287	0.404199	0.392729	0.358776	0.35291	0.371186	0.343127			2	0.378024	0.432103	0.32673	0.348611	0.745561	0.713923	0.664031	0.47537	0.363506	0.369652	0.35921	0.504153	0.585249	0.327274	0.520054	0.472623	0.299332	0.248786	0.348453	0.54339	0.451302		2	0.485886	0.518843	2.12792
3	0.394828	0.403127	0.405174	0.374314	0.476759	0.579318	0.378072	0.379155	0.363414	0.410382	0.358356	0.387291	0.427742	0.338174	0.411441	0.389354	0.376067	0.357149	0.375159	0.343592			3	0.342361	0.427879	0.318898	0.330936	0.630411	0.663855	0.576773	0.45427	0.358684	0.342783	0.342381	0.467794	0.528591	0.309379	0.489422	0.422593	0.294494	0.250281	0.332103	0.505335	0.419461		3	0.514392	0.584128	3.34387
4	0.399434	0.411756	0.403245	0.374182	0.479207	0.567714	0.403954	0.385947	0.37083	0.40364	0.363009	0.379837	0.419906	0.341191	0.404852	0.391191	0.366378	0.353658	0.3686	0.3366			4	0.324519	0.415395	0.315901	0.324643	0.562803	0.576333	0.486554	0.419144	0.362266	0.324967	0.326955	0.431301	0.524442	0.294258	0.453585	0.406118	0.285484	0.242479	0.329327	0.54089	0.397368		4	0.545592	0.613953	3.95752
5	0.408328	0.403698	0.40571	0.362417	0.474245	0.543987	0.384284	0.385307	0.364408	0.382671	0.36532	0.396638	0.424287	0.333137	0.405166	0.381284	0.357752	0.348732	0.374318	0.352658			5	0.291454	0.399623	0.331769	0.30365	0.518337	0.572397	0.396676	0.388051	0.359603	0.300901	0.300463	0.392635	0.502137	0.282149	0.42644	0.393485	0.289377	0.235748	0.327679	0.50198	0.375728		5	0.659678	0.747605	4.34127
6	0.409884	0.411258	0.382238	0.366285	0.473094	0.590521	0.397103	0.377716	0.366718	0.37577	0.367269	0.384055	0.416048	0.324079	0.429192	0.39086	0.359441	0.347697	0.369849	0.340884			6	0.282136	0.4016	0.434648	0.309548	0.51467	0.555758	0.365234	0.38951	0.352166	0.300135	0.301406	0.39697	0.489462	0.279932	0.432016	0.383758	0.285513	0.227209	0.329894	0.472006	0.375179		6	0.682204	0.773809	5.30626
7	0.394881	0.404346	0.377346	0.377439	0.476171	0.555411	0.401363	0.387597	0.361939	0.380027	0.366969	0.392975	0.407157	0.332706	0.411395	0.382442	0.358531	0.347158	0.365272	0.341482			7	0.280307	0.400191	0.560046	0.303535	0.513163	0.536199	0.349311	0.387351	0.354791	0.298037	0.296058	0.408042	0.489404	0.283507	0.425395	0.376325	0.286058	0.230761	0.321084	0.465116	0.378234		7	0.751432	0.819125	4.89102
8	0.402325	0.393588	0.38789	0.369283	0.473435	0.526539	0.391663	0.367948	0.369459	0.382209	0.36346	0.39518	0.408753	0.346052	0.409144	0.389701	0.366273	0.350364	0.368559	0.334689			8	0.274814	0.411776	0.723142	0.300137	0.500976	0.545783	0.326592	0.378425	0.353604	0.296138	0.292753	0.396897	0.49201	0.285538	0.437893	0.364927	0.296894	0.229772	0.326376	0.458054	0.384625		8	0.799794	0.888988	5.07877
9	0.404621	0.412978	0.387802	0.358378	0.475946	0.491036	0.388677	0.394713	0.359353	0.385043	0.353012	0.382323	0.382301	0.318569	0.393152	0.376996	0.370714	0.346702	0.354942	0.337455			9	0.284367	0.391516	0.434171	0.301266	0.493915	0.501517	0.304687	0.371965	0.365176	0.287005	0.28567	0.39805	0.476946	0.284851	0.420189	0.372175	0.284602	0.22539	0.323338	0.460427	0.363361		9	1.02525	1.14205	4.81166
10	0.397429	0.404948	0.404734	0.368111	0.476821	0.502021	0.375072	0.383578	0.364777	0.376785	0.359423	0.389233	0.396695	0.337985	0.399308	0.372088	0.365439	0.346947	0.363757	0.338303			10	0.2848	0.397171	0.414605	0.301498	0.47203	0.488498	0.32497	0.348745	0.358114	0.279803	0.289797	0.387066	0.477925	0.274763	0.418672	0.384433	0.291947	0.23138	0.324719	0.434885	0.359291		10	1.08826	1.20429	4.86404
11	0.385893	0.397595	0.383455	0.3674	0.460337	0.502784	0.377883	0.381653	0.365256	0.385871	0.360156	0.370049	0.393052	0.335646	0.402261	0.391087	0.359347	0.348753	0.3685	0.33946			11	0.280078	0.410105	0.387422	0.298849	0.476964	0.478394	0.309292	0.353369	0.366627	0.286916	0.281858	0.386183	0.449688	0.281827	0.410676	0.378329	0.286315	0.220289	0.328827	0.401754	0.353688		11	1.15287	1.28883	5.03315
12	0.393156	0.399776	0.406296	0.363952	0.491052	0.486437	0.374277	0.366987	0.357227	0.383035	0.380382	0.378052	0.399877	0.332545	0.398115	0.390053	0.359143	0.342776	0.366166	0.330988			12	0.276164	0.406186	0.386459	0.301044	0.485793	0.447018	0.30047	0.352815	0.357185	0.278815	0.28554	0.390523	0.45685	0.280559	0.430697	0.384158	0.28949	0.228566	0.325597	0.394573	0.352925		12	1.2632	1.46362	4.95517
13	0.392946	0.395591	0.388356	0.361605	0.488762	0.490053	0.370821	0.38424	0.364631	0.374713	0.359721	0.360413	0.400793	0.334419	0.401152	0.38079	0.361988	0.3497	0.358007	0.371988			13	0.271862	0.400348	0.371573	0.296891	0.444906	0.407323	0.294613	0.34509	0.352618	0.277238	0.280903	0.374783	0.442129	0.272596	0.403364	0.348021	0.283709	0.226658	0.326403	0.379342	0.340019		13	1.58373	1.75234	4.9086
14	0.402364	0.407036	0.404182	0.373133	0.53325	0.509201	0.380826	0.353223	0.361933	0.380527	0.353209	0.353396	0.405934	0.346384	0.421214	0.380891	0.372937	0.338726	0.373951	0.366085			14	0.280498	0.38913	0.354371	0.304628	0.449717	0.40804	0.298619	0.341263	0.347833	0.27113	0.283891	0.362779	0.43405	0.266326	0.38583	0.37452	0.28297	0.229309	0.332029	0.358395	0.337766		14	1.76909	1.91762	4.70355
15	0.38482	0.407621	0.389384	0.363967	0.506359	0.483905	0.376756	0.384074	0.362022	0.389892	0.351995	0.363482	0.394474	0.334334	0.411426	0.390767	0.367692	0.344757	0.381878	0.448413			15	0.275905	0.393644	0.342266	0.29649	0.438237	0.418946	0.300314	0.347743	0.349689	0.271497	0.276065	0.364498	0.413802	0.269851	0.389004	0.368901	0.281302	0.223161	0.337857	0.35849	0.335883		15	1.84789	2.01092	5.14657
16	0.399237	0.406674	0.393993	0.365353	0.508526	0.500683	0.387484	0.39821	0.362607	0.382582	0.349333	0.363761	0.390293	0.32884	0.402487	0.375211	0.36139	0.347545	0.366471	0.951584			16	0.27952	0.383422	0.35634	0.298486	0.442306	0.39101	0.299852	0.334451	0.341393	0.273305	0.272953	0.347321	0.410238	0.265571	0.406327	0.372249	0.283426	0.222671	0.320763	0.335731	0.331867		16	2.01759	2.19973	4.83583
17	0.398215	0.408857	0.38417	0.358485	0.470951	0.480596	0.372349	0.385091	0.365763	0.386207	0.350182	0.355196	0.410208	0.331671	0.389439	0.391785	0.352363	0.339208	0.359022	0.349278			17	0.27632	0.368727	0.347102	0.294642	0.413295	0.353449	0.296579	0.347221	0.326842	0.262109	0.27351	0.342985	0.37123	0.265069	0.380477	0.346946	0.274304	0.216911	0.327044	0.322659	0.320371		17	2.86163	3.16137	4.74339
18	0.422982	0.406324	0.391855	0.365506	0.4772	0.509984	0.37844	0.363593	0.361812	0.388152	0.354215	0.362481	0.398167	0.324188	0.411173	0.384467	0.355678	0.349188	0.35258	0.366737			18	0.276604	0.373271	0.338897	0.295803	0.429372	0.378064	0.29169	0.327798	0.329485	0.270268	0.273428	0.335729	0.393327	0.260723	0.368938	0.346911	0.273285	0.2189	0.321964	0.318376	0.321142		18	3.25894	3.26043	5.09379
19	0.405555	0.393709	0.391113	0.369927	0.488788	0.508875	0.381078	0.371245	0.360415	0.383135	0.355011	0.399679	0.400932	0.327234	0.407684	0.378444	0.358797	0.340458	0.371091	0.363915			19	0.277968	0.367163	0.329564	0.300156	0.409986	0.367285	0.299468	0.330158	0.323233	0.266704	0.268221	0.330856	0.378513	0.258852	0.366987	0.345506	0.273542	0.215184	0.322303	0.303853	0.316775		19	3.34762	3.6827	5.20175
20	0.39918	0.40097	0.394048	0.35455	0.489268	0.501035	0.38843	0.399273	0.361131	0.392826	0.347362	0.359541	0.39897	0.334203	0.390783	0.386352	0.360325	0.343402	0.369578	0.35184			20	0.282159	0.354901	0.340832	0.291352	0.390409	0.365532	0.29936	0.337196	0.31853	0.267431	0.268596	0.328322	0.367322	0.265465	0.379972	0.333337	0.269194	0.223323	0.326326	0.297493	0.315353		20	3.38754	4.05892	5.41486
21	0.389752	0.401824	0.374062	0.364671	0.485281	0.510028	0.379487	0.380394	0.364942	0.401794	0.351198	0.355577	0.402823	0.340323	0.413326	0.386062	0.362975	0.342744	0.379965	0.348527			21	0.278694	0.341026	0.339393	0.298839	0.393634	0.339462	0.296393	0.33004	0.307609	0.262906	0.263446	0.310438	0.36642	0.25287	0.350813	0.338406	0.274007	0.224855	0.306165	0.2987	0.308706		21	3.67576	4.52737	5.17504
22	0.40257	0.412565	0.400847	0.355747	0.579488	0.490081	0.381612	0.380705	0.361019	0.402631	0.364204	0.388442	0.408425	0.338161	0.405908	0.383373	0.359922	0.344039	0.374125	0.348128			22	0.268873	0.344149	0.34003	0.294279	0.40821	0.343198	0.293971	0.336854	0.30961	0.259164	0.259	0.312469	0.357389	0.25374	0.368431	0.334305	0.27472	0.22319	0.29539	0.291593	0.308428		22	3.61909	4.75712	5.35482
23	0.405682	0.407032	0.390583	0.359492	0.521473	0.500176	0.385882	0.377075	0.365357	0.402697	0.359118	0.373278	0.403217	0.338703	0.430956	0.38452	0.369268	0.351274	0.366763	0.364232			23	0.267316	0.33773	0.337701	0.289575	0.396756	0.337406	0.292456	0.3178	0.312696	0.261333	0.257531	0.307319	0.350113	0.254612	0.352931	0.327177	0.276008	0.22252	0.302712	0.298727	0.305021		23	3.77545	4.56452	5.05467
24	0.397102	0.401815	0.383556	0.360453	0.479672	0.53351	0.391616	0.375055	0.368914	0.395949	0.355502	0.389591	0.416303	0.331489	0.405947	0.39124	0.367599	0.345883	0.364598	0.362174			24	0.273097	0.337676	0.344371	0.28362	0.402076	0.334451	0.288169	0.32328	0.303466	0.264661	0.256444	0.295809	0.337942	0.255981	0.348326	0.313523	0.272656	0.219647	0.309104	0.281873	0.302309		24	4.02499	4.7396	4.83825
25	0.410828	0.405051	0.392002	0.367151	0.492975	0.490202	0.394583	0.387392	0.361251	0.396409	0.353671	0.378199	0.41825	0.331275	0.413611	0.385556	0.366567	0.35097	0.364609	0.370835			25	0.268661	0.314734	0.342726	0.273466	0.385489	0.328436	0.289478	0.309727	0.294714	0.260149	0.253286	0.29288	0.346707	0.251936	0.351382	0.311822	0.264205	0.219397	0.301763	0.259352	0.296015		25	4.22355	4.73366	5.47337
26	0.407751	0.411903	0.377614	0.363288	0.526612	0.481755	0.397285	0.399745	0.363657	0.398323	0.355938	0.374105	0.395563	0.32673	0.401399	0.397725	0.365462	0.349936	0.369418	0.385249			26	0.258193	0.320442	0.343234	0.276977	0.366054	0.316461	0.300767	0.312167	0.291896	0.253729	0.246953	0.283037	0.331385	0.244397	0.340733	0.324492	0.273023	0.224911	0.294606	0.26946	0.293646		26	4.16088	4.7362	5.20331
27	0.413053	0.431704	0.394646	0.356863	0.512352	0.468588	0.392592	0.394604	0.35165	0.392522	0.362553	0.393972	0.425351	0.331567	0.424349	0.393996	0.361886	0.355108	0.373218	0.410893			27	0.257264	0.323175	0.332547	0.274474	0.373297	0.317539	0.291876	0.304202	0.281683	0.252856	0.247613	0.283512	0.33337	0.249142	0.338118	0.329093	0.260463	0.218006	0.283607	0.279633	0.291574		27	4.17676	4.78921	4.52254
28	0.399841	0.417325	0.393501	0.357254	0.482282	0.466667	0.405968	0.400277	0.364606	0.390285	0.349431	0.397121	0.418221	0.328786	0.412449	0.391132	0.351045	0.352663	0.360316	0.376676			28	0.258694	0.321565	0.345265	0.274351	0.374938	0.315643	0.289489	0.298385	0.290499	0.25346	0.246426	0.276321	0.317938	0.246943	0.345322	0.315719	0.266621	0.220431	0.295027	0.263901	0.290847		28	4.41153	4.81198	5.0518
29	0.405529	0.4145	0.400729	0.359871	0.51002	0.51196	0.396387	0.460207	0.369835	0.379979	0.355947	0.384973	0.426758	0.329141	0.403385	0.396679	0.371721	0.34759	0.394575	0.429965			29	0.256959	0.312844	0.329471	0.273579	0.35465	0.314315	0.290307	0.293997	0.28349	0.257433	0.250002	0.274148	0.327449	0.248431	0.33614	0.317274	0.268725	0.217002	0.281011	0.258972	0.28731		29	4.32074	5.22434	4.71532
30	0.412976	0.405556	0.396867	0.367985	0.589054	0.506653	0.385821	0.442719	0.376744	0.398556	0.361394	0.405393	0.429258	0.335827	0.408284	0.404085	0.357648	0.344289	0.380355	0.393033			30	0.252068	0.314271	0.358749	0.274889	0.356173	0.294784	0.292328	0.310253	0.280902	0.24761	0.24593	0.265866	0.321836	0.244856	0.34435	0.31292	0.266559	0.217721	0.276795	0.252974	0.286592		30	4.26021	4.79943	5.10013
31	0.408605	0.415527	0.384927	0.364498	0.546043	0.502553	0.374922	0.421783	0.388933	0.405838	0.364569	0.3901	0.452216	0.330141	0.41317	0.407856	0.37674	0.355921	0.385254	0.370537			31	0.258624	0.31816	0.348674	0.272294	0.356174	0.307183	0.2872	0.291279	0.274839	0.248947	0.244162	0.265407	0.31239	0.241403	0.332855	0.331232	0.274537	0.220097	0.279657	0.259842	0.286248		31	4.40658	5.1738	5.31458
32	0.428254	0.421793	0.403159	0.359912	0.498565	0.483474	0.408313	0.398185	0.390596	0.401564	0.36056	0.399054	0.451072	0.340601	0.412181	0.398389	0.375184	0.357322	0.389559	0.355619			32	0.247923	0.304807	0.347736	0.266049	0.358335	0.302293	0.292243	0.290845	0.278039	0.251098	0.247257	0.269296	0.317785	0.244559	0.334603	0.328068	0.271133	0.220689	0.281687	0.244249	0.284935		32	4.57785	4.96325	5.38646
33	0.416065	0.418422	0.392853	0.369214	0.505767	0.499293	0.381105	0.383623	0.381432	0.395829	0.363472	0.424844	0.446869	0.336586	0.414459	0.409374	0.373357	0.339186	0.377052	0.356831			33	0.248311	0.289403	0.353577	0.264969	0.328066	0.293581	0.286905	0.292996	0.270268	0.244856	0.243833	0.258833	0.311344	0.24532	0.321228	0.316127	0.273023	0.222027	0.275553	0.245314	0.279277		33	4.61145	4.93384	4.72736
34	0.418435	0.410868	0.401655	0.369414	0.522607	0.48164	0.393975	0.38648	0.384965	0.393623	0.360284	0.469284	0.430104	0.345406	0.405941	0.415712	0.379231	0.346503	0.389917	0.368721			34	0.251847	0.295607	0.346919	0.261517	0.338837	0.291451	0.27387	0.282302	0.267687	0.247469	0.249429	0.264244	0.305854	0.244155	0.328143	0.302813	0.272476	0.219327	0.278317	0.242374	0.278232		34	4.51451	4.86076	4.98201
35	0.418553	0.424801	0.389274	0.366664	0.566076	0.49285	0.38765	0.397758	0.372019	0.3884	0.352667	0.465031	0.461086	0.334197	0.417161	0.410857	0.373694	0.358633	0.380447	0.358399			35	0.242754	0.301494	0.350052	0.257304	0.325745	0.290492	0.295319	0.288389	0.266982	0.244851	0.246272	0.262383	0.306006	0.248966	0.331816	0.316271	0.274061	0.218442	0.268779	0.248652	0.279251		35	4.51137	4.86744	5.17314
36	0.422972	0.41368	0.398702	0.36529	0.541284	0.489539	0.407035	0.404358	0.373237	0.393204	0.360745	0.414173	0.460809	0.334277	0.415074	0.397848	0.371676	0.345549	0.393191	0.359628			36	0.241724	0.297294	0.355286	0.253508	0.327141	0.290742	0.296403	0.285051	0.267665	0.250017	0.24153	0.254691	0.298313	0.239648	0.321263	0.314907	0.279717	0.220813	0.267514	0.245029	0.277413		36	4.37971	4.70255	4.93272
37	0.424299	0.41542	0.409404	0.372693	0.513224	0.514291	0.391908	0.402119	0.37119	0.396181	0.361418	0.477507	0.439193	0.329499	0.415746	0.407992	0.382723	0.353065	0.379965	0.366579			37	0.242615	0.295442	0.342358	0.250947	0.327694	0.278145	0.298279	0.277763	0.272588	0.246186	0.241546	0.247245	0.297818	0.24043	0.331027	0.31257	0.282101	0.223035	0.256681	0.241073	0.275277		37	4.61033	4.88468	4.82488
38	0.425217	0.426746	0.388487	0.372811	0.513217	0.518543	0.396885	0.423682	0.370198	0.397329	0.361453	0.501748	0.469843	0.336577	0.41802	0.408159	0.384216	0.347277	0.400449	0.362624			38	0.246868	0.297591	0.361735	0.256745	0.335895	0.274044	0.289712	0.284169	0.263009	0.244287	0.249726	0.248775	0.285299	0.24088	0.316625	0.303499	0.284573	0.223274	0.26461	0.237605	0.275446		38	4.63061	4.84094	4.8817
39	0.431869	0.437602	0.390413	0.382329	0.512521	0.568308	0.397049	0.409818	0.380618	0.396118	0.367749	0.453266	0.474551	0.338744	0.415469	0.427277	0.376926	0.352918	0.403557	0.373677			39	0.241793	0.286054	0.356451	0.24938	0.333277	0.272204	0.287328	0.276203	0.2652	0.250543	0.243236	0.254443	0.292385	0.245168	0.328022	0.30653	0.275795	0.224697	0.263762	0.234394	0.274343		39	4.51911	4.99491	4.83863
40	0.4254	0.453345	0.38873	0.371174	0.496664	0.523698	0.400551	0.419904	0.368773	0.396648	0.361206	0.465593	0.470963	0.332885	0.447573	0.405875	0.385156	0.342165	0.405641	0.369655			40	0.239687	0.292609	0.360347	0.250934	0.318442	0.275612	0.283885	0.276597	0.265745	0.245887	0.24633	0.24315	0.302294	0.237854	0.336363	0.317372	0.279851	0.230566	0.25744	0.232616	0.274679		40	4.65094	4.74381	4.78917
41	0.438579	0.430034	0.412592	0.372346	0.47067	0.502697	0.401729	0.398442	0.382439	0.408399	0.367678	0.430392	0.500534	0.337489	0.432036	0.4203	0.389974	0.354388	0.412553	0.38953			41	0.239257	0.299175	0.360358	0.246636	0.313667	0.278629	0.295198	0.268534	0.263735	0.251836	0.245501	0.24691	0.297068	0.239805	0.336103	0.317605	0.289228	0.228732	0.260035	0.234074	0.275604		41	4.66819	4.74121	4.96195
42	0.432882	0.448567	0.405547	0.376517	0.510583	0.487924	0.415597	0.423439	0.381608	0.401171	0.37361	0.45059	0.465662	0.350618	0.411146	0.426162	0.38066	0.358207	0.399312	0.367809			42	0.244349	0.280779	0.351361	0.249133	0.316196	0.272369	0.291811	0.274081	0.261076	0.247518	0.239291	0.251978	0.290244	0.244637	0.324451	0.309792	0.296721	0.227382	0.258023	0.232836	0.273201		42	4.85854	5.04528	4.84846
43	0.408416	0.463248	0.397127	0.371679	0.540399	0.4988	0.404036	0.420734	0.374627	0.400757	0.363055	0.428198	0.472049	0.341085	0.4367	0.400832	0.377501	0.350833	0.395483	0.375561			43	0.238984	0.288044	0.361267	0.241332	0.306243	0.279256	0.295578	0.271985	0.252811	0.245638	0.252618	0.242626	0.286036	0.238702	0.315494	0.302074	0.287997	0.234456	0.26234	0.236246	0.271986		43	4.55875	4.65466	4.42769
44	0.422278	0.457052	0.41339	0.37783	0.550041	0.488009	0.415998	0.403377	0.383261	0.39514	0.370425	0.458764	0.500026	0.333395	0.414211	0.425145	0.380655	0.352752	0.405138	0.382941			44	0.234988	0.285559	0.366202	0.25004	0.309902	0.28084	0.286058	0.270165	0.263204	0.248487	0.248281	0.244674	0.283145	0.24147	0.31	0.307297	0.29723	0.225656	0.251976	0.236677	0.272093		44	4.64811	4.43773	4.52201
45	0.438682	0.462453	0.403721	0.382017	0.521617	0.497175	0.40482	0.416333	0.373613	0.40657	0.361124	0.446914	0.577128	0.336288	0.424565	0.421587	0.384229	0.355611	0.411328	0.379319			45	0.239328	0.286117	0.388121	0.245642	0.312524	0.271379	0.296297	0.274678	0.259541	0.252488	0.246057	0.238841	0.2865	0.240409	0.314965	0.305316	0.294153	0.228402	0.249702	0.223138	0.27268		45	4.55888	4.55543	4.28312
46	0.442551	0.458629	0.413148	0.3782	0.512467	0.500093	0.40563	0.413966	0.387307	0.412109	0.376787	0.417783	0.529562	0.333565	0.403654	0.427563	0.391217	0.360683	0.408902	0.379876			46	0.233719	0.284234	0.382915	#DIV/0!	#DIV/0!	#DIV/0!	0.291258	0.26731	0.262349	0.2519	0.25284	0.246328	0.280483	0.244499	0.317763	0.29561	0.295468	0.230602	0.248892	0.227781	#DIV/0!		46	4.73452	4.37807	4.67847
47	0.426517	0.455253	0.411919	0.372846	0.525007	0.50112	0.413313	0.41886	0.374031	0.412135	0.374126	0.472649	0.503267	0.342748	0.433906	0.437536	0.373888	0.350424	0.415786	0.387497			47	0.238802	0.27748	0.389489	0.239935	0.310042	0.274014	0.296708	0.269533	0.259236	0.248483	0.252532	0.241145	0.276188	0.239283	0.323779	0.300541	0.295267	0.232144	0.25463	0.227057	0.272314		47	4.53677	4.64238	4.98577
48	0.44746	0.456258	0.406986	0.369908	0.576166	0.516964	0.397256	0.436378	0.373613	0.413918	0.370897	0.437557	0.507135	0.338804	0.434348	0.42146	0.391902	0.351363	0.41019	0.377677			48	0.233929	0.290613	0.377122	0.23609	0.307691	0.273951	0.291046	0.273283	0.262042	0.25042	0.250714	0.242553	0.287697	0.241745	0.312616	0.300349	0.303783	0.230693	0.250692	0.232779	0.27249		48	4.82193	4.68863	4.3738
49	0.47507	0.438029	0.402414	0.395407	0.502482	0.506197	0.403206	0.463655	0.379854	0.411116	0.373485	0.43903	0.500417	0.355077	0.434205	0.437418	0.388949	0.355352	0.433245	0.37574			49	0.236364	0.287934	0.390837	0.23536	0.3075	0.281533	0.299376	0.263798	0.258844	0.247493	0.258318	0.244293	0.281261	0.245062	0.31436	0.308521	0.313095	0.23141	0.247164	0.222455	0.273749		49	4.75743	4.38954	4.50792
50	0.451575	0.461332	0.405883	0.385617	0.505323	0.537196	0.39427	0.4842	0.379255	0.410746	0.367941	0.45476	0.494343	0.36138	0.437168	0.465229	0.387333	0.3563	0.459731	0.39794			50	0.235773	0.274855	0.368597	0.227019	0.301235	0.279683	0.309862	0.270062	0.255437	0.253858	0.263809	0.239034	0.273776	0.246658	0.311109	0.308748	0.302661	0.232082	0.249619	0.219641	0.271176		50	4.96669	4.19604	4.96173
51	0.446673	0.447917	0.402497	0.39265	0.511562	0.503419	0.416514	0.442409	0.385423	0.41126	0.364305	0.433962	0.521692	0.344895	0.443818	0.460383	0.376191	0.364017	0.453603	0.386268			51	0.23163	0.273518	0.391617	0.23126	0.306494	0.279256	0.293094	0.264986	0.261345	0.247166	0.260047	0.244496	0.275372	0.249968	0.326932	0.29995	0.308854	0.237246	0.25098	0.217479	0.272584		51	4.64269	4.30644	4.82787
52	0.434902	0.445687	0.42323	0.382419	0.523318	0.498598	0.432485	0.428201	0.385183	0.406533	0.374606	0.474798	0.497043	0.357285	0.417276	0.452054	0.397362	0.36893	0.474858	0.393399			52	0.232175	0.286894	0.365587	0.238819	0.30312	0.285397	0.295375	0.26063	0.256407	0.248127	0.264419	0.243338	0.278365	0.242877	0.308741	0.299456	0.316457	0.235863	0.241795	0.225894	0.271487		52	4.70545	4.15198	4.72556
53	0.447171	0.456543	0.408422	0.384591	0.550687	0.488191	0.415622	0.432861	0.387157	0.408015	0.375313	0.59392	0.507847	0.341895	0.440293	0.427782	0.384954	0.351797	1.73212	0.435429			53	0.241894	0.28312	0.395587	0.231904	0.292668	0.274586	0.310575	0.268369	0.258851	0.25381	0.265511	0.242787	0.267919	0.245374	0.313228	0.317252	0.322086	0.233135	0.244112	0.215379	0.273907		53	4.72385	4.35147	4.73837
54	0.44158	0.466474	0.411799	0.378793	0.562355	0.480148	0.419008	0.434971	0.388114	0.42053	0.370244	0.679935	0.508241	0.342702	0.443495	0.444089	0.395397	0.363005	1.00354	0.429194			54	0.23284	0.282176	0.37215	0.231084	0.302421	0.271798	0.297322	0.269576	0.263017	0.257135	0.269566	0.245967	0.270191	0.247981	0.32485	0.305509	0.32036	0.233701	0.254181	0.218928	0.273538		54	4.92684	4.30233	4.65492
55	0.441713	0.47033	0.422406	0.390917	0.571713	0.498535	0.427817	0.449194	0.394691	0.415525	0.368176	0.64001	0.505423	0.355058	0.434987	0.439579	0.394877	0.356006	0.582344	0.442691			55	0.22927	0.278405	0.389093	0.236142	0.297588	0.287268	0.303805	0.274099	0.257442	0.256985	0.269897	0.259722	0.263844	0.255688	0.326265	0.327778	0.316636	0.239831	0.252587	0.216381	0.276936		55	4.72378	4.48129	4.61035
56	0.43231	0.473574	0.415417	0.382656	0.548648	0.496093	0.419729	0.450205	0.392444	0.416532	0.377982	0.657468	0.484882	0.350897	0.459534	0.453733	0.392802	0.35895	0.438856	0.451883			56	0.233462	0.286924	0.386897	0.236479	0.298522	0.277732	0.305048	0.258159	0.254337	0.26539	0.267348	0.250826	0.278316	0.252881	0.327506	0.316657	0.321685	0.238052	0.245663	0.20759	0.275474		56	4.91384	4.475	4.39136
57	0.470499	0.482251	0.417917	0.387478	0.503165	0.480832	0.427412	0.489544	0.396735	0.42352	0.385431	0.709904	0.551385	0.365413	0.460876	0.452067	0.408015	0.361647	0.394385	0.398441			57	0.234509	0.283403	0.398053	0.237944	0.305004	0.278333	0.299284	0.264703	0.25211	0.253525	0.266608	0.255217	0.269037	0.247766	0.319492	0.312914	0.323357	0.23585	0.246968	0.218628	0.275135		57	4.89302	4.45058	4.33716
58	0.459848	0.456232	0.422179	0.387807	0.503256	0.483675	0.44254	0.480844	0.398028	0.427667	0.386599	0.596047	0.579331	0.367195	0.438863	0.440938	0.395732	0.357574	0.393238	0.401666			58	0.233901	0.27925	0.372286	0.23049	0.304494	0.277285	0.312059	0.258772	0.259493	0.256203	0.265644	0.261056	0.277633	0.251726	0.320316	0.325192	0.32395	0.239724	0.241584	0.205203	0.274813		58	4.57826	4.45413	4.25491
59	0.456232	0.488079	0.41451	0.392494	0.519788	0.48244	0.429341	0.509345	0.394301	0.419045	0.381739	0.555607	0.641154	0.359849	0.457047	0.456762	0.391124	0.36396	0.396264	0.403059			59	0.225156	0.273598	0.385458	0.24095	0.301628	0.27874	0.303567	0.252027	0.253429	0.258937	0.269505	0.270986	0.265549	0.252975	0.310175	0.331208	0.320378	0.241487	0.249867	0.219484	0.275255		59	4.87901	4.6215	4.57068
60	0.469007	0.498763	0.407357	0.391904	0.513909	0.486575	0.439986	0.499602	0.396314	0.424652	0.375542	0.633664	0.615087	0.362803	0.466898	0.446119	0.405235	0.37277	0.408064	0.40779			60	0.227048	0.269591	0.389861	0.236138	0.293408	0.278953	0.298496	0.267805	0.260059	0.256092	0.269471	0.271466	0.272795	0.259325	0.315535	0.326468	0.315996	0.234386	0.246834	0.216086	0.275291		60	4.63318	4.28813	4.0841
																													14.7525	54.4048
																													kd	0.271161
																													Rmin	0.272
																													Rmax	4.535
																													kd
[truncated: 106 more columns]

## Sheet: HEKa R3
Baseline																							BAPTA																								Ionomycin
																					Background																							Background
1	90.82	96.773	66.72	63.606	59.84	52.314	71.934	64.48	65.066	64.284	63.208	35.203	58.332	52.814	63.845	93.444	67.863	60.695	52.175	52.157	2.133		1	85.616	84.437	74.889	55.188	62.217	48.033	69.608	55.228	66.039	59.122	68.57	70.662	53.713	47.506	55.943	89.464	58.274	53.212	43.467	47.45	2.06		1	75.939	74.391	89.875
2	90.14	97.645	67.38	63.016	59.506	51.059	71.151	64.561	63.286	63.113	62.61	34.683	57.768	51.68	63.545	93.246	67.271	60.306	51.733	51.98	2.124		2	84.48	81.894	73.008	54.973	61.516	46.554	67.33	56.875	66.603	58.553	68.383	71.722	52.91	44.948	55.615	87.378	58.336	53.545	41.533	49.347	2.11		2	73.506	66.183	83.618
3	89.377	96.196	67.008	63.301	58.945	51.676	70.76	63.748	61.806	63.698	60.044	54.457	57.834	51.382	62.779	92.473	66.716	60.482	50.866	51.696	2.214		3	82.806	80.332	70.81	55.052	59.647	45.468	66.971	56.782	65.3	58.731	68.994	72.105	51.057	44.032	54.421	86.127	57.014	53.92	40.064	47.239	2.058		3	68.992	59.519	78.905
4	89.347	98.338	67.756	62.299	59.242	51.142	71.361	64.412	59.651	64.249	60.089	67.009	57.15	51.022	62.362	92.295	66.256	60	51.696	51.99	2.15		4	81.67	78.149	69.118	52.826	59.034	44.374	66.3	58.043	65.846	57.868	67.036	71.671	49.409	42.214	52.636	84.927	56.245	52.9	38.344	47.688	2.04		4	65.154	53.215	73.998
5	88.435	94.986	70.469	60.65	57.924	51.316	69.475	62.708	36.654	62.307	60.617	69.043	56.838	50.791	60.448	44.409	65.677	59.991	51.748	49.797	2.114		5	88.962	88.479	80.741	55.158	59.399	45.832	67.702	59.709	68.211	57.858	66.57	71.338	57.035	46.144	60.897	91.971	63.944	56.536	44.561	48.2	2.047		5	56.486	32.364	75.672
6	87.126	94.072	70.527	61.369	57.09	51.447	70.079	68.227	40.104	61.604	58.008	69.209	56.654	51.356	59.82	48.461	65.126	59.619	49.772	49.298	2.167		6	89.134	87.037	81.067	56.137	60.699	45.301	67.004	58.254	68.246	57.729	66.43	71.418	56.505	45.785	60.516	91.022	62.899	56.649	44.181	49.118	2.068		6	54.823	27.843	73.722
7	87.321	93.852	69.763	61.704	58.107	50.999	69.042	68.263	48.571	61.815	27.718	67.837	55.766	50.622	60.074	57.059	64.379	59.341	48.961	50.322	2.133		7	87.971	85.554	80.276	54.988	59.314	44.14	67.382	58.564	68.889	57.255	66.538	70.697	55.832	45.285	60.04	90.897	63.184	54.906	41.757	48.693	2.03		7	52.74	23.35	70.339
8	86.926	94.525	69.717	61.046	57.476	50.538	70.299	72.398	56.755	61.545	27.782	68.847	54.898	49.552	59.008	64.104	65.004	59.425	49.149	50.268	2.136		8	88.569	84.586	80.107	54.902	58.525	43.205	66.382	59.902	68.817	57.165	66.896	72.089	54.766	44.301	60.071	90.18	61.865	54.874	41.33	48.461	2.061		8	49.129	21.778	68.158
9	85.695	93.431	67.967	60.435	57.174	50.916	68.221	61.545	64.878	25.094	42.996	66.489	54.872	48.82	59.104	91.394	64.038	58.758	50.821	48.562	2.206		9	90.548	88.028	86.118	55.248	59.067	44.096	66.574	59.832	69.945	56.199	64.926	70.861	57.93	45.464	63.105	92.31	64.603	56.945	43.511	47.444	2.065		9	41.283	17.969	66.588
10	85.688	92.13	67.36	59.359	56.59	50.442	67.646	61.212	65.443	26.14	49.989	66.579	55.378	47.397	58.046	92.178	63.474	59.185	49.471	48.424	2.201		10	90.902	86.928	84.84	54.789	58.272	43.353	68.21	60.376	69.547	56.269	64.816	69.962	57.172	45.121	62.7	91.361	63.873	55.281	42.967	47.643	2.139		10	39.674	17.227	64.364
11	84.17	92.729	67.904	60.2	56.627	50.761	68.753	60.902	65.224	27.538	57.356	65.571	54.476	43.783	58.281	92.108	62.975	58.836	49.987	48.814	2.139		11	89.148	86.268	84.619	54.547	58.657	43.656	66.109	60.575	70.447	55.876	64.555	70.108	57.206	44.07	62.535	91.331	63.725	55.594	42.611	47.042	2.065		11	38.762	16.92	62.93
12	85.034	93.233	67.073	59.677	56.568	50.926	68.254	60.889	65.764	30.671	62.612	66.786	54.173	23.435	58.402	91.445	63.276	58.436	50.883	49.422	2.169		12	89.17	86.451	83.239	54.34	58.22	43.316	65.559	61.24	69.729	55.331	64.96	70.826	56.886	44.052	62.922	90.734	63.361	55.217	42.025	47.045	2.067		12	36.557	16.729	60.847
13	83.743	93.08	68.504	59.03	56.702	50.606	68.637	60.083	63.276	60.719	59.896	62.446	54.064	51.16	59.206	91.308	63.148	58.721	51.856	22.339	2.126		13	90.98	87.82	86.879	54.095	59.895	44.011	66.356	62.156	69.838	54.815	62.458	69.192	58.226	45.333	63.886	92.257	64.738	54.243	43.772	46.65	2.106		13	29.631	17.132	57.995
14	83.997	94.962	69.217	59.239	56.438	49.871	68.013	63.558	62.667	61.311	58.006	62.417	53.53	51.558	53.584	90.724	63.268	59.189	50.394	22.941	2.168		14	90.982	86.908	86.694	53.24	59.511	43.944	66.524	63.435	69.811	55.251	62.65	69.262	57.053	46.201	64.204	91.251	64.41	56.272	42.702	45.989	2.027		14	28.679	16.531	56.275
15	84.054	98.045	69.549	58.58	56.048	49.59	67.399	62.139	62.762	61.228	59.46	62.043	53.939	52.549	50.048	90.478	62.693	58.554	51.636	26.459	2.216		15	89.754	87.869	86.553	54.725	59.805	43.793	66.181	63.705	69.158	54.889	63.591	68.751	57.26	45.039	63.958	89.08	63.754	56.166	42.281	47.464	2.064		15	27.616	16.806	54.786
16	82.867	93.112	69.112	59.11	55.953	49.837	67.312	61.303	59.539	60.8	59.373	58.419	53.118	52.515	56.173	89.381	62.346	57.986	50.523	32.758	2.173		16	89.379	86.765	86.051	53.462	60.012	43.428	66.401	64.195	70.422	54.015	64.121	68.667	57.51	45.337	63.36	89.9	63.616	55.372	41.759	46.269	2.096		16	26.351	16.371	53.272
17	82.422	91.926	68.928	58.212	55.7	50.362	66.588	59.294	37.423	60.146	58.061	52.633	52.65	50.166	58.294	56.419	61.248	56.743	49.447	49.199	2.186		17	90.402	91.175	89.102	53.654	60.799	44.425	66.573	65.856	70.791	54.565	60.794	67.995	58.574	47.119	65.862	91.596	64.795	56.772	45.149	45.471	2.063		17	19.728	16.224	47.771
18	82.286	91.053	67.54	57.704	55.446	50.273	66.338	59.25	46.814	60.738	50.242	62.633	51.699	50.911	58.186	69.82	61.653	56.345	48.903	48.196	2.167		18	90.864	89.791	89.844	54.268	60.902	44.835	65.579	65.99	69.734	53.625	62.006	66.789	59.164	46.544	66.29	90.6	64.204	56.763	45.478	45.536	2.129		18	18.585	15.919	46.395
19	82.074	90.558	66.358	58.076	55.51	49.873	65.902	59.291	57.046	60.066	26.407	64.228	51.605	50.962	58.824	84.99	61.148	56.426	48.863	48.847	2.127		19	90.726	90.362	88.951	53.889	61.283	44.681	66.158	66.786	69.544	54.142	62.157	67.239	59.58	46.419	65.512	91.34	64.644	56.765	45.161	44.504	2.036		19	17.906	16.157	44.968
20	82.357	89.949	67.018	57.543	55.473	49.198	65.489	58.569	61.969	60.648	37.415	64.044	52.077	50.561	58.072	89.897	61.218	56.565	48.405	48.153	2.173		20	90.883	90.044	89.067	53.791	61.309	45.105	66.354	66.898	70.072	54.511	61.095	66.674	58.569	45.606	66.523	91.471	64.311	56.721	44.982	45.472	2.042		20	17.523	15.947	44.074
21	77.653	89.633	66.159	57.077	55.398	47.74	65.486	58.455	61.871	59.017	36.375	64.594	50.334	46.545	57.419	90.944	59.951	55.288	20.773	47.56	2.126		21	90.821	91.932	89.797	53.274	62.285	45.264	66.684	68.482	69.768	55.006	61.394	67.415	59.538	46.651	66.925	92.371	65.407	57.154	45.733	46.073	2.001		21	16.61	15.535	39.615
22	76.828	89.3	66.662	57.525	54.428	47.716	66.215	57.185	61.507	58.508	41.428	64.106	50.491	44.209	57.174	91.947	59.454	55.657	22.661	46.655	2.162		22	89.842	92.423	89.097	54.022	61.644	45.117	67.275	69.257	70.423	54.496	61.771	67.116	60.092	47.558	66.527	91.576	64.851	57.023	44.93	46.216	2.055		22	16.602	15.824	38.585
23	75.996	88.663	66.399	56.149	54.89	48.993	65.053	57.689	60.975	58.552	51.525	64.299	49.324	21.952	57.645	90.588	60.269	55.464	21.983	46.209	2.145		23	90.957	91.065	88.659	53.303	62.49	45.301	67.391	69.963	70.108	54.468	62.138	67.733	59.209	47.161	65.874	92.154	64.669	56.199	44.975	45.762	2.06		23	16.7	15.683	37.678
24	73.81	89.162	65.267	57.007	54.99	48.16	65.889	57.691	60.403	57.085	61.86	63.029	49.77	25.497	56.966	90.572	59.464	56.52	23.089	45.972	2.188		24	90.147	90.833	88.832	53.761	62.1	46.151	65.3	70.224	70.055	54.162	60.71	68.544	59.372	47.281	65.999	91.444	64.271	57.533	45.62	45.42	1.977		24	16.333	15.699	36.917
25	43.265	86.219	58.984	58.666	54.868	26.351	64.851	57.107	57.531	25.972	63.108	63.308	49.296	47.708	56.982	87.559	58.442	54.905	47.53	23.683	2.159		25	90.94	94.549	90.741	54.186	63.482	47.19	67.263	70.822	70.981	55.502	61.559	67.456	59.894	48.366	67.255	92.947	64.776	56.921	46.938	45.861	2.056		25	16.102	15.624	32.029
26	47.776	84.851	56.923	59.064	54.729	43.553	63.837	56.486	48.901	27.682	61.43	62.577	48.597	50.387	58.377	88.99	58.453	53.964	48.833	24.218	2.151		26	90.866	92.673	90.158	53.204	63.276	46.469	67.145	70.497	70.892	55.025	61.445	67.354	59.723	48.507	67.239	91.192	64.944	56.663	46.304	45.071	2.062		26	16.753	15.61	31.114
27	64.803	55.441	55.73	60.411	54.336	49.132	63.832	58.155	30.588	30.167	63.017	62.464	48.327	51.574	58.705	87.789	59.04	53.445	49.315	35.993	2.159		27	89.949	93.025	90.041	53.375	62.505	45.797	66.125	70.417	70.167	55.451	58.839	67.878	59.83	47.241	67.876	92.237	64.151	56.688	45.487	45.157	2.023		27	16.149	15.19	30.249
28	75.983	40.522	54.303	60.39	54.843	48.942	64.207	57.549	38.091	35.539	60.542	62.198	48.168	49.916	57.037	87.327	58.053	52.659	48.698	45.958	2.134		28	90.606	94.385	89.833	54.225	63.409	45.754	66.365	71.921	70.974	55.293	60.752	67.462	59.519	46.442	68.118	91.33	64.266	57.022	45.967	46.401	2.078		28	16.516	15.536	29.809
29	81.667	87.136	61.622	54.805	54.729	48.323	65.933	56.528	63.479	58.889	56.691	21.219	46.333	49.416	58.076	72.148	57.534	54.381	47.754	47.686	2.132		29	90.988	96.268	90.811	54.541	64.148	47.443	67.337	73.687	71.237	55.443	62.343	68.451	60.504	47.866	68.083	92.835	65.17	57.949	46.958	45.997	2.034		29	16.239	15.294	25.806
30	81.068	87.777	61.314	54.523	54.188	49.333	66.91	57.729	62.955	59.644	46.941	27.963	46.234	50.282	57.419	78.345	57.644	54.117	47.822	48.098	2.203		30	90.546	96.247	90.147	53.99	63.291	47.017	66.461	73.215	70.454	56.446	60.536	66.928	59.661	47.895	68.059	92.595	65.692	57.408	46.945	46.192	2.037		30	15.746	15.352	24.477
31	81.032	86.814	61.673	56.181	54.22	48.759	65.696	56.161	62.26	59.152	29.386	25.084	46.785	49.17	58.456	86.482	57.048	53.484	47.185	46.689	2.14		31	91.001	97.72	90.102	53.611	63.319	46.958	67.004	74.018	70.222	55.536	60.184	67.434	60.149	48.971	69.264	92.414	65.58	56.869	46.875	46.667	2.053		31	16.163	15.135	23.739
32	80.704	88.579	61.343	55.837	54.031	49.083	66.489	57.68	62.427	59.291	29.739	29.441	46.598	50.215	58.296	90.368	57.333	52.942	47.29	47.908	2.125		32	91.159	96.708	89.929	54.182	63.487	46.436	68.07	74.471	70.948	56.089	61.068	67.43	59.773	48.548	67.858	92.251	65.135	56.923	46.064	47.315	2.036		32	15.724	15.111	22.937
33	79.513	86.961	56.473	54.433	54.114	48.975	65.538	55.27	47.141	58.938	46.14	62.547	45.737	49.624	57.878	90.017	56.508	24.206	22.617	45.933	2.072		33	92.697	98.817	92.97	55.146	64.534	47.41	67.24	74.109	71.557	56.54	60.282	67.544	62.017	49.68	70.267	93.621	66.139	58.145	49.514	46.553	2.028		33	15.663	14.677	20.632
34	78.651	87.525	57.324	54.438	53.556	49.106	66.064	55.683	29.544	58.247	56.309	62.262	45.522	50.368	55.674	90.073	56.354	28.231	23.629	45.962	2.15		34	91.828	98.953	93.135	54.35	64.441	47.416	66.067	74.284	70.549	56.416	60.254	68.072	62.062	48.6	70.091	92.601	65.397	58.173	48.178	45.993	2.043		34	15.606	14.354	20.355
35	78.288	86.446	57.999	54.373	53.162	48.409	64.623	55.679	36.465	58.259	61.54	62.942	45.362	50.09	53.896	89.682	56.443	30.859	23.166	45.073	2.127		35	92.103	99.447	92.721	54.452	64.86	47.087	66.934	73.889	71.017	55.74	60.775	67.374	61.889	49.727	71.256	93.099	65.455	57.993	48.076	45.653	2.083		35	15.231	14.543	19.746
36	79.05	86.819	58.292	54.329	53.727	48.828	64.687	55.544	45.067	57.912	60.877	61.474	44.852	49.263	56.874	88.656	55.528	43.496	24.538	43.391	2.143		36	91.576	98.544	92.886	54.24	64.464	47.551	66.305	76.912	70.902	55.751	60.477	67.089	62.149	49.827	70.204	92.568	65.91	58.142	49.222	46.451	2.062		36	15.224	14.536	19.729
37	77.693	87.402	61.572	53.942	53.783	48.868	64.92	55.215	63.214	56.735	63.214	62.903	45.979	48.039	59.493	87.236	32.06	55.752	38.431	23.436	2.107		37	92.442	98.78	93.91	54.587	65.588	46.923	64.971	76.436	71.567	57.398	59.653	67.918	62.742	49.467	72.226	94.643	66.023	59.071	48.76	46.367	2.029		37	15.151	15.158	19.193
38	76.126	87.473	61.416	54.147	53.429	49.254	63.151	54.883	61.944	56.298	59.523	61.862	46.456	46.299	58.9	85.797	45.034	55.922	45.799	29.129	2.138		38	92.733	97.005	93.927	54.495	64.627	47.698	65.004	75.853	70.981	56.519	60.333	67.705	62.396	49.044	72.234	93.224	65.879	58.235	48.856	46.388	2.049		38	14.964	14.789	19.032
39	75.646	87.195	62.621	54.12	54.2	49.433	63.954	54.062	60.73	54.646	61.078	61.363	46.893	46.472	59.6	64.607	53.908	56.009	48.999	38.938	2.179		39	93.108	97.401	93.78	54.283	64.011	47.688	63.809	76.005	71.61	56.588	60.746	67.914	63.627	49.622	71.605	93.323	66.275	58.475	48.997	46.214	1.992		39	15.228	14.987	18.899
40	75.373	87.093	62.756	54.635	53.996	49.339	63.975	53.599	59.864	38.436	60.193	61.377	46.998	46.218	60.438	39.206	56.842	55.83	50.207	46.02	2.09		40	92.536	97.717	93.554	54.885	64.712	46.878	64.057	76.248	71.836	56.718	59.814	66.769	63.088	49.722	72.176	94.119	66.452	58.352	48.094	46.275	2.065		40	15.136	14.899	18.543
41	72.65	85.978	61.499	56.581	53.57	48.795	62.887	53.911	58.249	26.503	58.697	61.094	46.116	40.43	59.98	87.576	56.624	52.966	50.049	45.765	2.098		41	93.364	94.163	94.522	54.356	64.438	48.107	61.922	80.308	72.11	57.391	59.75	69.217	64.034	50.118	71.933	94.853	65.968	58.587	50.145	45.759	2.07		41	14.786	14.575	17.792
42	73.196	85.136	60.963	54.236	53.399	48.63	60.184	53.242	58.765	27.708	59.581	60.083	45.911	48.203	60.397	89.358	56.122	53.278	50.554	47.045	2.126		42	92.133	92.616	94.341	54.161	65.686	46.95	60.83	77.478	72.078	57.293	60.278	68.347	63.68	49.82	72.85	93.513	65.998	57.976	49.05	45.861	2.005		42	14.523	14.378	17.668
43	73.454	84.586	60.724	55.747	53.457	49.174	62.176	54.09	57.967	32.142	59.672	59.563	46.531	50.961	60.614	89.995	56.058	53.357	49.964	46.437	2.125		43	92.686	91.644	94.669	54.16	65.274	47.792	61.015	77.993	71.425	55.909	59.706	68.333	64.343	50.161	73.057	94.271	65.828	57.321	48.873	46.793	2.027		43	14.995	14.175	17.734
44	72.91	85.286	61.063	55.222	53.41	48.506	62.655	54.358	55.654	43.067	55.877	59.662	45.342	50.267	60.557	90.938	56.521	52.975	48.876	45.752	2.176		44	92.06	90.474	94.345	54.776	64.704	47.996	61.587	77.954	71.691	56.683	60.831	67.191	64.306	50.448	72.293	94.747	65.766	57.672	49.118	46.48	2.011		44	14.933	14.618	17.515
45	71.889	83.432	59.12	51.164	52.981	47.413	61.134	54.616	54.481	58.431	37.104	59.84	44.569	49.632	59.101	88.506	56.011	53.529	47.398	45.976	2.13		45	92.026	86.697	95.367	55.015	64.65	47.922	59.945	78.457	72.051	57.998	61.983	69.135	64.068	51.984	73.628	94.757	66.113	58.299	50.112	46.73	2.044		45	14.93	14.553	17.848
46	71.387	84.891	58.938	49.362	52.912	47.192	61.427	53.071	59.01	57.681	38.472	59.724	44.086	48.866	58.126	87.846	55.094	52.862	48.33	45.842	2.089		46	92.857	85.512	95.105	54.49	64.625	47.845	58.701	79.463	71.383	57.336	60.89	67.822	64.988	50.314	74.736	93.783	66.201	59.281	49.68	45.843	2.054		46	14.554	14.913	17.888
47	69.42	83.873	59.098	47.736	52.096	47.681	61.537	52.944	60.08	57.733	48.627	59.428	44.937	48.885	59.202	87.639	55.166	51.579	48.39	43.971	2.071		47	92.459	84.907	94.616	54.479	65.079	48.199	58.319	79.117	71.574	57.088	60.034	68.199	65.032	50.433	74.309	94.76	65.637	59.011	49.598	45.48	2.02		47	14.74	14.048	17.479
48	66.99	83.838	59.414	39.237	52.988	46.887	60.781	53.363	60.814	56.971	58.992	60.28	43.103	47.833	57.391	86.798	54.843	50.941	48.143	44.43	2.11		48	92.291	82.914	94.716	54.602	64.304	47.968	57.987	79.594	71.602	57.328	60.451	67.758	65.235	50.737	74.135	94.066	65.599	58.73	49.157	45.63	2.064		48	14.503	14.414	17.883
49	55.806	82.387	54.875	53.63	52.791	47.173	61.59	52.666	59.711	56.621	60.871	57.666	22.882	45.208	59.686	41.941	54.861	49.26	46.641	44.629	2.137		49	93.26	79.053	95.467	55.594	65.482	48.218	57.452	79.413	71.56	57.97	60.434	67.065	64.525	51.294	75.668	94.425	65.728	59.683	50.283	46.231	2.004		49	14.21	13.795	16.725
50	66.68	81.998	54.182	53.739	52.419	46.701	60.777	53.456	57.094	57.32	62.182	56.672	25.089	44.337	60.01	48.889	54.453	49.949	47.668	43.268	2.082		50	93.243	77.977	95.086	54.317	64.671	47.279	57.481	79.417	70.959	57.291	60.674	67.337	64.78	51.451	75.252	94.32	65.156	59.197	49.709	46.433	2.037		50	14.548	14.251	16.817
51	73.649	81.043	53.079	54.03	52.387	47.273	59.201	51.929	56.302	57.036	61.907	56.514	30.102	38.427	58.342	61.287	52.744	47.75	46.619	42.993	2.132		51	92.247	78.065	94.76	54.505	64.761	47.078	55.599	79.828	71.78	57.612	61.227	66.905	65.694	50.148	75.357	93.942	65.452	59.042	49.57	44.989	2.085		51	14.188	14.145	16.838
52	76.843	81.352	53.273	53.719	52.914	46.044	60.613	52.796	54.698	56.149	60.858	53.894	40.798	26.057	57.606	78.432	50.695	44.78	46.841	43.071	2.106		52	93.001	77.809	94.743	54.706	64.42	47.89	55.936	79.363	71.184	57.689	60.441	66.451	64.874	50.172	75.966	94.556	65.404	58.998	48.85	45.377	1.972		52	14.018	13.715	17.159
53	75.845	40.836	57.885	52.972	52.58	23.667	61.262	52.397	41.388	55.665	59.809	28.562	46.144	42.49	58.204	86.621	53.681	50.683	44.667	16.895	2.119		53	93.683	73.44	96.104	53.857	64.759	48.079	54.823	80.262	70.956	58.039	60.297	66.789	66.547	51.52	77.898	95.067	65.777	60.105	50.897	46.423	2.015		53	13.994	13.55	16.523
54	76.167	33.778	57.872	54.133	52.461	27.989	59.081	50.856	47.779	55.261	58.197	32.062	45.665	47.449	58.235	87.186	55.541	54.399	44.425	18.669	2.102		54	92.387	72.608	95.9	54.913	64.764	48.231	54.816	79.055	71.005	57.177	59.521	66.488	65.54	50.462	78.774	94.234	64.827	59.585	50.97	44.546	1.959		54	13.839	13.372	16.5
55	76.242	45.903	57.328	52.258	52.843	42.794	56.92	51.439	55.704	54.768	37.729	38.477	46.628	49.358	58.003	88.008	55.565	54.696	44.831	20.248	2.162		55	93.174	72.996	95.923	55.426	63.976	48.219	54.219	81.398	71.33	57.918	59.297	66.67	65.763	50.895	79.92	94.431	65.337	59.064	50.38	45.132	1.981		55	14.23	13.588	16.286
56	76.006	62.252	57.5	52.897	52.252	47.326	21.765	52.391	57.493	55.277	27.508	55.366	45.932	48.689	57.915	86.766	55.015	53.433	43.516	22.936	2.103		56	93.318	71.047	95.659	54.163	64.588	49.105	54.373	79.632	71.25	56.617	59.633	65.427	66.091	51.728	79.256	94.561	65.372	59.254	50.557	45.174	2.028		56	13.893	13.661	16.679
57	74.189	83.905	56.259	52.314	53.207	47.738	61.024	50.991	55.532	51.85	49.909	59.649	46.043	48.382	59.772	42.835	55.076	53.456	22.851	43.702	2.146		57	92.863	68.279	96.364	55.072	64.578	47.981	53.093	81.165	70.674	57.482	61.924	67.588	65.235	52.038	80.899	94.625	65.701	60.133	51.643	44.786	1.947		57	13.853	13.615	15.928
58	74.308	84.762	55.141	51.294	52.1	47.63	62.681	51.254	54.759	26.739	60.089	59.645	45.277	48.978	58.741	42.608	53.324	51.828	26.54	44.216	2.173		58	92.028	66.81	95.934	55.188	64.474	48.522	51.181	79.908	70.412	56.924	60.282	66.636	66.102	51.195	81.37	93.988	65.467	60.022	50.4	45.381	2.034		58	13.831	13.103	15.844
59	73.11	83.217	54.471	51.124	52.647	47.629	61.968	51.263	54.499	22.31	62.896	60.229	46.343	48.9	59.709	47.904	53.275	51.744	29.574	44.168	2.09		59	92.281	66.551	95.751	55.588	64.161	47.562	51.905	80.695	69.114	57.408	58.917	66.165	66.295	51.028	80.788	93.757	65.663	59.802	49.916	45.452	2.042		59	13.591	13.291	15.888
60	72.781	84.162	53.822	51.169	51.898	47.223	61.656	50.312	53.949	22.256	63.061	59.228	45.604	48.61	59.947	65.32	53.487	50.7	29.613	44.129	2.147		60	92.646	65.618	95.888	55.019	64.34	47.629	50.304	80.448	70.079	57.489	59.824	65.649	66.014	51.267	80.744	93.977	65.34	60.162	50.629	45.073	1.991		60	13.604	13.261	16.053
																					2.14127																							2.0431
1	34.96	35.537	37.945	24.226	25.019	21.389	27.597	31.183	34.642	25.761	26.742	41.309	24.107	24.161	34.705	37.707	25.432	26.746	22.322	20.842	2.739		1	38.475	38.864	43.817	25.755	27.709	22.544	29.667	37.221	33.588	28.08	30.869	31.062	26.543	25.228	32.989	40.898	31.017	25.758	22.429	23.542	2.118		1	41.591	53.086	42.142
2	34.605	35.323	37.069	24.075	24.928	21.122	26.968	31.246	33.821	25.667	26.339	41.918	23.86	23.871	34.292	37.709	24.99	26.119	22.169	20.497	2.662		2	37.61	37.8	42.063	25.493	28.065	21.924	29.271	36.852	32.987	27.583	30.708	30.42	25.823	24.43	31.764	39.72	30.325	25.316	21.333	23.181	2.151		2	41.526	52.389	40.833
3	34.688	35.147	36.835	23.881	24.804	20.84	27.089	30.984	33.784	25.33	27.405	31.87	24.034	23.593	34.224	37.56	25.107	26.397	22.059	20.633	2.678		3	36.846	36.932	40.524	24.856	27.58	21.582	28.737	36.148	32.56	27.381	30.703	30.687	25.069	23.622	30.353	39.196	29.543	24.89	20.143	22.84	2.111		3	41.812	51.906	39.537
4	34.201	36.482	36.303	23.502	24.698	20.963	26.706	32.007	34.7	25.41	26.699	26.609	23.771	24.074	34.391	36.926	24.843	26.381	21.804	20.338	2.688		4	36.133	35.919	39.186	24.258	26.894	21.277	28.637	35.735	32.2	26.895	30.589	30.753	24.292	22.948	29.505	37.822	28.786	24.616	19.314	22.627	2.098		4	41.975	51.961	38.5
5	34.074	34.597	34.471	23.646	24.526	20.721	26.693	30.995	46.666	25.285	26.458	25.531	23.302	24.058	34.885	58.323	24.446	25.99	22.035	20.948	2.673		5	36.417	37.378	41.351	24.303	24.589	21.902	28.333	34.387	31.305	26.44	29.814	29.068	27.264	24.599	31.317	38.429	29.266	25.295	21.871	22.106	2.105		5	49.336	67.348	46.633
6	33.701	34.397	33.932	23.285	24.272	20.625	26.875	35.294	44.169	25.344	27.691	25.396	22.78	23.247	33.784	56.085	24.235	25.505	21.629	20.604	2.602		6	36.184	37.36	40.303	24.013	25.272	21.952	28.349	34.55	31.038	26.466	29.477	29.449	26.879	24.205	30.748	37.812	28.908	25.269	21.297	21.732	2.139		6	49.677	68.449	46.396
7	33.826	34.133	33.927	23.3	24.299	20.795	26.779	35.849	38.875	25.844	40.568	25.179	22.973	23.48	33.958	52.179	24.25	25.657	21.681	20.352	2.634		7	35.865	36.954	39.701	24.093	24.634	21.522	28.358	34.74	30.849	26.082	28.799	29.143	26.708	24.343	30.142	37.573	28.471	25.278	21.333	21.762	2.081		7	50.158	68.623	46.262
8	33.563	33.86	33.572	23.201	24.306	20.68	26.698	37.547	34.735	25.407	40.811	25.152	22.664	23.746	34.028	48.519	24.03	25.568	21.786	20.37	2.627		8	35.351	36.458	39.526	23.881	24.101	21.31	28.196	34.313	30.952	26.464	29.273	29.237	26.527	23.789	30.009	37.483	28.161	25.153	20.986	21.735	2.067		8	51.001	67.264	46.355
9	33.576	33.991	34.693	23.151	24.249	20.991	26.373	30.24	31.166	42.192	33.89	24.874	22.945	24.536	34.504	35.929	23.914	25.417	22.526	20.244	2.588		9	35.481	37.067	40.048	23.708	24.478	21.733	27.943	33.937	29.78	26.225	28.392	28.66	27.637	24.781	30.675	37.282	28.334	25.019	22.027	21.401	2.164		9	56.456	69.576	52.617
10	33.739	34.211	34.708	23.153	24.221	21.321	26.506	29.731	30.224	40.954	30.46	24.623	22.538	24.797	34.319	35.484	23.906	25.232	22.574	20.31	2.617		10	35.201	36.548	40.313	23.689	24.246	21.626	27.667	33.875	29.788	26.105	28.286	28.247	27.349	24.382	29.733	36.966	28.13	24.487	22.023	21.392	2.152		10	56.486	68.777	52.34
11	33.761	34.018	34.465	23.315	24.287	20.733	26.277	29.438	30.18	40.411	26.672	24.793	22.428	25.94	33.76	35.986	23.677	25.447	22.596	20.244	2.624		11	35.25	36.57	39.319	23.913	24.112	22.011	27.776	33.558	29.788	26.151	28.153	27.98	27.136	24.416	29.657	36.936	28.046	25.036	21.488	21.008	2.166		11	56.948	67.772	52.996
12	33.392	33.676	34.694	23.089	24.392	20.584	26.374	29.267	30.142	38.829	25.227	25.067	22.296	35.35	33.645	35.806	23.722	25.276	22.247	20.297	2.669		12	34.826	36.131	39.115	23.454	24.106	21.535	27.735	33.84	29.895	26.011	27.951	28.11	27.024	24.208	29.685	37.031	27.76	25.022	21.625	21.209	2.112		12	57.317	67.286	52.618
13	33.773	34.259	35.278	23.381	24.214	20.674	26.342	28.934	30.345	24.669	25.771	25.236	22.533	23.455	33.717	36.321	23.63	25.499	22.604	31.94	2.591		13	34.872	36.466	39.241	23.544	24.419	21.581	27.375	33.001	29.716	25.964	27.826	27.689	27.91	24.311	29.866	36.978	27.648	24.701	22.088	20.978	2.105		13	61.05	70.525	57.75
14	33.757	35.983	34.609	23.152	24.105	20.679	26.435	30.223	30.434	24.249	25.714	24.837	22.597	22.865	35.218	36.043	23.563	25.324	22.891	31.482	2.556		14	34.759	36.487	39.02	23.023	24.346	21.684	27.497	32.834	29.626	25.993	27.794	27.741	27.191	24.092	29.372	36.548	27.566	24.767	21.859	20.824	2.111		14	61.598	70.316	58.232
15	33.726	38.181	34.875	23.05	24.15	20.661	25.627	31.59	30.79	24.269	25.786	24.87	22.323	22.679	36.467	35.62	23.315	25.482	22.242	30.261	2.6		15	34.605	35.85	38.784	22.964	24.143	21.218	27.435	32.767	29.911	26.071	27.458	27.12	27.215	23.583	29.246	37.052	27.533	24.714	21.834	20.706	2.098		15	62.452	69.297	58.129
16	33.699	34.339	34.467	22.697	24.211	20.622	25.363	31.138	31.887	24.54	26.214	26.813	22.064	22.718	33.912	35.984	23.367	25.095	22.378	27.982	2.54		16	34.519	36.414	38.816	22.928	24.11	21.399	27.473	33.125	29.532	26.138	27.481	27.609	27.079	24.398	29.187	36.801	27.716	24.679	21.538	20.49	2.097		16	63.016	69.609	58.662
[truncated: 232 more rows]
[truncated: 106 more columns]
