# Supplementary material for: Dantrolene corrects cellular disease features of Darier disease and may be a novel treatment
Source: EMBO Mol Med. 2024 Jul 26;16(9):1986–2001. doi: 10.1038/s44321-024-00104-3 (PMC11392931; doi:10.1038/s44321-024-00104-3)
Supplement: Supplementary file 4 — Source data (part 2) Fig. 1 [file 44321_2024_104_MOESM4_ESM.zip]

Archive with 58 entries (53 files):
- 1F/
- __MACOSX/._1F
- 1F/Tg_Dl- Tg Saturated.tif
- __MACOSX/1F/._Tg_Dl- Tg Saturated.tif
- 1F/Thumbs.db
- __MACOSX/1F/._Thumbs.db
- 1F/Tg_Dl+ baseline Free.tif
- __MACOSX/1F/._Tg_Dl+ baseline Free.tif
- 1F/Tg_Dl- baseline Free.tif
- __MACOSX/1F/._Tg_Dl- baseline Free.tif
- 1F/Note.txt
- __MACOSX/1F/._Note.txt
- 1F/Tg_Dl+ Tg Saturated.tif
- __MACOSX/1F/._Tg_Dl+ Tg Saturated.tif
- 1F/Tg_Dl- baseline Saturated.tif
- __MACOSX/1F/._Tg_Dl- baseline Saturated.tif
- 1F/Tg_Dl+ Tg Free.tif
- __MACOSX/1F/._Tg_Dl+ Tg Free.tif
- 1F/Tg_Dl+ baseline Saturated.tif
- __MACOSX/1F/._Tg_Dl+ baseline Saturated.tif
- 1F/Tg_Dl- Tg Free.tif
- __MACOSX/1F/._Tg_Dl- Tg Free.tif
- 1H/
- __MACOSX/._1H
- 1H/DDK TG.tif
- __MACOSX/1H/._DDK TG.tif
- 1H/Baseline DDK_DL.tif
- __MACOSX/1H/._Baseline DDK_DL.tif
- 1H/DDK_DL TG.tif
- __MACOSX/1H/._DDK_DL TG.tif
- 1H/ER-Ca time series graph.xlsx
- __MACOSX/1H/._ER-Ca time series graph.xlsx
- 1H/Baseline DDK.tif
- __MACOSX/1H/._Baseline DDK.tif
- 1I/
- __MACOSX/._1I
- 1I/DDK AUC.xlsx
- __MACOSX/1I/._DDK AUC.xlsx
- 1I/DDK Baseline.xlsx
- __MACOSX/1I/._DDK Baseline.xlsx
- 1J/
- __MACOSX/._1J
- 1J/Baseline Tg.tif
- __MACOSX/1J/._Baseline Tg.tif
- 1J/Tg_Dl Tg.tif
- __MACOSX/1J/._Tg_Dl Tg.tif
- 1J/Baseline Tg_Dl.tif
- __MACOSX/1J/._Baseline Tg_Dl.tif
- 1J/ER-Ca time series graph.xlsx
- __MACOSX/1J/._ER-Ca time series graph.xlsx
- 1J/Tg Tg.tif
- __MACOSX/1J/._Tg Tg.tif
- 1K/
- __MACOSX/._1K
- 1K/Heka AUC.xlsx
- __MACOSX/1K/._Heka AUC.xlsx
- 1K/Heka Baseline.xlsx
- __MACOSX/1K/._Heka Baseline.xlsx
