# Supplementary material for: Dantrolene corrects cellular disease features of Darier disease and may be a novel treatment
Source: EMBO Mol Med. 2024 Jul 26;16(9):1986–2001. doi: 10.1038/s44321-024-00104-3 (PMC11392931; doi:10.1038/s44321-024-00104-3)
Supplement: Supplementary file 4 — Source data (part 2) Fig. 1 [file 44321_2024_104_MOESM4_ESM.zip › 1H/ER-Ca time series graph.xlsx]

## Sheet: Sheet1
Times	TG+ DL-							TG+ DL+
10	103.882	79.3347	72.2456	114.379	43.5916	165.912	55.3043	69.2801	85.9495	51.8988	59.2763	81.8767	211.139	236.279	113.463	213.42
20	102.731	79.9845	71.43	113.582	42.0686	161.548	54.8192	69.8084	86.8433	53.1226	61.4568	82.2086	213.27	236.798	113.382	213.149
30	97.7435	75.7135	71.1815	109.767	42.2489	158.55	54.2622	75.9354	88.9338	53.2029	60.3023	84.5265	217.804	240.933	114.497	216.921
40	92.1474	74.1779	69.0197	105.879	39.8186	156.292	53.6704	75.3049	91.1674	53.507	60.532	85.2438	212.177	243.817	117.292	226.818
50	84.8947	68.6487	63.8816	101.636	37.9183	159.926	41.1288	76.1005	89.9689	53.8109	62.7616	86.8509	176.357	215.955	109.003	199.203
60	83.1678	68.2032	64.106	99.0544	37.4615	158.209	40.7493	73.7608	92.1164	52.4622	64.9811	86.4104	170.445	224.072	106.981	193.184
70	83.3113	70.4801	64.964	98.3262	36.7454	155.568	40.1972	76.8085	92.3644	52.6977	65.7096	88.2533	179.374	217.749	110.714	204.496
80	81.0789	70.7982	63.0144	98.1923	36.3044	156.363	39.3511	78.6701	91.5796	53.8338	64.4319	88.453	184.247	220.24	110.037	202.379
90	88.0705	71.3433	65.1371	87.4759	33.71	150.643	53.7794	74.5911	91.9275	51.6111	63.9188	82.094	192.826	231.439	114.45	216.76
100	87.9305	70.4484	64.5149	87.6218	33.6417	154.458	53.4267	76.2744	90.5435	51.824	65.6852	84.9504	194.376	228.815	114.531	217.038
110	87.0091	72.5749	64.9026	82.2965	29.3119	154.641	53.2617	76.747	92.6964	51.4614	65.5378	84.8135	187.748	223.38	112.994	211.859
120	87.4224	73.0252	65.6672	84.6799	27.6779	153.06	53.1728	78.1141	57.989	53.2546	66.0045	86.0053	198.742	230.352	113.373	213.119
130	84.3494	73.0265	64.1875	90.9962	28.6316	155.81	56.2465	77.2143	58.702	53.8912	67.7767	88.5857	209.065	223.516	109.888	201.917
140	79.949	68.9463	58.1003	85.3236	28.957	153.827	56.0707	78.6083	59.481	52.2208	64.066	91.0178	168.868	166.964	91.854	154.623
150	72.9627	63.5415	55.0181	80.8238	28.3721	152.541	55.5717	78.0905	58.573	54.8536	67.8772	91.3263	169.294	164.237	91.214	153.195
160	63.2815	58.3673	48.4695	74.7032	26.6034	151.532	55.7305	74.191	56.622	52.5713	67.0536	90.2207	150.213	141.444	81.062	132.176
170	49.6194	59.3834	53.5744	62.8716	32.278	144.239	33.5782	76.6767	57.866	51.6456	65.1414	93.2857	131.005	117.85	68.065	108.775
180	47.6837	56.8695	50.6272	59.5332	31.3783	140.88	31.8859	76.0625	55.744	52.2208	63.9831	92.0932	131.768	107.018	66.807	106.67
190	45.5641	55.596	42.8257	53.8166	20.9208	150.041	30.4544	76.4543	50.084	51.6456	64.6865	93.1721	113.732	92.8362	59.003	94.0984
200	43.8207	51.0726	41.7614	51.8456	19.9464	147.48	28.8871	76.7616	41.863	51.3347	65.1771	87.596	105.048	80.5379	52.565	84.2489
210	41.9479	51.66	40.0902	49.5225	19.3987	142.821	27.5823	74.7221	36.008	51.0294	65.9344	83.892	94.3157	71.0847	45.898	74.4092
220	41.0224	48.8363	36.6125	46.7223	17.6181	139.817	26.0481	74.2012	30.878	48.3462	67.3849	79.5	110.001	90.5128	59.429	94.7651
230	40.8409	46.7501	36.4918	45.8161	18.2986	141.783	13.3013	70.9014	27.042	48.8392	66.8284	75.6376	101.934	81.0047	55.627	88.8834
240	40.3162	45.3749	35.1237	42.4037	18.0056	137.453	12.8687	67.4724	20.439	47.451	66.5016	68.0624	94.7478	74.8998	52.839	84.6602
250	38.8989	45.3427	32.2909	40.6516	17.1924	133.894	12.0274	65.3088	18.164	45.0829	66.2423	63.4929	87.8027	65.9115	51.211	82.225
260	38.5749	42.4052	31.3067	38.7986	17.5468	129.415	11.7312	61.7636	15.679	43.6153	66.0761	56.4266	77.7967	63.2658	50.385	80.9973
270	38.1172	40.1596	29.4735	37.1986	17.7268	117.402	18.2039	58.8268	14.015	41.4506	64.1603	52.9576	72.3368	59.1137	51.233	82.2578
280	37.0061	39.0417	27.4011	35.5987	17.9952	112.849	17.6453	48.5913	12.393	37.5996	62.9387	43.0927	68.377	55.5317	50.292	80.8594
290	37.6978	38.03	28.6973	35.0219	17.3553	107.393	17.3785	46.423	12.557	34.3159	62.082	39.342	65.658	53.157	49.752	80.0599
300	37.4246	35.0454	28.5172	33.71	17.9247	102.178	17.0266	45.0006	11.378	33.6259	58.6984	36.0795	64.3776	56.8609	54.817	87.6491
								16.9989	10.824	4.70882	31.279	17.7748	39.548	44.5565	54.121	86.5935
								17.962	11.21	3.53554	30.7187	18.7847	37.7407	44.0436	52.783	84.5761
								17.9018	11.214	5.26667	29.7659	18.8576	37.7529	45.2473	52.429	84.0449
