# Supplementary material for: Dantrolene corrects cellular disease features of Darier disease and may be a novel treatment
Source: EMBO Mol Med. 2024 Jul 26;16(9):1986–2001. doi: 10.1038/s44321-024-00104-3 (PMC11392931; doi:10.1038/s44321-024-00104-3)
Supplement: Supplementary file 4 — Source data (part 2) Fig. 1 [file 44321_2024_104_MOESM4_ESM.zip › 1I/DDK AUC.xlsx]

## Sheet: Sheet1
DDK/DL-	DDK/DL+
2070	3194
1901	2074
1616	2016
2233	3664
886.6	3206
4642	6077
1142	6287
	4550
	7684
