# Supplementary material for: Dantrolene corrects cellular disease features of Darier disease and may be a novel treatment
Source: EMBO Mol Med. 2024 Jul 26;16(9):1986–2001. doi: 10.1038/s44321-024-00104-3 (PMC11392931; doi:10.1038/s44321-024-00104-3)
Supplement: Supplementary file 4 — Source data (part 2) Fig. 1 [file 44321_2024_104_MOESM4_ESM.zip › 1I/DDK Baseline.xlsx]

## Sheet: Sheet1
DDK/DL-	DDK/DL+
89.5183	75.2777
72.9045	85.4447
66.4809	85.4055
97.9913	195.967
36.087	228.719
49.9515	112.354
	210.02
