# Supplementary material for: Dantrolene corrects cellular disease features of Darier disease and may be a novel treatment
Source: EMBO Mol Med. 2024 Jul 26;16(9):1986–2001. doi: 10.1038/s44321-024-00104-3 (PMC11392931; doi:10.1038/s44321-024-00104-3)
Supplement: Supplementary file 4 — Source data (part 2) Fig. 1 [file 44321_2024_104_MOESM4_ESM.zip › 1J/ER-Ca time series graph.xlsx]

## Sheet: Sheet1
Time-s	TG+/DL-																	TG+/DL+
10	33.5083	49.508	29.5501	56.9552	118.813	24.353	53.9399	71.7465	134.634	65.3345	134.634	39.3436	31.839	31.8762	91.9028	23.7834	65.3846	119.571	91.9105	59.1479	106.332	85.4532	65.6881	49.1535	91.5919	43.8709	50.203	30.8775
20	33.1004	49.7928	29.1132	56.648	115.51	23.9232	54.1491	72.8163	132.354	64.7122	132.354	38.6708	31.041	31.235	90.0058	23.8833	64.6708	114.277	93.1176	59.2321	107.422	85.4261	66.0303	49.4371	91.2785	43.7867	50.4671	30.889
30	33.0158	50.1785	28.6519	56.5995	116.106	24.1584	54.2909	71.9721	131.146	63.863	131.146	38.8153	30.6318	31.1519	89.5565	23.5465	64.7609	114.763	89.8738	57.5964	105.428	88.4896	67.306	49.8896	92.0483	44.1808	52.4536	32.2426
40	33.4908	50.1857	29.0195	56.9295	117.756	23.9866	54.5916	72.2254	131.228	64.0617	131.228	38.9947	31.1943	31.2041	89.3115	23.6341	64.7837	115.47	89.3743	57.4879	105.881	87.8681	67.5255	50.1655	92.8222	43.896	52.2352	32.0878
50	33.5178	50.0269	29.9481	56.7795	119.764	24.344	54.6159	73.1251	131.554	64.3076	131.554	38.864	30.7711	32.2055	89.336	23.7961	64.9425	114.92	89.8907	57.9662	106.412	87.2285	67.7868	50.3907	93.5303	44.1557	52.1964	32.3263
60	34.0917	50.1785	29.5118	57.2194	123.978	24.362	54.1276	72.7279	131.026	64.5835	131.026	39.0281	31.116	32.1007	90.0134	24.3278	65.5249	115.06	90.1746	58.6242	105.989	87.2679	67.9806	50.3344	93.7127	44.2147	52.1734	32.3215
70	34.1691	49.9676	29.8289	57.3822	124.432	24.5111	54.172	72.5425	130.71	64.5063	130.71	38.9081	31.0328	32.2152	90.1301	24.4178	65.5464	115.802	89.607	58.48	107.676	87.4577	68.2894	50.3026	94.1843	44.2206	53.0738	32.6925
80	34.5743	50.8132	29.7908	57.8348	126.888	24.407	53.8883	71.8738	130.22	62.6159	130.22	38.9005	31.0703	32.062	90.482	23.9993	65.6265	115.715	90.5328	58.6898	106.301	86.9297	68.117	50.4916	94.635	44.6256	52.8355	32.6508
90	34.6058	50.2203	29.073	57.6349	127.9	24.4663	53.7177	71.7234	129.849	63.4215	129.849	38.943	31.1747	32.307	90.5958	24.2774	65.4218	117.894	91.1751	58.9652	106.798	86.4437	68.6228	50.8449	95.3694	44.4534	53.081	32.4582
100	34.4357	49.2765	28.1691	57.6092	127.417	24.7886	54.3281	72.6279	126.281	65.1872	126.281	38.7332	30.0787	31.4872	90.0733	24.6348	65.3303	110.745	90.8437	58.8454	106.437	86.5602	68.2262	50.8262	95.4496	44.3577	52.9504	32.1717
110	34.3569	49.5196	26.9905	57.6649	129.577	25.4172	54.1935	71.9519	124.459	65.0713	124.459	38.5901	29.9696	31.4531	90.5405	24.2954	65.366	111.967	86.3151	57.3251	105.282	88.9414	70.3892	50.9372	95.3977	44.5094	55.041	34.177
120	34.9168	49.278	27.2931	57.7177	129.316	25.0593	53.0408	72.373	123.012	65.2744	123.012	38.7104	30.1596	31.7337	90.4051	24.7189	64.964	111.598	86.2788	56.8195	106.542	88.8727	70.258	51.3477	95.8383	44.225	55.0539	34.4483
130	34.8336	49.2158	27.1145	58.4401	130.744	25.1641	54.52	71.9562	122.15	65.1843	122.15	38.5931	30.53	31.7337	90.1547	24.4052	64.5206	110.804	87.5169	56.8452	105.78	88.1863	70.1672	51.0697	96.141	44.0923	55.1068	34.1565
140	35.0939	51.7377	28.5896	59.4262	124.417	21.946	39.74	55.2757	107.1	62.7944	140.336	36.5367	28.5896	29.8206	98.682	28.2081	61.257	125.884	96.8948	62.8301	121.176	87.9122	77.829	60.161	108.736	50.4859	67.0421	39.7068
150	33.924	49.2013	22.9478	53.4697	117.382	17.779	32.3987	50.3517	102.353	60.2552	134.575	32.662	25.9712	26.2576	96.0747	25.9414	52.8987	123.642	93.4383	61.5938	118.662	88.5811	76.4602	57.8262	106.826	50.2969	66.5418	38.7667
160	31.6138	45.7502	20.5977	47.4612	109.012	15.698	27.2468	44.4711	96.1773	55.8091	126.606	28.0114	22.4784	23.3306	91.3603	22.5063	44.6654	117.882	89.5182	60.0526	114.703	86.9782	72.0401	53.9155	102.29	49.236	65.6194	37.0508
170	29.3986	41.8465	19.9562	41.7614	101.3	14.0204	24.2306	39.6675	89.6469	53.5127	117.999	23.7997	19.1623	20.3856	84.0674	19.3627	39.0933	113.717	84.2699	57.2037	108.234	81.673	66.9933	48.9392	98.6501	47.4073	62.5203	34.9074
180	25.7537	35.6922	20.5977	30.6876	94.7635	12.7376	20.0232	30.0556	81.1308	45.5055	107.647	18.5873	14.633	16.0492	71.2552	14.6077	31.1813	110.927	80.4861	55.5531	97.8342	70.1759	56.6709	39.8533	92.039	42.6371	53.4883	28.0946
190	23.0862	32.2023	19.5184	26.8819	86.5738	11.9068	18.7481	26.3882	74.8284	42.2102	98.7123	16.6581	13.4535	14.3319	64.2904	13.0896	28.6704	103.919	75.5763	52.1216	92.5722	65.6408	52.4435	36.2036	89.0041	40.2515	50.128	26.1878
200	20.409	29.0546	19.7547	23.707	79.5059	11.52	17.7164	23.656	67.847	37.2463	88.9078	14.9172	11.6584	12.8613	58.0218	11.622	26.4577	96.501	70.4094	49.414	86.2441	60.7318	48.1851	32.3327	84.0359	37.4016	46.4143	23.8978
210	17.8748	25.6975	19.2767	21.5656	72.1255	10.8274	17.4859	21.3905	61.4525	32.5465	79.9697	13.8881	10.6559	11.275	52.376	10.4829	24.5111	89.4156	65.366	46.6931	80.7023	55.6146	44.5785	28.8233	78.9632	33.8337	42.9548	22.3252
220	12.6406	19.8773	18.7034	18.5465	57.4793	10.0389	16.0316	18.0677	48.8711	25.5637	62.8687	12.4857	8.34529	8.90867	42.0865	8.61573	22.0853	77.0853	55.9049	40.5118	69.6313	45.797	38.0866	22.946	69.65	27.9061	35.8059	18.173
230	10.9813	18.4115	18.8455	17.8311	52.6245	9.87418	15.9039	17.3553	44.811	22.8128	57.4693	11.9119	8.54161	8.51683	38.7043	7.98638	21.2185	72.2587	51.8988	37.6027	64.3933	42.7158	35.6111	20.9593	65.8943	24.8831	33.1084	16.7205
240	9.66178	16.7657	17.9786	17.1521	48.6406	9.23186	15.219	16.342	41.0149	20.9997	52.5929	11.4781	7.84737	8.33901	36.2099	7.67079	20.745	66.1793	47.7681	35.2035	59.9556	38.9916	33.8448	19.2466	61.3768	22.946	30.6121	15.3675
250	8.00888	15.5935	18.4238	16.643	44.6301	9.51095	15.1602	15.7845	38.221	19.1703	49.0855	11.7674	7.07128	7.49851	33.9968	7.44504	19.9483	61.4796	44.0347	32.4035	55.7834	35.994	31.9538	18.1441	56.978	20.7431	28.6368	14.5938
260	7.34082	15.4393	19.6893	16.1937	41.2501	9.49054	14.3226	14.6722	34.752	17.2898	44.8478	11.9736	7.83112	7.97351	31.8179	7.09884	18.5342	53.9184	38.2974	28.4852	48.2606	31.0883	29.2719	16.2352	49.0608	17.5594	24.0409	12.4179
270	6.53875	14.9856	19.6754	15.9832	39.148	9.98793	14.3226	14.9651	33.0893	16.6796	42.7782	11.9197	7.91867	7.86361	30.9282	6.62145	18.0366	50.7584	35.8245	26.6277	46.0093	29.4269	28.4396	15.7336	46.7617	16.2767	22.5938	11.9453
280	6.112	14.5477	19.8832	16.0557	36.6171	9.75682	14.1778	14.6307	32.041	15.9942	41.5403	11.9531	7.53181	7.91867	30.0093	6.57478	18.0842	48.0529	33.6544	25.0309	43.0082	28.0674	27.4575	15.237	43.3638	15.4416	21.2166	11.2007
290	5.52893	13.7623	19.3507	15.9348	34.9497	9.95104	14.159	14.4968	30.6958	15.8487	39.7612	11.8192	7.4048	7.63783	29.5534	6.85201	17.6955	45.6139	31.5959	23.9141	41.1767	26.5844	27.1901	14.8602	41.1872	14.8167	20.5278	11.0619
300	5.14303	13.8146	20.5122	15.8642	33.494	10.2049	14.1145	13.9094	30.1282	15.4191	38.9536	11.7104	7.71023	8.63421	28.6149	6.6822	16.9327	39.1874	27.1162	20.5608	36.8426	24.7975	26.6104	14.3668	36.8581	13.3086	19.0435	11.0779
310	4.6957	13.8146	20.4266	15.8421	32.1604	10.2999	14.3924	13.6239	29.2051	14.8899	37.7024	12.2666	7.49184	8.32017	28.4919	6.91856	17.15	37.7851	25.7519	19.8635	35.7903	23.8433	26.5462	14.0015	35.3005	12.6157	18.8313	10.9733
320	4.30055	13.4053	20.7876	16.2069	31.2888	10.0925	13.9709	13.8312	28.7142	13.978	37.1401	12.2615	7.71679	8.57563	28.296	6.77095	16.6322	36.1276	25.0629	19.3327	34.4294	23.7561	26.3255	13.5425	33.7084	12.1981	18.3233	10.7133
330	3.90227	13.0896	20.3212	16.4051	30.3524	9.58073	13.7766	13.9827	28.4244	14.5014	36.6218	12.668	7.9574	7.6114	28.2199	6.85552	17.0905	35.3224	23.9032	18.7319	33.6529	22.8258	26.0254	13.7504	32.4855	12.0146	18.0201	10.7949
340	3.84342	12.9204	19.9838	16.0074	28.3484	10.1741	13.9897	13.8004	27.3291	14.3366	35.2223	12.0606	7.00557	7.46177	27.7342	7.4885	16.6861	34.6529	23.8978	18.6607	31.8681	21.9309	25.8116	14.0345	30.2322	11.7052	17.0798	9.50804
350	3.72911	12.5158	19.9838	16.1456	27.9978	9.77118	14.3226	13.5928	27.2811	13.6287	35.0908	12.2007	7.65432	7.84413	27.6574	6.6822	16.86	33.8162	23.4442	18.2554	31.209	21.6946	25.7449	13.9945	29.5168	11.5148	16.6646	9.86277
360	3.35154	12.6257	20.1705	16.1062	27.666	9.75108	14.3506	14.1567	27.2158	13.9614	34.9309	12.1905	7.55508	7.6642	27.4644	7.11603	16.815	33.3842	23.0327	18.1111	30.7416	21.7003	25.9116	14.1637	28.2419	11.3412	16.4441	9.6242
370	3.4574	12.4757	20.1705	16.292	27.3085	9.96524	14.0298	14.0628	26.8543	13.7742	34.483	12.012	7.05056	7.65761	27.4456	7.05056	16.5243	33.0925	22.4448	18.1854	29.8703	21.4038	25.9028	14.0863	27.3668	11.3015	16.5329	9.61551
380	3.73913	13.114	20.7779	16.3072	27.952	10.4829	14.255	13.4752	27.6677	14.248	35.402	12.7003	7.95095	8.0153	28.1623	7.35094	17.1712	31.9247	21.6908	17.6139	29.3369	21.4648	25.9571	14.6169	26.7143	11.6037	16.6603	9.19626
390	3.97028	12.8514	20.7334	16.2243	27.4832	9.68775	13.9307	13.4607	27.4712	13.9354	35.2192	12.6382	7.71679	7.49184	27.8415	7.72663	16.7356	31.3636	21.5618	17.9184	29.2719	21.4229	25.9309	14.5222	25.9466	11.4176	16.292	9.53133
400	3.6737	12.7103	20.8397	16.4961	26.9716	10.1909	13.9685	13.4896	27.3651	14.3249	35.1753	13.0039	7.67737	7.78224	28.1352	7.6642	16.7356	31.2578	21.2395	17.5069	28.9676	21.4895	26.4368	14.8807	25.5936	11.6922	16.9028	10.0276
410	3.91203	12.7003	20.8282	16.2396	26.9129	10.0219	14.3482	13.7075	27.5653	14.2059	35.4302	12.6182	7.45174	6.93252	28.1386	7.36443	16.615	30.8775	21.0727	17.7915	28.8401	21.6871	26.0848	14.6423	25.4455	11.8475	16.5956	9.88844
420	4.01843	12.5958	20.4129	16.2178	26.8353	9.68199	14.1942	13.7409	27.6592	14.2059	35.4489	12.7326	7.2153	7.58824	28.296	7.76264	16.7356	30.0985	20.2234	17.133	28.8485	22.0646	26.754	15.0038	25.0735	12.3525	17.6181	10.3166
430	3.72409	12.5058	20.2391	16.1894	26.5531	10.1375	13.9709	13.6526	27.3291	14.3063	35.0986	12.7301	7.27991	7.46177	27.9333	8.08575	16.7506	30.1876	20.3583	17.7477	28.8233	22.0683	26.761	15.0832	24.9508	12.1676	17.9433	10.2859
440	3.50961	12.3171	20.3349	16.6452	26.3986	9.85991	14.4968	13.4174	27.2862	14.3063	34.9466	12.9229	7.04711	7.06438	27.9435	8.09532	16.7506	29.7012	20.5084	17.9911	28.9726	22.0495	26.9922	15.2776	25.2704	12.2184	17.7727	10.6313
450	3.88272	12.2919	19.4805	16.5134	26.2245	10.0219	14.3831	13.8597	27.5738	14.0039	35.2801	12.876	7.10916	7.44169	27.9095	8.10809	16.9434	30.5004	20.5453	17.7957	29.0864	22.1153	26.9423	15.1851	25.0362	12.3499	17.9641	10.5435
460	3.24366	11.9351	19.2346	16.342	25.8327	9.77691	14.29	13.6526	27.4969	13.7837	34.9262	12.4581	7.01596	6.82036	27.9961	7.71679	16.5977	29.8836	20.522	18.571	29.3136	22.1979	26.9543	15.4057	25.0131	12.3222	17.7519	11.0592
470	3.12248	11.648	19.2346	16.1566	25.4561	9.40867	14.248	13.3908	27.437	14.0487	34.6797	12.802	6.33849	6.69644	27.9231	7.69709	16.8429	29.9878	20.3466	18.6607	29.4852	22.7331	27.4319	15.2528	25.2492	12.2184	18.0656	10.8491
480	3.35688	11.2432	19.0657	16.2221	25.0913	9.70505	14.3343	14.0557	27.4336	13.7956	34.7598	12.5908	6.65722	6.50623	27.6574	7.74955	16.561	30.1596	20.7934	18.6138	29.4069	22.4392	27.4096	15.9348	25.3766	12.4632	18.1421	11.0082
490	3.03823	11.3966	18.6851	16.2309	24.9864	9.69352	14.5523	13.9732	27.1952	13.1896	34.4814	12.5858	6.71067	6.94647	27.5294	7.56172	16.6969	30.336	20.6113	18.4484	30.1381	22.6347	27.3137	15.7735	24.9882	12.2944	18.1627	11.035
500	4.40128	12.302	20.1391	16.684	26.645	10.2105	14.8876	14.0769	28.825	14.4898	36.5754	13.1896	7.17432	7.82461	28.5239	7.99924	16.9605	29.3719	20.0251	18.1379	30.1431	23.123	27.8262	15.8022	25.4031	12.4154	19.2305	12.0963
510	3.94122	12.2463	19.8279	16.9882	26.5167	10.101	14.7067	14.2456	28.5509	13.779	36.2812	13.6096	7.26973	7.65761	28.7965	7.9219	16.5502	29.4069	20.0704	18.1131	30.4972	23.1433	27.7955	15.8818	25.4155	12.6879	18.8414	11.5331
520	4.07101	12.0581	19.1281	16.4376	26.5254	10.2887	14.803	13.8597	28.5947	14.1895	36.2083	13.6646	7.23574	7.35769	28.3653	8.37663	17.0586	29.4452	20.5297	18.313	30.4972	23.2774	27.9486	15.8421	25.3395	12.6655	19.1944	11.7363
530	3.56652	11.8372	19.1321	16.5372	25.9799	9.93399	14.7755	14.248	28.4362	14.0675	36.022	13.2698	7.26973	7.33069	28.2825	8.44533	16.8686	29.6082	20.7025	18.6871	30.4922	23.1911	27.8738	15.97	25.196	13.0529	19.4566	11.8811
540	4.05194	12.2463	19.4067	16.8064	26.8439	9.86277	14.9856	14.2269	28.9592	13.8217	36.6681	13.8383	7.32731	7.78224	29.1082	8.35783	17.0032	29.0011	20.7276	18.1977	30.9527	23.424	28.2555	15.7801	25.3625	12.9204	19.3707	12.0197
550	4.21242	12.0912	19.2305	16.5632	26.8249	10.1769	14.9492	14.1778	28.996	13.9331	36.8195	14.0322	7.79855	7.41487	28.9206	8.19393	17.0947	29.4236	20.9554	18.4688	31.2969	23.707	28.1488	16.1544	25.8257	12.8267	19.6953	11.7415
560	4.42399	11.8991	18.8698	16.7356	26.3934	10.1291	14.981	14.0581	28.9625	14.2853	36.5738	13.9662	7.50518	7.61802	28.699	8.33901	17.1436	29.7444	21.2644	18.571	31.0818	23.6669	28.3197	16.0426	25.7045	12.7772	19.6675	12.0581
570	4.35109	11.9966	19.2406	16.244	26.5358	10.3361	15.056	14.276	28.9743	13.9047	36.5475	13.5737	7.24254	7.58824	28.736	8.26034	17.4164	29.7178	21.4038	18.7481	31.0132	23.8651	28.4801	16.0821	26.0639	13.1092	19.592	12.081
580	4.72192	12.4556	19.3987	16.6667	26.9233	10.2915	15.1874	14.1074	29.5783	14.0534	37.4369	14.2877	7.53181	8.04737	29.1266	8.68643	17.0245	29.6099	22.0909	18.8049	31.3067	23.6523	28.1183	16.2789	25.773	13.158	19.1361	11.8888
590	4.59436	12.4732	19.2406	16.8536	26.7125	10.2497	15.4975	14.3413	29.2268	14.0581	36.9629	14.0886	7.58161	7.89279	29.575	8.54161	17.3469	29.8952	22.5436	19.0274	31.7418	23.6669	28.0589	16.7785	25.9834	13.2066	19.1984	11.7156
600	4.1703	12.1193	19.0052	16.9584	26.0883	10.4442	15.1195	14.3622	28.996	14.2152	36.7469	13.9591	7.58824	7.55508	29.0831	8.56018	17.4796	29.7908	22.4672	19.0939	31.6705	23.8379	27.8364	16.2112	26.1826	13.2916	19.5682	11.7959
610	3.8925	11.7363	18.8637	16.4051	25.8923	10.3639	15.4684	14.6584	29.1065	14.2106	36.7824	14.1918	7.32393	7.79529	28.8586	8.83292	17.1075	29.9415	22.6421	19.4287	31.5894	23.5447	28.1573	16.0645	25.9099	12.8613	19.2185	11.5854
620	5.20506	13.1262	20.1842	17.9143	28.4008	10.7786	15.7336	14.7572	30.5645	15.2483	38.7773	15.3833	8.38289	8.98707	30.4413	9.23778	17.7018	29.1867	22.5547	18.5138	32.0168	23.7142	28.5964	16.6689	26.4038	13.3715	19.7824	12.1422
630	5.46906	13.1726	19.6854	17.9973	28.2504	10.4939	15.4572	14.6284	30.4478	14.851	38.6617	15.1512	8.61573	8.98707	30.3821	9.2585	17.9205	29.4652	23.0512	18.6912	32.2297	23.8379	28.5677	16.3116	26.3551	13.1433	19.8378	11.8888
640	5.34411	13.1409	19.5144	17.8665	28.4852	10.7759	15.6269	14.899	30.6367	15.1376	38.9628	15.1941	8.72012	8.966	30.4659	9.17249	17.7832	29.3603	23.2737	19.1643	31.8228	24.1692	28.3214	16.4203	26.0411	13.2115	19.6278	12.0197
650	5.02604	12.6506	18.6281	17.7101	27.7563	10.7296	15.6736	14.6284	30.3146	14.9127	38.4499	15.2032	8.69869	8.90263	30.336	9.41746	17.8519	29.8952	23.8124	19.1241	32.0652	23.934	28.6048	16.5156	26.1163	13.4198	19.7369	12.0376
660	5.33192	12.9917	19.1924	18.0739	28.2842	10.6669	15.5265	15.0719	30.7138	14.5938	38.9962	15.4707	8.97805	9.04113	30.576	9.41746	17.8269	30.438	24.6617	19.1301	32.112	24.1277	28.5256	16.5199	26.4021	13.504	19.8951	11.9787
670	5.33192	12.9843	19.0576	18.1709	28.0182	10.841	15.9237	14.8784	30.6449	14.9423	39.0508	15.6269	8.89053	8.52923	30.6351	9.49638	18.206	30.0622	24.8171	19.3447	32.1652	24.2179	28.919	16.86	26.5601	13.8455	19.4765	11.8553
680	5.41687	12.9302	18.4627	18.1565	27.9061	10.8762	15.9634	15.0424	30.4215	14.8807	38.7895	15.5265	8.60649	8.38602	30.3656	9.85706	17.7331	30.4034	25.2616	19.4287	32.2216	24.4034	28.475	16.8793	26.4976	13.3449	19.6735	12.2286
690	5.46906	13.1677	18.4954	17.9496	27.9435	10.8572	15.9193	14.9742	30.3491	14.8739	38.7895	15.1444	8.61881	8.51062	30.2915	10.1375	17.8207	30.3294	25.5619	19.6337	32.2409	24.3044	28.9039	16.4094	26.7004	13.7242	19.6357	12.0197
