# Supplementary material for: Dantrolene corrects cellular disease features of Darier disease and may be a novel treatment
Source: EMBO Mol Med. 2024 Jul 26;16(9):1986–2001. doi: 10.1038/s44321-024-00104-3 (PMC11392931; doi:10.1038/s44321-024-00104-3)
Supplement: Supplementary file 4 — Source data (part 2) Fig. 1 [file 44321_2024_104_MOESM4_ESM.zip › 1K/Heka AUC.xlsx]

## Sheet: Sheet1
Tg+/Dl-	Tg+ /Dl+
325.1	1613
538.5	1176
449.4	829.9
556.9	1489
1375	1048
262.1	926.3
421.6	603.6
529.5	1426
1203	601.8
656.8	798.4
1550	437.5
366.7
266.1
279.4
1090
254.9
590.3
