# Supplementary material for: Dantrolene corrects cellular disease features of Darier disease and may be a novel treatment
Source: EMBO Mol Med. 2024 Jul 26;16(9):1986–2001. doi: 10.1038/s44321-024-00104-3 (PMC11392931; doi:10.1038/s44321-024-00104-3)
Supplement: Supplementary file 4 — Source data (part 2) Fig. 1 [file 44321_2024_104_MOESM4_ESM.zip › 1K/Heka Baseline.xlsx]

## Sheet: Sheet1
Tg+/Dl-	Tg+/Dl+
34.0475	89.7393
49.8586	58.1558
28.7734	106.329
57.3396	87.3173
123.708	68.1836
24.5339	50.3993
54.1212	93.9999
72.2817	44.1991
64.471	52.8362
38.8534	32.5769
30.8161
31.7512
90.1929
24.1323
65.1418
