# Supplementary material for: Dantrolene corrects cellular disease features of Darier disease and may be a novel treatment
Source: EMBO Mol Med. 2024 Jul 26;16(9):1986–2001. doi: 10.1038/s44321-024-00104-3 (PMC11392931; doi:10.1038/s44321-024-00104-3)
Supplement: Supplementary file 5 — Source data Fig. 2 [file 44321_2024_104_MOESM5_ESM.zip › Figure 2/2A/2A Adhesion qPCR.xlsx]

## Sheet: Sheet1
	Control/Dl-									Control/Dl+									DDK/Dl-									DDK/Dl+
DSG2	1	1	1	1	1	1	1	1	1	1.42927	0.786796	0.911158	2.544	4.69437	3.40117	1.18606	1.30335	4.01789	0.351943	0.677777	2.15891		1.54971			3.36821		1.86225	2.41438	1.97171	1.7037			4.75454	1.32207	7.675
DSG3	1	1	1	1	1	1	1	1	1	1.22318	0.736685	0.604453	1.44794	1.52782	1.44794	1.66532	3.05299	2.43796	0.331499	0.541651	0.653913	1.03472	1.38015	0.731878	0.502179	0.85413		2.68536	4.25929	2.64557	3.37989	3.88005	3.81386	3.04916	2.6381	3.02638
E-CAD	1	1	1	1	1	1	1	1	1	1.69748	1.06467	0.960313	1.67461	1.79176	1.58607	1.67947	1.31963	1.43989	0.679545	0.780194	1.648	0.802362	0.429153	0.478529	0.800848	0.986356		3.65883	2.26882	2.48862	1.2747	1.59679	1.61529	1.6011	1.17797	1.44749
DSP	1	1	1	1	1	1	1	1	1	1.2213	0.974593	0.889885	1.75614	2.09951	1.38087	2.25004	1.72569	2.07606	0.384005	0.557907	1.3391	0.902898	0.471974	0.735504	0.703361	0.882001		2.23851	2.7655	2.34004	1.25472	1.61699	2.33589	1.70253	1.27069	1.55899
DSC3	1	1	1	1	1	1	1	1	1	0.917654	0.727353	0.664881	1.9877	1.21151	1.5185	2.32456	1.93185	2.44291	0.5707	0.758743	0.438713	0.368501	0.873697	1.31025	0.972402	0.936524		1.9188	1.90529	1.47028	1.56948	2.03493	1.92633	3.43365	1.67078	2.43478
CLDN4	1	1	1	1	1	1	1	1	1	2.5609	1.96008	1.67872	1.93256	1.61314	1.54654	1.94802	2.87497	1.77477	0.426609	0.697795	0.64754	0.524771	0.531364	0.444581	0.416959	0.544429		2.92837	3.62427	4.56905	1.67261	1.1447	1.16637	1.09016	1.75183	1.50567
OCLN	1	1	1	1	1	1	1	1	1	1.62292	1.32413	0.995313	1.12724	1.02403	1.33436	1.90692	2.04574	1.9461	0.537438	1.27523	0.597418	0.854237	0.602086	0.736761	0.481915	0.900776		1.16539	0.584948	1.63088	1.02247	1.04189	1.27693	1.00292	1.697	1.39931
