# Supplementary material for: Dantrolene corrects cellular disease features of Darier disease and may be a novel treatment
Source: EMBO Mol Med. 2024 Jul 26;16(9):1986–2001. doi: 10.1038/s44321-024-00104-3 (PMC11392931; doi:10.1038/s44321-024-00104-3)
Supplement: Supplementary file 5 — Source data Fig. 2 [file 44321_2024_104_MOESM5_ESM.zip › Figure 2/2C/Figure 2C - DDK cell adhesion IF.xlsx]

## Sheet: B-catenin DDK
	Dl R1					Veh R1
	Cell length	B-cat length	%			Cell length	B-cat length	%
1	237.467	190.071	80.041		1	211.153	58.935	27.911
2	112.179	89.732	79.99		2	231.233	70.92	30.6704
3	177.931	104.192	58.5575		3	133.898	40.813	30.4807
4	123.747	45.557	36.8146		4	155.928	42.682	27.3729
5	149.072	123.2	82.6446		5	198.766	9.31533	4.68658
6	277.322	182.675	65.8711		6	194.337	46.919	24.1431
7	105.392	77.069	73.126		7	245.342	81.343	33.1549
8	233.544	143.459	61.427		8	162.158	39.509	24.3645
9	68.446	44.821	65.4837		9	113.848	38.774	34.0577
10	231.672	136.117	58.7542		10	104.552	36.81	35.2074
Av			66.271		Av			27.2049
SEM			4.3472		SEM			2.77726
	Dl R2					Veh R2
	Cell length	B-cat length	%			Cell length	B-cat length	%
1	85.205	40.452	47.4761		1	107.409	13.074	12.1722
2	93.451	48.774	52.1921		2	114.412	28.121	24.5787
3	122.561	79.321	64.7196		3	114.817	41.195	35.8788
4	106.67	53.869	50.5006		4	74.846	36.365	48.5864
5	163.293	107.538	65.8559		5	78.253	22.567	28.8385
6	99.566	46.807	47.011		6	107.458	32.711	30.4407
7	130.486	69.238	53.0616		7	91.345	17.047	18.6622
8	101.257	51.599	50.9585		8	189.215	73.782	38.9937
9	97.307	56.197	57.7523		9	145.723	38.149	26.1791
10	122.13	75.976	62.2091		10	146.493	20.449	13.959
Av			55.1737		Av			27.8289
SEM			2.21163		SEM			3.59474
	Dl R3					Veh R3
	Cell length	B-cat length	%			Cell length	B-cat length	%
1	98.708	53.27	53.9673		1	113.718	34.14	30.0216
2	111.876	62.322	55.7063		2	95.331	32.181	33.7571
3	102.106	47.102	46.1305		3	143.561	30.29	21.099
4	108.137	55.923	51.715		4	123.468	27.73	22.4593
5	99.918	47.557	47.596		5	103.817	20.068	19.3302
6	99.481	52.879	53.1549		6	128.348	41.011	31.953
7	103.411	46.4	44.8695		7	148.445	37.24	25.0867
8	106.092	61.513	57.9808		8	81.23	16.887	20.7891
9	154.795	126.213	81.5356		9	252.646	95.338	37.7358
10	134.753	72.856	54.0663		10	109.828	56.968	51.8702
Av			54.6722					29.4102
SEM			3.27396					3.18244

## Sheet: OCLN DDK
	Dl R1					Veh R1
	Cell length	B-cat length	%			Cell length	B-cat length	%
1	165.724	101.949	61.5173		1	116.389	37.039	31.8235
2	181.639	119.313	65.6869		2	128.561	65.609	51.0334
3	166.63	53.44	32.0711		3	259.187	105.71	40.7852
4	163.86	27.636	16.8656		4	129.09	12.473	9.66225
5	126.225	41.32	32.7352		5	60.653	9.612	15.8475
6	159.608	69.16	43.3312		6	247.206	80.851	32.7059
7	164.431	40.757	24.7867		7	264.701	25.819	9.75402
8	157.101	57.901	36.8559		8	116.754	4.279	3.66497
9	211.198	29.191	13.8216		9	151.092	4.705	3.114
10	91.645	16.251	17.7326		10	117.212	3.528	3.00993
Av			34.5404		Av			20.1401
SEM			5.68542		SEM			5.54362
	Dl R2					Veh R2
	Cell length	B-cat length	%			Cell length	B-cat length	%
1	188.032	142.587	75.8312		1	127.346	17.841	14.0099
2	235.247	138.591	58.913		2	243.274	47.186	19.3962
3	368.389	208.109	56.4916		3	142.923	42.001	29.3872
4	264.296	177.007	66.973		4	361.358	75.469	20.8848
5	225.57	146.459	64.9284		5	101.346	13.541	13.3612
6	234.462	76.53	32.6407		6	139.139	22.143	15.9143
7	263.895	133.816	50.708		7	223.454	40.85	18.2812
8	505.802	353.903	69.9687		8	114.989	11.07	9.62701
9	223.57	113.592	50.8082		9	205.706	18.017	8.75862
10	378.387	156.647	41.3986		10	128.855	13.468	10.4521
Av			56.8662		Av			16.0072
SEM			4.22107		SEM			1.98488
	Dl R3					Veh R3
	Cell length	B-cat length	%			Cell length	B-cat length	%
1	227.077	84.243	37.0989		1	187.783	84.603	45.0536
2	317.762	238.529	75.0653		2	114.97	11.808	10.2705
3	300.005	230.481	76.8257		3	201.045	19.858	9.87739
4	191.576	128.407	67.0267		4	143.253	6.042	4.21771
5	241.162	161.485	66.9612		5	102.848	3.113	3.0268
6	268.014	155.003	57.8339		6	76.363	15.171	19.867
7	266.135	74.397	27.9546		7	137.94	3.805	2.75845
8	363.642	174.547	47.9997		8	106.901	14.779	13.8249
9	237.049	95.686	40.3655		9	129.166	1.384	1.07149
10	341.367	125.558	36.7809		10	140.43	1.547	1.10162
Av			53.3912		Av			11.1069
SEM			5.5736		SEM			4.24523

## Sheet: DSG1 DDK
	Dl R1					Veh R1
	Cell length	B-cat length	%			Cell length	B-cat length	%
1	250.801	129.996	51.8323		1	182.624	69.458	38.0333
2	278.521	122.231	43.8857		2	77.661	11.834	15.238
3	223.966	78.344	34.9803		3	126.776	5.47	4.3147
4	164.502	38.267	23.2623		4	182.04	8.252	4.53307
5	237.188	88.218	37.1933		5	196.698	15.775	8.01991
6	190.951	76.865	40.2538		6	142.796	3.282	2.29838
7	96.427	41.674	43.2182		7	165.989	42.862	25.8222
8	173.204	75.028	43.3177		8	194.233	9.84	5.06608
9	158.699	6.582	4.14747		9	148.34	2.519	1.69813
10	164.956	46.182	27.9966		10	140.894	7.736	5.49065
Av			35.0088		Av			11.0514
SEM			4.30777		SEM			3.78834
	Dl R2					Veh R2
	Cell length	B-cat length	%			Cell length	B-cat length	%
1	236.564	71.511	30.229		1	220.43	74.726	33.9001
2	166.724	61.766	37.0469		2	224.023	78.894	35.2169
3	129.685	24.305	18.7416		3	128.405	30.985	24.1307
4	203.096	128.087	63.0672		4	283.307	79.888	28.1984
5	107.653	65.152	60.5204		5	244.208	18.072	7.40025
6	148.394	38.566	25.9889		6	215.493	51.939	24.1024
7	170.551	38.077	22.3259		7	234.974	31.143	13.2538
8	139.772	5.235	3.74539		8	242.855	42.861	17.6488
9	152.039	33.147	21.8016		9	250.537	9.84	3.92756
10	165.147	49.194	29.788		10	209.398	35.985	17.185
Av			31.3255		Av			20.4964
SEM			5.78828		SEM			3.33242
	Dl R3					Veh R3
	Cell length	B-cat length	%			Cell length	B-cat length	%
1	180.104	67.372	37.4073		1	214.362	25.833	12.0511
2	314.514	181.738	57.7838		2	173.814	5.47	3.14704
3	249.314	133.343	53.484		3	145.162	7.224	4.97651
4	205.355	52.991	25.8046		4	145.131	11.598	7.9914
5	172.215	24.908	14.4633		5	180.295	19.963	11.0724
6	162.636	9.398	5.77855		6	137.005	20.897	15.2527
7	183.144	45.666	24.9345		7	143.61	6.823	4.75106
8	179.555	44.099	24.5602		8	154.485	8.995	5.82257
9	259.803	49.184	18.9313		9	178.363	18.63	10.445
10	222.208	32.828	14.7735		10	150.459	17.301	11.4988
Av			27.7921		Av			8.70086
SEM			5.35914		SEM			1.24611
