# Supplementary material for: Dantrolene corrects cellular disease features of Darier disease and may be a novel treatment
Source: EMBO Mol Med. 2024 Jul 26;16(9):1986–2001. doi: 10.1038/s44321-024-00104-3 (PMC11392931; doi:10.1038/s44321-024-00104-3)
Supplement: Supplementary file 5 — Source data Fig. 2 [file 44321_2024_104_MOESM5_ESM.zip › Figure 2/2E/Figure 2C - Tg HEKa cell adhesion IF.xlsx]

## Sheet: B-catenin Tg HEKa
	Veh R1					Tg R1						Dl R1					Dl + Tg R1
	Cell length	B-cat length	%			Cell length	B-cat length	%				Cell length	B-cat length	%			Cell length	B-cat length	%
1	130.679	77.132	59.024		1	132.397	53.19	40.1746			1	87.632	63.741	72.7371		1	156.902	61.508	39.2015
2	96.817	79.819	82.4432		2	69.091	30.508	44.1563			2	108.338	67.372	62.1869		2	106.707	58.593	54.9102
3	125.542	62.007	49.3914		3	99.53	15.633	15.7068			3	145.47	105.164	72.2926		3	117.067	42.708	36.4817
4	129.389	71.218	55.0418		4	76.163	13.879	18.2228			4	83.801	45.182	53.9158		4	146.789	71.5	48.7094
5	136.194	86.788	63.7238		5	103.321	35.979	34.8225			5	107.051	54.526	50.9346		5	104.084	63.701	61.2015
6	104.02	47.208	45.3836		6	67.296	23.118	34.3527			6	69.147	34.763	50.2741		6	105.423	51.957	49.2843
7	121.404	58.108	47.8633		7	57.914	5.269	9.09797			7	112.751	68.26	60.5405		7	118.215	43.976	37.2
8	171.98	89.855	52.2474		8	116.614	23.76	20.3749			8	136.961	85.561	62.4711		8	92.85	56.172	60.4976
9	130.614	66.988	51.287		9	55.876	24.686	44.18			9	118.113	55.833	47.2708		9	220.92	100.663	45.5654
10	140.792	93.39	66.3319		10	167.308	30.256	18.084			10	117.882	85.943	72.906		10	82.014	31.79	38.7617
Av			57.2737					27.9173			Av			60.5529					47.1813
SEM			3.5251					4.10737			SEM			3.09812					2.96586
	Veh R2					Tg R2						Dl R2					Dl + Tg R2
	Cell length	B-cat length	%			Cell length	B-cat length	%				Cell length	B-cat length	%			Cell length	B-cat length	%
1	71.961	39.079	54.3058		1	108.612	23.018	21.1929			1	135.729	81.454	60.0122		1	150.921	47.146	31.2389
2	86.498	45.899	53.0637		2	123.438	28.744	23.2862			2	103.755	54.268	52.304		2	152.056	81.824	53.8118
3	89.497	54.182	60.5406		3	148.171	47.307	31.9273			3	81.075	44.54	54.9368		3	100.51	43.314	43.0942
4	125.555	73.284	58.368		4	143.705	49.578	34.4998			4	79.421	42.762	53.8422		4	104.929	48.341	46.0702
5	96.984	53.703	55.3731		5	141.176	43.369	30.7198			5	156.167	117.178	75.0338		5	113.191	50.23	44.3763
6	69.49	36.497	52.5212		6	136.048	33.204	24.4061			6	139.525	85.134	61.017		6	157.26	66.006	41.9725
7	115.448	54.04	46.809		7	127.155	45.952	36.1386			7	73.629	45.544	61.8561		7	205.381	69.079	33.6346
8	151.598	70.159	46.2796		8	157.446	42.472	26.9756			8	109.463	47.549	43.4384		8	124.58	46.1	37.0043
9	155.498	61.837	39.7671		9	139.801	28.008	20.0342			9	87.96	54.317	61.7519		9	137.908	40.316	29.234
10	194.002	112.992	58.2427		10	95.237	33.268	34.9318			10	81.632	52.31	64.0803		10	142.886	49.405	34.5765
Av			52.5271					28.4112			Av			58.8273					39.5013
SEM			2.04694					1.89631			SEM			2.65315					2.42513
	Veh R3					Tg R3						Dl R3					Dl + Tg R3
	Cell length	B-cat length	%			Cell length	B-cat length	%				Cell length	B-cat length	%			Cell length	B-cat length	%
1	114.519	65.528	57.2202		1	105.412	24.755	23.484			1	111.675	74.503	66.7141		1	148.384	58.256	39.2603
2	100.475	54.155	53.899		2	123.981	29.913	24.1271			2	93.611	61.543	65.7433		2	100.092	44.366	44.3252
3	139.823	70.855	50.6748		3	149.362	51.17	34.259			3	84.341	41.761	49.5145		3	140.282	63.896	45.5483
4	95.445	55.992	58.6642		4	128.3	42.115	32.8254			4	119.068	56.807	47.7097		4	114.793	37.157	32.3687
5	119.944	55.461	46.2391		5	143.681	42.125	29.3184			5	96.631	38.475	39.8164		5	122.944	50.736	41.2676
6	176.753	85.842	48.5661		6	207.986	49.067	23.5915			6	74.81	41.5	55.4739		6	107.617	38.863	36.1123
7	149.989	84.676	56.4548		7	138.208	50.148	36.2844			7	94.067	36.823	39.1455		7	102.007	53.142	52.0964
8	121.668	59.113	48.5855		8	126.948	37.951	29.8949			8	112.136	63.148	56.3138		8	114.258	44.914	39.3093
9	151.753	79.471	52.3687		9	112.577	23.065	20.4882			9	107.462	53.974	50.2261		9	112.155	35.786	31.9076
10	126.55	62.803	49.627		10	116.488	31.702	27.2148			10	116.405	42.025	36.1024		10	103.293	37.365	36.1738
Av			52.2299					28.1488			Av			50.676					39.8369
SEM			1.3281					1.66023			SEM			3.35439					1.97669

## Sheet: OCLN Tg HEKa
	Veh R1					Tg R1						Dl R1					Dl + Tg R1
	Cell length	B-cat length	%			Cell length	B-cat length	%				Cell length	B-cat length	%			Cell length	B-cat length	%
1	126.093	75.541	59.909		1	111.153	46.009	41.3925			1	150.734	80.591	53.4657		1	99.796	69.699	69.8415
2	109.329	73.845	67.5438		2	123.974	39.934	32.2116			2	139.407	84.656	60.7258		2	125.294	81.737	65.2362
3	104.132	63.345	60.8314		3	62.381	14.464	23.1865			3	82.992	43.077	51.905		3	133.352	92.062	69.0368
4	61.83	35.527	57.4592		4	83.559	32.414	38.7918			4	129.532	64.341	49.6719		4	129.139	71.938	55.7059
5	135.039	85.695	63.4594		5	79.866	14.677	18.377			5	64.984	51.433	79.1472		5	88.045	34.621	39.3219
6	95.145	52.51	55.1894		6	83.431	17.381	20.8328			6	141.522	96.617	68.27		6	139.979	61.887	44.2116
7	62.996	38.583	61.2467		7	178.172	46.97	26.3622			7	101.11	45.941	45.4367		7	116.261	55.281	47.549
8	61.433	38.054	61.9439		8	85.365	15.649	18.3319			8	118.496	72.775	61.4156		8	77.738	46.681	60.0491
9	123.877	80.43	64.9273		9	120.515	21.651	17.9654			9	153.317	59.409	38.7491		9	207.68	123.852	59.636
10	41.007	20.754	50.6109		10	59.55	11.512	19.3317			10	137.029	68.829	50.2295		10	137.335	66.873	48.6933
Av			60.732					29.132			Av			55.9016					55.9281
SEM			1.78847					3.97076			SEM			3.71726					3.36391
	Veh R2					Tg R2						Dl R2					Dl + Tg R2
	Cell length	B-cat length	%			Cell length	B-cat length	%				Cell length	B-cat length	%			Cell length	B-cat length	%
1	95.451	67.746	70.9746		1	31.942	14.703	46.0303			1	91.628	53.614	58.5127		1	74.559	43.134	57.8522
2	77.407	38.675	49.9632		2	53.423	14.183	26.5485			2	125.379	66.821	53.2952		2	56.171	34.359	61.1686
3	115.937	64.43	55.5733		3	47.913	18.795	39.2273			3	180.232	74.976	41.5997		3	165.468	89.428	54.0455
4	173.163	112.113	64.7442		4	100.429	18.572	18.4927			4	69.877	39.089	55.9397		4	116.817	29.809	25.5177
5	40.372	19.422	48.1076		5	80.275	11.203	13.9558			5	53.563	11.751	21.9387		5	104.689	36.412	34.7811
6	93.661	39.058	41.7015		6	124.019	26.744	21.5644			6	145.031	61.766	42.5881		6	29.802	18.383	61.6838
7	145.694	86.497	59.369		7	89.138	18.64	20.9114			7	141.47	47.706	33.7216		7	202.05	113.319	56.0846
1	158.406	121.402	76.6398		8	85.417	22.765	26.6516			1	33.374	21.819	65.3772		8	90.754	36.654	40.3883
2	133.516	85.785	64.2507		9	33.78	15.494	45.8674			2	166.01	106.619	64.2244		9	177.142	84.407	47.6493
3	148.643	92.311	62.1025		10	78.917	11.798	14.9499			3	19.395	14.019	72.2815		10	108.818	40.843	37.5333
Av			55.1774					27.6365			Av			45.6457					49.1748
SEM			4.47215					5.10394			SEM			5.53108					6.2348
	Veh R3					Tg R3						Dl R3					Dl + Tg R3
	Cell length	B-cat length	%			Cell length	B-cat length	%				Cell length	B-cat length	%			Cell length	B-cat length	%
1	113.014	52.78	46.7022		1	88.869	15.684	17.6484			1	86.254	45.058	52.2387		1	43.732	24.326	55.6252
2	244.094	159.637	65.3998		2	123.961	26.428	21.3196			2	96.086	59.153	61.5626		2	194.051	108.74	56.0368
3	143.028	50.194	35.0938		3	52.627	10.6	20.1418			3	79.99	40.553	50.6976		3	69.295	34.561	49.8752
4	84.552	58.662	69.3798		4	82.708	13.896	16.8013			4	43.239	25.99	60.1078		4	60.747	25.252	41.5691
5	121.796	40.757	33.4633		5	50.098	3.209	6.40545			5	97.797	50.351	51.4852		5	39.982	17.658	44.1649
6	173.178	55.478	32.0352		6	52.009	6.425	12.3536			6	95.113	59.372	62.4226		6	118.699	36.775	30.9817
7	190.208	85.198	44.792		7	51.995	5.275	10.1452			7	124.994	60.527	48.4239		7	19.72	12.043	61.07
8	156.988	83.691	53.3104		8	116.716	11.018	9.44001			8	111.53	34.883	31.2768		8	36.398	14.037	38.5653
9	153.04	89.711	58.6193		9	59.42	11.337	19.0794			9	106.844	48.301	45.207		9	204.972	83.505	40.7397
10	176.393	89.438	50.7038		10	137.306	31.162	22.6953			10	38.426	20.789	54.1014		10	48.948	20.797	42.4879
Av			47.0124					15.603			Av			51.7524					46.1116
SEM			6.80303					1.77704			SEM			2.90596					2.94242

## Sheet: DSG1 Tg HEKa
	Veh R1					Tg R1						Dl R1					Dl + Tg R1
	Cell length	B-cat length	%			Cell length	B-cat length	%				Cell length	B-cat length	%			Cell length	B-cat length	%
1	236.906	136.971	57.8166		1	143.857	46.016	31.9873			1	139.693	98.446	70.4731		1	111.169	52.871	47.5591
2	154.901	109.425	70.6419		2	192.997	56.774	29.417			2	128.622	83.867	65.2042		2	90.165	33.707	37.3837
3	149.869	88.373	58.9668		3	71.775	20.841	29.0366			3	107.572	60.892	56.6058		3	31.884	14.231	44.6337
4	258.607	200.078	77.3676		4	129.197	36.78	28.4682			4	154.356	97.938	63.4494		4	60.832	30.72	50.4997
5	69.555	40.945	58.8671		5	149.428	22.32	14.937			5	90.015	62.045	68.9274		5	115.23	43.138	37.4364
6	138.641	72.208	52.0827		6	101.302	16.831	16.6147			6	118.292	77.907	65.8599		6	74.854	31.888	42.6003
7	149.949	134.102	89.4317		7	110.265	8.913	8.08325			7	127.247	88.239	69.3447		7	91.164	23.868	26.1814
8	100.814	57.636	57.1706		8	92.138	14.742	15.9999			8	93.99	65.539	69.7298		8	65.552	29.443	44.9155
9	179.804	104.95	58.3691		9	175.621	30.14	17.162			9	122.436	74.681	60.9959		9	47.952	20.916	43.6186
10	273.191	188.258	68.9108		10	204.164	22.848	11.191			10	156.22	119.227	76.3199		10	95.112	47.768	50.2229
Av			62.6238					25.0768			Av			66.691					42.5051
SEM			3.84439					2.98997			SEM			1.75072					2.30698
	Veh R2					Tg R2						Dl R2					Dl + Tg R2
	Cell length	B-cat length	%			Cell length	B-cat length	%				Cell length	B-cat length	%			Cell length	B-cat length	%
1	185.696	117.231	63.1306		1	119.34	32.151	26.9407			1	121.672	76.214	62.6389		1	105.417	47.012	44.5962
2	227.637	145.782	64.0414		2	67.149	9.466	14.097			2	123.984	78.909	63.6445		2	143.938	88.333	61.3688
3	143.637	89.003	61.9638		3	178.19	50.153	28.1458			3	122.539	74.905	61.1275		3	148.183	53.245	35.9319
4	114.542	53.794	46.9644		4	133.222	29.31	22.0009			4	194.317	102.373	52.6835		4	69.853	21.161	30.2936
5	86.312	45.961	53.2498		5	93.336	15.975	17.1156			5	97.096	26.659	27.4563		5	125.427	44.464	35.4501
6	133.266	66.383	49.8124		6	101.251	11.399	11.2582			6	172.649	64.586	37.4088		6	105.163	61.228	58.222
7	41.697	15.221	36.5038		7	101.261	17.055	16.8426			7	72.791	43.379	59.5939		7	147.957	62.109	41.9777
8	241.406	131.637	54.5293		8	98.66	19.072	19.331			8	85.852	27.372	31.8828		8	174.671	56.732	32.4793
9	202.104	61.064	30.2141		9	75.098	6.564	8.74058			9	88.544	45.764	51.685		9	138.393	80.784	58.3729
10	138.751	73.953	53.2991		10	147.715	48.847	33.0684			10	74.506	25.133	33.7329		10	138.333	13.413	9.69617
Av			56.5271					19.9263			Av			48.1854					40.8389
SEM			3.0381					2.81711			SEM			4.47027					5.00064
	Veh R3					Tg R3						Dl R3					Dl + Tg R3
	Cell length	B-cat length	%			Cell length	B-cat length	%				Cell length	B-cat length	%			Cell length	B-cat length	%
1	150.049	84.66	56.4216		1	58.538	4.635	7.91793			1	69.445	58.024	83.5539		1	125.753	50.103	39.8424
2	112.406	56.141	49.9448		2	82.863	5.774	6.96813			2	109.771	89.603	81.6272		2	112.678	50.338	44.6742
3	189.817	152.437	80.3073		3	115.099	29.024	25.2166			3	98.981	51.583	52.114		3	125.35	66.839	53.3219
4	114.513	42.865	37.4324		4	77.943	14.253	18.2864			4	153.612	130.241	84.7857		4	79.692	32.251	40.4696
5	274.628	134.629	49.0223		5	57.84	3.378	5.84025			5	234.752	200.013	85.2018		5	35.592	12.201	34.2802
1	98.709	40.834	41.3681		6	50.901	2.947	5.78967			6	187.441	141.682	75.5875		6	14.21	5.532	38.9303
2	63.91	37.446	58.5918		7	126.086	5.168	4.09879			7	112.933	64.111	56.7691		7	122.053	50.482	41.3607
3	45.97	15.988	34.7792		8	52.771	3.459	6.55474			8	78.449	26.06	33.219		8	117.961	44.464	37.6938
4	160.879	73.648	45.7785		9	82.618	4.008	4.85124			9	177.456	76.169	42.9228		9	79.514	17.975	22.6061
5	109.034	46.056	42.24		10	72.554	1.946	2.68214			10	60.108	27.638	45.9806		10	97.622	24.017	24.602
Av			52.4161					11.6698			Av			64.1762					37.7781
SEM			6.21332					3.32684			SEM			6.34085					2.84971
