# Supplementary material for: Dantrolene corrects cellular disease features of Darier disease and may be a novel treatment
Source: EMBO Mol Med. 2024 Jul 26;16(9):1986–2001. doi: 10.1038/s44321-024-00104-3 (PMC11392931; doi:10.1038/s44321-024-00104-3)
Supplement: Supplementary file 5 — Source data Fig. 2 [file 44321_2024_104_MOESM5_ESM.zip › Figure 2/2G/Figure 2C - siATP2A2 HEKa cell adhesion IF.xlsx]

## Sheet: B-catenin siATP2A2
	siNEG R1					siNEG + Dl R1						siATP2A2 R1					siATP2A2 + Dl R1
	Cell length	B-cat length	%			Cell length	B-cat length	%				Cell length	B-cat length	%			Cell length	B-cat length	%
1	88.763	45.277	51.0089		1	92.072	63.216	68.6593			1	99.481	30.146	30.3033		1	96.375	61.655	63.9741
2	92.417	64.355	69.6355		2	98.468	61.895	62.858			2	94.062	29.903	31.7907		2	132.079	99.014	74.9657
3	109.906	69.175	62.9401		3	104.599	62.145	59.4126			3	69.427	22.878	32.9526		3	115.106	74.733	64.9254
4	112.99	59.474	52.6365		4	80.371	39.024	48.5548			4	79.31	25.559	32.2267		4	88.244	56.347	63.8536
5	134.681	71.504	53.0914		5	104.888	53.511	51.0173			5	71.006	25.977	36.5842		5	48.154	16.622	34.5184
6	106.094	57.046	53.7693		6	84.736	50.737	59.8766			6	125.292	43.24	34.5114		6	60.113	28.616	47.6037
7	91.812	41.943	45.6836		7	87.329	37.947	43.4529			7	93.641	44.95	48.0025		7	80.943	43.821	54.1381
8	105.302	79.925	75.9007		8	65.467	26.09	39.8521			8	69.063	25.741	37.2718		8	85.015	44.331	52.1449
9	136.968	65.999	48.1857		9	87.005	28.739	33.0314			9	87.774	17.853	20.3397		9	70.266	36.717	52.2543
10	126.235	68.595	54.3391		10	72.91	43.309	59.4006			10	77.884	29.395	37.742		10	84.401	42.646	50.5278
Av			56.7191					52.6116			Av			34.1725					55.8906
SEM			3.0639					3.58501			SEM			2.20305					3.5882
	siNEG R2					siNEG + Dl R2						siATP2A2 R2					siATP2A2 + Dl R2
	Cell length	B-cat length	%			Cell length	B-cat length	%				Cell length	B-cat length	%			Cell length	B-cat length	%
1	88.897	54.629	61.452		1	70.845	43.827	61.8632			1	81.588	22.496	27.5727		1	97.283	50.439	51.8477
2	87.36	52.754	60.3869		2	81.291	47.203	58.0667			2	72.091	24.847	34.4662		2	115.411	54.579	47.291
3	55.883	31.683	56.6952		3	55.98	34.773	62.1168			3	83.304	30.65	36.793		3	83.071	33.981	40.906
4	91.179	41.361	45.3624		4	67.295	32.193	47.8386			4	77.191	16.644	21.5621		4	112.319	43.606	38.8234
5	84.166	36.135	42.933		5	79.875	47.963	60.0476			5	92.659	21.427	23.1246		5	108.23	36.987	34.1744
6	80.869	46.409	57.3879		6	65.468	37.37	57.0813			6	121.872	29.09	23.8693		6	84.381	43.379	51.4085
7	81.812	37.843	46.2561		7	68.147	36.136	53.0265			7	96.025	28.495	29.6746		7	84.821	33.723	39.7578
8	54.774	21.386	39.0441		8	52.033	33.691	64.7493			8	75.778	17.859	23.5675		8	102.309	48.45	47.3565
9	94.744	47.921	50.5795		9	84.431	36.902	43.7067			9	90.702	26.496	29.2121		9	106.663	37.411	35.074
10	63.687	35.014	54.9783		10	63.953	40.407	63.1823			10	87.785	17.46	19.8895		10	79.89	36.295	45.4312
Av			51.5075					57.1679			Av			26.9732					43.2071
SEM			2.46382					2.19769			SEM			1.76618					2.0136
	siNEG R3					siNEG + Dl R3						siATP2A2 R3					siATP2A2 + Dl R3
	Cell length	B-cat length	%			Cell length	B-cat length	%				Cell length	B-cat length	%			Cell length	B-cat length	%
1	132.783	103.214	77.7313		1	59.92	41.088	68.5714			1	112.391	24.986	22.2313		1	76.632	30.595	39.9246
2	92.125	45.78	49.6934		2	79.248	34.095	43.0232			2	81.266	28.39	34.9347		2	80.517	35.32	43.8665
3	89.471	66.098	73.8765		3	79.875	41.904	52.462			3	88.676	16.712	18.8461		3	99.153	48.984	49.4024
4	86.816	53.446	61.5624		4	59.805	41.241	68.9591			4	66.651	25.214	37.8299		4	80.965	32.698	40.3854
5	105.608	55.207	52.2754		5	67.102	42.421	63.2187			5	59.915	23.373	39.0103		5	86.035	43.773	50.8781
6	85.562	51.741	60.4719		6	66.638	28.713	43.088			6	61.142	23.455	38.3615		6	103.806	51.187	49.3103
7	66.778	33.031	49.4639		7	77.709	28.88	37.1643			7	78.345	35.839	45.7451		7	144.928	65.484	45.1838
8	58.983	30.296	51.364		8	79.772	39.07	48.9771			8	48.12	17.629	36.6355		8	132.399	81.556	61.5987
9	68.007	31.034	45.6335		9	61.902	30.435	49.1664			9	95.842	28.765	30.0129		9	83.293	42.906	51.5121
10	81.619	33.81	41.4242		10	72.515	40.776	56.2311			10	91.919	28.421	30.9196		10	87.893	47.508	54.0521
Av			56.3496					53.0861			Av			33.4527					48.6114
SEM			3.77022					3.48277			SEM			2.57141					2.08254

## Sheet: OCLN siATP2A2
	siNEG R1					siNEG + Dl R1					siATP2A2 R1					siATP2A2 + Dl R1
	Cell length	B-cat length	%			Cell length	B-cat length	%			Cell length	B-cat length	%			Cell length	B-cat length	%
1	83.369	46.616	55.9153		1	247.625	156.917	63.3688		1	145.097	58.014	39.9829		1	194.147	87.816	45.2317
2	67.156	30.212	44.9878		2	71.044	46.35	65.2413		2	135.528	23.824	17.5787		2	182.216	104.28	57.2288
3	27.473	18.469	67.226		3	161.203	90.322	56.03		3	117.936	32.084	27.2046		3	204.28	116.089	56.8284
4	223.964	162.798	72.6894		4	194.956	115.602	59.2965		4	85.314	19.865	23.2846		4	123.263	67.592	54.8356
5	121.142	61.77	50.9897		5	68.317	54.408	79.6405		5	70.991	4.775	6.7262		5	59.416	33.803	56.8921
6	82.582	54.164	65.5881		6	117.368	53.981	45.9929		6	100.701	7.645	7.59178		6	158.384	80.139	50.5979
7	67.947	33.197	48.8572		7	162.017	98.658	60.8936		7	169.493	26.475	15.6201		7	165.019	90.775	55.0088
8	67.809	27.982	41.2659		8	63.53	37.67	59.2948		8	115.804	18.692	16.1411		8	155.953	79.276	50.8333
9	63.784	31.05	48.6799		9	65.159	30.559	46.8991		9	151.716	34.157	22.5138		9	192.784	57.117	29.6275
10	110.367	51.045	46.2502		10	86.976	63.711	73.2512		10	122.49	49.791	40.649		10	179.001	84.948	47.4567
Av			54.245					60.9909					21.7293					50.4541
SEM			3.38103					3.29263					3.70421					2.66268
	siNEG R2					siNEG + Dl R2					siATP2A2 R2					siATP2A2 + Dl R2
	Cell length	B-cat length	%			Cell length	B-cat length	%			Cell length	B-cat length	%			Cell length	B-cat length	%
1	63.318	37.919	59.8866		1	157.463	96.175	61.0778		1	91.844	14.549	15.841		1	125.855	61.76	49.0723
2	155.046	112.2	72.3656		2	158.233	123.185	77.8504		2	123.932	32.039	25.8521		2	174.768	119.942	68.6293
3	123.785	62.636	50.6006		3	120.347	66.191	55.0001		3	115.089	23.738	20.6258		3	202.726	132.708	65.4618
4	41.66	24.112	57.8781		4	221.08	138.077	62.4557		4	180.805	75.359	41.6797		4	117.44	61.089	52.0172
5	82.883	40.746	49.1609		5	136.435	75.798	55.5561		5	183.28	75.622	41.2604		5	158.001	75.656	47.8832
6	80.026	45.761	57.1827		6	148.13	102.065	68.9023		6	117.971	29.002	24.584		6	73.374	34.367	46.8381
7	77.844	67.706	86.9765		7	163.028	87.806	53.8595		7	180.394	10.944	6.06672		7	137.185	66.793	48.6883
8	68.066	44.074	64.7519		8	124.059	70.734	57.0164		8	45.646	11.229	24.6002		8	56.574	40.072	70.8311
9	66.138	38.506	58.2207		9	77.779	45.193	58.1044		9	142.886	26.15	18.3013		9	111.888	40.461	36.1621
10	114.678	77.716	67.7689		10	177.962	118.9	66.812		10	139.908	8.311	5.94033		10	189.196	89.315	47.2077
Av			62.4792					61.6635					22.4751					53.2791
SEM			3.53328					2.40083					3.87235					3.54799
	siNEG R3					siNEG + Dl R3					siATP2A2 R3					siATP2A2 + Dl R3
	Cell length	B-cat length	%			Cell length	B-cat length	%			Cell length	B-cat length	%			Cell length	B-cat length	%
1	93.547	56.575	60.4776		1	93.292	59.993	64.3067		1	44.335	8.609	19.4181		1	149.744	114.043	76.1586
2	184.79	97.24	52.6219		2	132.778	89.648	67.5172		2	102.412	29.638	28.94		2	94.37	58.337	61.8173
3	93.092	32.26	34.6539		3	115.469	68.17	59.0375		3	56.045	8.688	15.5018		3	147.196	83.373	56.6408
4	165.762	98.232	59.2609		4	69.976	23.275	33.2614		4	87.985	13.554	15.4049		4	138.594	95.875	69.1769
5	162.204	98.818	60.922		5	164.668	65.277	39.6416		5	141.074	36.287	25.722		5	136.613	77.894	57.018
6	145.263	73.357	50.4994		6	108.554	59.038	54.3858		6	74.633	26.095	34.9644		6	128.584	59.989	46.6535
7	77.731	34.935	44.9435		7	59.254	30.58	51.6083		7	137.555	26.569	19.3152		7	107.737	34.074	31.627
8	168.596	123.581	73.3001		1	95.356	64.617	67.764		8	168.678	44.994	26.6745		8	65.235	30.14	46.2022
1	162.009	119.01	73.4589		2	41.137	19.933	48.4552		9	69.759	38.616	55.3563		9	174.467	66.674	38.2158
2	130.641	81.649	62.4988		3	111.166	37.099	33.3726		10	109.164	21.713	19.8903		10	147.935	74.327	50.243
Av			57.2637					51.935					26.1187					53.3753
SEM			3.80767					4.16264					3.79911					4.31176

## Sheet: DSG1 siATP2A2
	siNEG R1					siNEG + Dl R1					siATP2A2 R1					siATP2A2 + Dl R1
	Cell length	B-cat length	%			Cell length	B-cat length	%			Cell length	B-cat length	%			Cell length	B-cat length	%
1	183.312	123.97	67.6279		1	121.036	74.64	61.6676		1	161.748	36.102	22.3199		1	76.817	34.7	45.1723
2	251.886	134.279	53.3094		2	73.762	36.979	50.1329		2	198.905	24.403	12.2687		2	62.398	24.605	39.4324
3	120.521	78.392	65.0443		3	117.662	48.421	41.1526		3	70.106	31.988	45.628		3	58.681	18.59	31.6798
4	120.834	67.127	55.5531		4	124.375	87.311	70.1998		4	135.452	64.996	47.9845		4	29.324	15.929	54.3207
5	122.27	73.393	60.0254		5	103.663	58.415	56.3509		5	90.956	9.114	10.0202		5	45.427	16.533	36.3947
6	101.173	38.03	37.5891		6	61.877	34.093	55.098		6	200.504	43.914	21.9018		6	24.207	5.947	24.5673
7	161.956	65.54	40.4678		7	87.38	48.111	55.0595		7	198.04	67.763	34.2168		7	53.524	20.743	38.7546
8	98.84	31.259	31.6259		8	150.012	65.735	43.8198		8	110.105	8.271	7.51192		8	27.984	12.319	44.0216
9	221.767	129.832	58.5443		9	52.228	22.767	43.5916		9	132.818	53.446	40.24		9	78.978	25.67	32.5027
10	104.063	36.469	35.0451		10	108.208	49.999	46.2064		10	60.888	14.169	23.2706		10	56.058	15.447	27.5554
Av			50.4832					52.3279					26.5363					37.4401
SEM			4.15825					2.89414					4.66607					2.82021
	siNEG R1					siNEG + Dl R1					siATP2A2 R1					siATP2A2 + Dl R1
	Cell length	B-cat length	%			Cell length	B-cat length	%			Cell length	B-cat length	%			Cell length	B-cat length	%
1	150.368	95.844	63.7396		1	115.001	54.596	47.4744		1	146.629	23.956	16.3378		1	93.554	35.47	37.9139
2	31.546	16.305	51.6864		2	94.727	58.929	62.2093		2	132.322	16.481	12.4552		2	51.206	17.265	33.7168
3	93.37	57.079	61.1321		3	179.781	128.69	71.5815		3	54.247	5.442	10.0319		3	93.577	22.848	24.4163
4	159.796	55.881	34.9702		4	62.488	44.855	71.7818		4	99.324	42.08	42.3664		4	79.238	15.693	19.8049
5	173.876	92.991	53.4812		5	37.333	22.264	59.6362		5	87.245	5.944	6.813		5	73.666	22.515	30.5636
6	89.707	41.112	45.8292		6	72.441	37.824	52.2135		6	50.902	2.785	5.4713		6	48.515	27.506	56.6959
7	64.45	34.695	53.8324		7	160.262	85.14	53.1255		7	46.268	5.067	10.9514		7	97.487	31.703	32.5202
8	109.936	59.779	54.3762		8	115.299	56.46	48.9683		8	119.988	13.291	11.0769		8	87.564	35.357	40.3785
9	143.794	51.065	35.5126		9	96.374	61.288	63.5939		9	101.903	5.944	5.833		9	93.809	32.923	35.0958
10	42.628	23.086	54.1569		10	133.292	71.002	53.268		10	92.462	3.347	3.61987		10	95.972	37.774	39.3594
Av			50.8717					58.3853					12.4957					35.0465
SEM			3.02647					2.78207					3.53128					3.15789
	siNEG R3					siNEG + Dl R3					siATP2A2 R3					siATP2A2 + Dl R3
	Cell length	B-cat length	%			Cell length	B-cat length	%				Cell length	B-cat length	%			Cell length	B-cat length	%
1	52.861	11.289	21.356		1	114.287	30.308	26.5192			1	49.065	4.752	9.68511		1	36.872	15.088	40.9199
2	131.149	63.25	48.2276		2	135.091	61.775	45.7284			2	76.497	3.19	4.1701		2	45.434	12.668	27.8822
3	149.905	98.007	65.3794		3	18.55	12.218	65.8652			3	77.918	2.016	2.58734		3	125.669	38.689	30.7864
4	48.262	6.833	14.1581		4	137.299	65.022	47.358			4	63.054	3.077	4.87994		4	14.183	3.491	24.614
5	53.439	20.754	38.8368		5	218.056	103.181	47.3186			5	72.124	1.977	2.74111		5	141.011	68.23	48.3863
6	47.582	27.303	57.3809		6	179.185	66.567	37.1499			6	94.324	1.864	1.97617		6	103.398	35.937	34.756
7	237.836	132.282	55.619		1	76.156	47.901	62.8985			7	104.528	2.145	2.05208		7	103.382	31.489	30.4589
1	43.035	23.539	54.6973		2	81.286	49.688	61.1274			8	88.799	4.303	4.84578		8	116.354	50.989	43.8223
2	153.155	108.899	71.1038		3	139.348	46.698	33.5118			9	76.043	4.389	5.77173		9	123.818	35.935	29.0224
3	18.778	11.091	59.0638		4	28.264	12.086	42.7611			10	64.519	4.92	7.62566		10	66.726	17.419	26.1053
Av			40.8898					47.0238			Av			4.6335					33.6754
SEM			8.21768					4.11835			SEM			0.799868					2.55243
