# Supplementary material for: Dantrolene corrects cellular disease features of Darier disease and may be a novel treatment
Source: EMBO Mol Med. 2024 Jul 26;16(9):1986–2001. doi: 10.1038/s44321-024-00104-3 (PMC11392931; doi:10.1038/s44321-024-00104-3)
Supplement: Supplementary file 5 — Source data Fig. 2 [file 44321_2024_104_MOESM5_ESM.zip › Figure 2/2I/Figure 2I - Tg HEKa Dispase analysis.xlsx]

## Sheet: used 3 repeats
WT HEKa							DL							Tg 10 nM							Tg 20 nM							Tg 100 nM							DL+Tg 10 nM							DL+Tg 20 nM							DL+Tg 100 nM
File name	Count	Total area	Average size	%Area	Mean		File name	Count	Total area	Average size	%Area	Mean		File name	Count	Total area	Average size	%Area	Mean		File name	Count	Total area	Average size	%Area	Mean		File name	Count	Total area	Average size	%Area	Mean		File name	Count	Total area	Average size	%Area	Mean		File name	Count	Total area	Average size	%Area	Mean		File name
1	105	0.185	0.002	3.13	166.168		1	28	0.675	0.024	11.442	154.802		1	64	0.033	0.0005201	0.564	176.938		1	373	0.34	0.0009114	5.764	255		1	69	0.152	0.002	2.57	255		1	5	0.042	0.008	0.72	255		1	177	0.078	0.000441	1.323	255		1
2	61	0.046	0.0007589	0.785	166.051		2	12	0.703	0.059	11.918	137.312		2	17	0.095	0.006	1.617	169.43		2	218	0.208	0.0009552	3.53	255		2	136	0.167	0.001	2.823	255		2	13	0.156	0.012	2.652	255		2	39	0.077	0.002	1.306	255		2
3	59	0.22	0.004	3.732	161.491		3	14	0.206	0.015	3.5	156.065		3	43	0.006	0.0001343	0.098	174.997		3	227	0.604	0.003	10.243	255		3	329	0.111	0.0003367	1.878	255		3	14	0.051	0.004	0.872	255		3	155	0.271	0.002	4.588	255		3
4	16	1.252	0.078	21.225	146.707		4	23	0.241	0.01	4.079	155.774		4	76	0.037	0.000487	0.627	175.412		4	260	0.116	0.0004443	1.959	255		4	283	0.096	0.0003387	1.625	255		4	19	0.021	0.001	0.351	255		4	43	0.026	0.0005937	0.433	255		4
5	45	0.18	0.004	3.048	166.18		5	13	0.669	0.051	11.342	145.094		5	17	0.053	0.003	0.899	169.034		5	417	0.189	0.0004523	3.197	255		5	150	0.47	0.003	7.97	255		5	5	0.055	0.011	0.935	255		5	76	0.04	0.0005311	0.684	255		5
6	249	0.478	0.002	8.104	173.52		6	10	0.348	0.035	5.896	142.064		6	62	0.049	0.0007824	0.822	172.548		6	253	0.273	0.001	4.631	255		6	110	0.358	0.003	6.061	255		6	174	0.371	0.002	6.284	255		6	83	2.075	0.025	35.178	255		6
7	106	0.127	0.001	2.149	171.797		7	37	1.883	0.051	31.932	161.795		7	61259	2.218	3.621e-05	37.611	181.73		7	165	0.23	0.001	3.895	255		7	113	0.237	0.002	4.022	255		7	399	0.788	0.002	13.366	255		7	102	0.78	0.008	13.222	255		7
8	719	1.074	0.001	18.203	173.311		8	25	1.533	0.061	25.997	158.023		8	15882	0.503	3.168e-05	8.531	181.712		8	591	0.265	0.0004483	4.492	255		8	374	0.147	0.000392	2.486	255		8	333	0.185	0.0005557	3.137	255		8	24	0.486	0.02	8.237	255		8
9	285	0.474	0.002	8.043	173.547		9	8	0.038	0.005	0.645	150.059		9	6920	0.08	1.161e-05	1.362	181.691		9	552	0.429	0.0007767	7.269	255		9	179	0.056	0.0003103	0.942	255		9	134	0.407	0.003	6.909	255		9	58	0.116	0.002	1.961	255		9
10	103	0.139	0.001	2.356	172.806		10	13	0.273	0.021	4.631	153.616		10	993	0.056	5.617e-05	0.946	181.067		10	297	0.386	0.001	6.547	255		10	171	0.071	0.0004131	1.198	255		10	158	0.099	0.0006286	1.684	255		10	143	0.241	0.002	4.081	255		10
11	12	0.653	0.054	11.065	150.386		11	12	0.13	0.011	2.207	149.114		11	10830	0.209	1.93e-05	3.543	181.664		11	285	0.086	0.0003007	1.453	255		11	28	0.117	0.004	1.98	255		11	107	0.174	0.002	2.955	255		11	17	0.076	0.004	1.29	255		11
12	2	0.025	0.012	0.421	124.409		12	8	0.098	0.012	1.663	150.029		12	2844	0.127	4.452e-05	2.147	181.485		12	445	0.147	0.0003307	2.495	255		12	92	0.24	0.003	4.061	255		12	136	1.592	0.012	26.989	255		12	58	0.116	0.002	1.968	255		12
13	19	0.239	0.013	4.055	150.367		13	10	0.142	0.014	2.405	150.057		13	1318	0.137	0.0001037	2.316	180.817		13	931	0.106	0.0001139	1.798	255		13	113	0.049	0.000434	0.831	255		13	212	0.328	0.002	5.555	255		13	48	0.089	0.002	1.503	255		13
14	11	0.355	0.032	6.012	144.402		14	10	0.174	0.017	2.952	151.698		14	20422	0.669	3.276e-05	11.344	181.699		14	73	0.015	0.0002086	0.258	255		14	48	0.203	0.004	3.435	255		14	249	0.512	0.002	8.679	255		14	90	0.142	0.002	2.413	255		14
15	20	0.237	0.012	4.016	151.553		15	21	2.195	0.105	37.211	161.232		15	15754	0.41	2.601e-05	6.946	181.696		15	194	0.032	0.0001642	0.54	255		15	65	0.058	0.0008911	0.982	255		15	237	0.15	0.0006345	2.55	255		15	76	0.092	0.001	1.552	255		15
16	27	1.276	0.047	21.629	163.635		16	27	0.173	0.006	2.941	147.22		16	147	0.109	0.0007447	1.856	175.591		16	446	0.678	0.002	11.501	255		16	42	0.025	0.0006024	0.429	255		16	28	0.027	0.000951	0.451	255		16	110	0.226	0.002	3.831	255		16
17	9	0.169	0.019	2.869	142.904		17	19	0.277	0.015	4.69	145.289		17	54	0.061	0.001	1.037	176.696		17	316	0.436	0.001	7.4	255		17	490	0.056	0.0001146	0.952	255		17	16	0.098	0.006	1.655	255		17	189	0.682	0.004	11.569	255		17
18	33	0.249	0.008	4.22	161.399		18	20	0.589	0.029	9.992	128.073		18	153	0.721	0.005	12.226	173.126		18	193	0.878	0.005	14.878	255		18	52	0.006	0.0001242	0.109	255		18	20	0.047	0.002	0.794	255		18	108	2.26	0.021	38.315	255		18
19	16	0.107	0.007	1.808	149.554		19	38	1.222	0.032	20.721	150.698		19	69	0.157	0.002	2.664	173.367		19	390	0.602	0.002	10.208	255		19	33	0.035	0.001	0.586	255		19	37	0.031	0.0008246	0.517	255		19	173	0.111	0.0006413	1.881	255		19
20	12	0.149	0.012	2.533	147.72		20	41	0.891	0.022	15.098	146.372		20	104	0.267	0.003	4.53	172.717		20	319	0.501	0.002	8.494	255		20	58	0.058	0.001	0.987	255		20	50	0.086	0.002	1.464	255		20	126	0.166	0.001	2.816	255		20
21	37	0.378	0.01	6.406	160.211		21	18	0.482	0.027	8.166	135.528		21	188	0.091	0.0004824	1.538	175.972		21	85	0.16	0.002	2.715	255		21	205	0.1	0.0004899	1.703	255		21	149	2.071	0.014	35.114	255		21	53	0.077	0.001	1.311	255		21
22	96	1.095	0.011	18.559	170.979		22	9	0.073	0.008	1.244	141.421		22	127	0.029	0.000225	0.484	177.962		22	170	1.237	0.007	20.974	255		22	226	0.085	0.0003744	1.435	255		22	183	0.271	0.001	4.586	255		22	41	0.089	0.002	1.504	255		22
23	69	1.419	0.021	24.056	169.249		23	79	0.471	0.006	7.988	158.691		23	140	0.036	0.0002573	0.611	177.348		23	75	0.236	0.003	4.006	255		23	292	0.209	0.0007149	3.539	255		23	127	0.123	0.0009655	2.079	255		23	125	0.2	0.002	3.396	255		23
24	30	0.162	0.005	2.741	163.967		24	57	0.357	0.006	6.053	158.971		24	159	0.139	0.0008743	2.357	175.438		24	69	0.887	0.013	15.035	255		24	265	0.157	0.0005928	2.663	255		24	56	0.38	0.007	6.44	255		24	47	0.066	0.001	1.121	255		24
25	11	0.251	0.023	4.248	156.002		25	48	0.196	0.004	3.327	157.07		25	152	0.205	0.001	3.468	174.767		25	43	0.117	0.003	1.979	255		25	278	0.254	0.0009131	4.304	255		25	34	0.178	0.005	3.02	255		25	128	0.605	0.005	10.263	255		25
26	19	0.288	0.015	4.888	159.331		26	9	0.775	0.086	13.138	157.12		26	2	6e-06	3e-06	0.0001017	180.3		26	83	0.122	0.001	2.073	255		26	4	0.009	0.002	0.153	255		26	349	0.285	0.0008172	4.836	255		26	74	0.215	0.003	3.641	255		26
27	33	1.075	0.033	18.224	159.587		27	3	0.251	0.084	4.249	147.42		27	20	0.002	0.0001062	0.036	174.788		27	133	0.079	0.0005961	1.344	255		27	176	0.012	6.796e-05	0.203	255		27	268	0.261	0.0009728	4.42	255		27	205	0.943	0.005	15.996	255		27
28	5	0.125	0.025	2.125	138.711		28	4	0.187	0.047	3.175	125.707		28	22	0.004	0.0001617	0.06	174.459		28	290	1.179	0.004	19.991	255		28	123	0.014	0.0001167	0.243	255		28	200	0.273	0.001	4.632	255		28	407	3.098	0.008	52.522	255		28
29	6	0.127	0.021	2.156	127.865		29	3	0.109	0.036	1.849	147.98		29	15	0.021	0.001	0.362	162.877		29	304	0.388	0.001	6.578	255		29	109	0.012	0.0001095	0.202	255		29	162	0.094	0.0005803	1.594	255		29	293	1.024	0.003	17.368	255		29
30	9	0.056	0.006	0.948	145.711		30	2	0.234	0.117	3.961	114.464		30	18	0.006	0.0003566	0.109	174.024		30	369	0.258	0.0006994	4.375	255		30	444	0.028	6.374e-05	0.48	255		30	71	0.102	0.001	1.724	255		30	154	0.345	0.002	5.844	255		30
seq0125	148	0.571	0.004	9.681	255		1	69	0.349	0.005	5.91	255		seq0167	153	684132	4471.45	11.599	255		seq0177	21	0.317	0.015	5.376	255		seq0198	285	0.551	0.002	9.342	255		seq0227	71	0.304	0.004	5.162	255		seq0239	263	0.531	0.002	9.01	255		seq0248
seq0126	152	0.448	0.003	7.603	255		2	54	0.258	0.005	4.368	255		seq0168	545	627411	1151.21	10.637	255		seq0178	11	0.009	0.0007905	0.147	255		seq0201	149	0.219	0.001	3.706	255		seq0230	65	0.239	0.004	4.052	255		seq0244	483	0.835	0.002	14.158	255		seq0249
seq0127	150	0.403	0.003	6.832	255		3	37	0.218	0.006	3.697	255		seq0169	542	322865	595.692	5.474	255		seq0179	425	0.649	0.002	11.001	255		seq0202	127	0.163	0.001	2.756	255		seq0231	56	0.687	0.012	11.647	255		seq0245	327	0.417	0.001	7.07	255		seq0250
seq0128	60	0.238	0.004	4.035	255		4	106	0.255	0.002	4.321	255		seq0172	217	182194	839.604	3.089	255		seq0180	390	0.176	0.0004507	2.98	255		seq0203	214	0.335	0.002	5.677	255		seq0234	89	0.122	0.001	2.076	255		seq0237	465	1.336	0.003	22.658	255		seq0252
seq0129	159	0.461	0.003	7.821	255		5	83	0.275	0.003	4.664	255		seq0173	376	253326	673.739	4.295	255		seq0183	75	0.084	0.001	1.43	255		seq0206	103	0.306	0.003	5.19	255		seq0228	103	1.045	0.01	17.716	255		seq0237	465	1.336	0.003	22.658	255		seq0257
WT HEKa (micron size)							DL							Tg 10 nM							Tg 20 nM							Tg 100 nM							DL+Tg 10 nM							DL+Tg 20 nM							DL+Tg 100 nM
File name	Count	Total area	Average size	%Area	Mean		File name	Count	Total area	Average size	%Area	Mean		File name	Count	Total area	Average size	%Area	Mean		File name	Count	Total area	Average size	%Area	Mean		File name	Count	Total area	Average size	%Area	Mean		File name	Count	Total area	Average size	%Area	Mean		File name	Count	Total area	Average size	%Area	Mean		File name
1	105	185	2	3130	166168		1	28	675	24	11442	154802		1	64	33	0.5201	564	176938		1	373	340	0.9114	5764	255000		1	69	152	2	2570	255000		1	5	42	8	720	255000		1	177	78	0.441	1323	255000		1
2	61	46	0.7589	785	166051		2	12	703		11918	137312		2	17	95		1617	169430		2	218	208	0.9552	3530	255000		2	136	167	1	2823	255000		2	13	156		2652	255000		2	39	77	2	1306	255000		2
3	59	220	4	3732	161491		3	14	206	15	3500	156065		3	43	6	0.1343	98	174997		3	227	604	3	10243	255000		3	329	111	0.3367	1878	255000		3	14	51	4	872	255000		3	155	271	2	4588	255000		3
4	16	1252	78	21225	146707		4	23	241	10	4079	155774		4	76	37	0.487	627	175412		4	260	116	0.4443	1959	255000		4	283	96	0.3387	1625	255000		4	19	21	1	351	255000		4	43	26	0.5937	433	255000		4
5	45	180	4	3048	166180		5	13	669	51	11342	145094		5	17	53	3	899	169034		5		189	0.4523	3197	255000		5	150	470	3	7970	255000		5	5	55		935	255000		5	76	40	0.5311	684	255000		5
6	249	478	2	8104	173520		6	10	348	35	5896	142064		6	62	49	0.7824	822	172548		6	253	273	1	4631	255000		6	110	358	3	6061	255000		6	174	371	2	6284	255000		6	83	2075	25	35178	255000		6
7	106	127	1	2149	171797		7	37	1883		31932	161795		7		2218	0.03621	37611	181730		7	165	230	1	3895	255000		7	113	237	2	4022	255000		7		788	2	13366	255000		7	102	780	8	13222	255000		7
8	719	1074	1	18203	173311		8	25	1533		25997	158023		8		503	0.03168	8531	181712		8		265	0.4483	4492	255000		8	374	147	0.392	2486	255000		8		185	0.5557	3137	255000		8	24	486	20	8237	255000		8
9	285	474	2	8043	173547		9	8	38	5	645	150059		9		80	0.01161	1362	181691		9		429	0.7767	7269	255000		9	179	56	0.3103	942	255000		9	134	407	3	6909	255000		9	58	116	2	1961	255000		9
10	103	139	1	2356	172806		10	13	273	21	4631	153616		10	993	56	0.05617	946	181067		10	297	386	1	6547	255000		10	171	71	0.4131	1198	255000		10	158	99	0.6286	1684	255000		10	143	241	2	4081	255000		10
11	12	653	54	11065	150386		11	12	130	11	2207	149114		11		209	0.0193	3543	181664		11	285	86	0.3007	1453	255000		11	28	117	4	1980	255000		11	107	174	2	2955	255000		11	17	76	4	1290	255000		11
12	2	25	12	421	124409		12	8	98	12	1663	150029		12		127	0.04452	2147	181485		12		147	0.3307	2495	255000		12	92	240	3	4061	255000		12	136	1592		26989	255000		12	58	116	2	1968	255000		12
13	19	239	13	4055	150367		13	10	142	14	2405	150057		13	1318	137	0.1037	2316	180817		13	931	106	0.1139	1798	255000		13	113	49	0.434	831	255000		13		328	2	5555	255000		13	48	89	2	1503	255000		13
14	11	355	32	6012	144402		14	10	174	17	2952	151698		14		669	0.03276	11344	181699		14	73	15	0.2086	258	255000		14	48	203	4	3435	255000		14		512	2	8679	255000		14	90	142	2	2413	255000		14
15	20	237	12	4016	151553		15	21	2195		37211	161232		15		410	0.02601	6946	181696		15	194	32	0.1642	540	255000		15	65	58	0.8911	982	255000		15		150	0.6345	2550	255000		15	76	92	1	1552	255000		15
16	27	1276	47	21629	163635		16	27	173	6	2941	147220		16	147	109	0.7447	1856	175591		16		678	2	11501	255000		16	42	25	0.6024	429	255000		16	28	27	0.951	451	255000		16	110	226	2	3831	255000		16
17	9	169	19	2869	142904		17	19	277	15	4690	145289		17	54	61	1	1037	176696		17	316	436	1	7400	255000		17	490	56	0.1146	952	255000		17	16	98	6	1655	255000		17	189	682	4	11569	255000		17
18	33	249	8	4220	161399		18	20	589		9992	128073		18	153	721		12226	173126		18	193	878	5	14878	255000		18	52	6	0.1242	109	255000		18	20	47	2	794	255000		18	108	2260	21	38315	255000		18
19	16	107	7	1808	149554		19	38	1222		20721	150698		19	69	157	2	2664	173367		19	390	602	2	10208	255000		19	33	35	1	586	255000		19	37	31	0.8246	517	255000		19	173	111	0.6413	1881	255000		19
20	12	149	12	2533	147720		20	41	891	22	15098	146372		20	104	267	3	4530	172717		20	319	501	2	8494	255000		20	58	58	1	987	255000		20	50	86	2	1464	255000		20	126	166	1	2816	255000		20
21	37	378	10	6406	160211		21	18	482		8166	135528		21	188	91	0.4824	1538	175972		21	85	160	2	2715	255000		21	205	100	0.4899	1703	255000		21	149	2071		35114	255000		21	53	77	1	1311	255000		21
22	96	1095	11	18559	170979		22	9	73	8	1244	141421		22	127	29	0.225	484	177962		22	170	1237	7	20974	255000		22	226	85	0.3744	1435	255000		22	183	271	1	4586	255000		22	41	89	2	1504	255000		22
23	69	1419	21	24056	169249		23	79	471	6	7988	158691		23	140	36	0.2573	611	177348		23	75	236	3	4006	255000		23	292	209	0.7149	3539	255000		23	127	123	0.9655	2079	255000		23	125	200	2	3396	255000		23
24	30	162	5	2741	163967		24	57	357	6	6053	158971		24	159	139	0.8743	2357	175438		24	69	887	13	15035	255000		24	265	157	0.5928	2663	255000		24	56	380	7	6440	255000		24	47	66	1	1121	255000		24
25	11	251	23	4248	156002		25	48	196	4	3327	157070		25	152	205	1	3468	174767		25	43	117	3	1979	255000		25	278	254	0.9131	4304	255000		25	34	178	5	3020	255000		25	128	605	5	10263	255000		25
26	19	288	15	4888	159331		26	9	775		13138	157120		26	2	0.006	0.003	0.1017	180300		26	83	122	1	2073	255000		26	4	9	2	153	255000		26		285	0.8172	4836	255000		26	74	215	3	3641	255000		26
27	33	1075	33	18224	159587		27	3	251		4249	147420		27	20	2	0.1062	36	174788		27	133	79	0.5961	1344	255000		27	176	12	0.06796	203	255000		27		261	0.9728	4420	255000		27	205	943	5	15996	255000		27
28	5	125	25	2125	138711		28	4	187		3175	125707		28	22	4	0.1617	60	174459		28	290	1179	4	19991	255000		28	123	14	0.1167	243	255000		28		273	1	4632	255000		28	407	3098	8	52522	255000		28
29	6	127	21	2156	127865		29	3	109	36	1849	147980		29	15	21	1	362	162877		29	304	388	1	6578	255000		29	109	12	0.1095	202	255000		29	162	94	0.5803	1594	255000		29	293	1024	3	17368	255000		29
30	9	56	6	948	145711		30	2	234		3961	114464		30	18	6	0.3566	109	174024		30	369	258	0.6994	4375	255000		30	444	28	0.06374	480	255000		30	71	102	1	1724	255000		30	154	345	2	5844	255000		30
seq0125	148	571	4	9681	255000			148	349	5	5910	255000			148	684132000	4471451	11599	255000			148	317	15	5376	255000			148	551	2	9342	255000			148	304	4	5162	255000			148	531	2	9010	255000
seq0126	152	448	3	7603	255000			152	258	5	4368	255000			152	627411000	1151213	10637	255000			152	9	0.7905	147	255000			152	219	1	3706	255000			152	239	4	4052	255000			152	835	2	14158	255000
seq0127	150	403	3	6832	255000			150	218	6	3697	255000			150	322865000	595692	5474	255000			150	649	2	11001	255000			150	163	1	2756	255000			150	687		11647	255000			150	417	1	7070	255000
seq0128	60	238	4	4035	255000			60	255	2	4321	255000			60	182194000	839604	3089	255000			60	176	0.4507	2980	255000			60	335	2	5677	255000			60	122	1	2076	255000			60	1336	3	22658	255000
seq0129	159	461	3	7821	255000			159	275	3	4664	255000			159	253326000	673739	4295	255000			159	84	1	1430	255000			159	306	3	5190	255000			159	1045		17716	255000			159	1336	3	22658	255000
Summary
WT HEKa (micron size)							DL							Tg 10 nM							Tg 20 nM							Tg 100 nM							DL+Tg 10 nM							DL+Tg 20 nM							DL+Tg 100 nM
File name	Count	Total area	Average size	%Area	Mean		File name	Count	Total area	Average size	%Area	Mean		File name	Count	Total area	Average size	%Area	Mean		File name	Count	Total area	Average size	%Area	Mean		File name	Count	Total area	Average size	%Area	Mean		File name	Count	Total area	Average size	%Area	Mean		File name	Count	Total area	Average size	%Area	Mean		File name
1 to 5	286	376.6	17.7518	6384	161319	286	1 to 5	90	498.8	25	8456.2	149809		1 to 5		44.8	1.03535	761	173162		1 to 5	1078	291.4	1.15264	4938.6	255000		1 to 5	967	199.2	1.33508	3373.2	255000		1 to 5	56	65	4.33333	1106	255000		1 to 5	490	98.4	1.11316	1666.8	255000		1 to 5
6 to 10	1462	458.4	1.4	7771	172996		6 to 10	93	815		13820.2	153111		6 to 10	1055	581.2	0.183614	9854.4	179750		6 to 10	715	316.6	0.845	5366.8	255000		6 to 10	947	173.8	1.22308	2941.8	255000		6 to 10	466	370	1.63686	6276	255000		6 to 10	410	739.6	11.4	12535.8	255000		6 to 10
11 to 15	64	301.8	24.6	5113.8	144223	64	11 to 15	61	547.8	13.5	9287.6	152426		11 to 15	1318	310.4	0.045258	5259.2	181472		11 to 15	1483	77.2	0.22362	1308.8	255000		11 to 15	346	133.4	2.46502	2257.8	255000		11 to 15		551.2	1.65863	9345.6	255000		11 to 15	289	103		1745.2	255000		11 to 15
16 to 20	97	390	18.6	6611.8	153042	97	16 to 20	145	630.4	14.3333	10688.4	143530		16 to 20	527	263	1.68617	4462.6	174299		16 to 20	1218	619	2.4	10496.2	255000		16 to 20	675	36	0.56824	612.6	255000		16 to 20	151	57.8	2.35512	976.2	255000		16 to 20	706	689	5.72826	11682.4	255000		16 to 20
21 to 25	243	661	14	11202	164082	24	21 to 25	211	315.8	6	5355.6	150336		21 to 25	766	100	0.5678	1691.6	176297		21 to 25	442	527.4	5.6	8941.8	255000		21 to 25	1266	161	0.61702	2728.8	255000		21 to 25		604.6	3.49138	10247.8	255000		21 to 25	394	207.4		3519	255000		21 to 25
26 to 30	72	334.2	20	5668.2	146241	72	26 to 30	21	311.2	36	5274.4	138538		26 to 30		6.6012	0.3255	113.42	173290		26 to 30	1179	405.2	1.4591	6872.2	255000		26 to 30	856	15	0.47158	256.2	255000		26 to 30	233	203	0.87406	3441.2	255000		26 to 30	1133	1125	4.2	19074.2	255000		26 to 30
1st repeat	669	2121	17	35972	1275000	669	1st repeat	669	1355	21	22960	1275000		1st repeat	669	2069928000		35094	1275000		1st repeat	669	1235		20934	1275000		1st repeat	669	1574	0.009	26671	1275000		1st repeat	669	2397	9	40653	1275000		1st repeat	669	4455	11	75554	1275000		1st repeat
Frgament number				s.e.m				Frgament size				s.e.m
	without DL	with DL			without DL	with DL			without DL	with DL			without DL	with DL
Tg 0 nM	413.286	184.286		Tg 0 nM	177.793	77.7607		Tg 0 nM	16.1931	19.3056		Tg 0 nM	2.54626	3.90679
Tg 10 nM	867	315		Tg 10 nM	127.083	99.7633		Tg 10 nM	0.640616	3.33562		Tg 10 nM	0.230754	0.967045
Tg 20 nM	969.143	584.429		Tg 20 nM	128.922	99.5649		Tg 20 nM	1.94673	6.68828		Tg 20 nM	0.718855	1.50225
Tg 100 nM	818	875.571		Tg 100 nM	101.662	78.9404		Tg 100 nM	0.955574	3.52043		Tg 100 nM	0.281719	1.3313
T-test	Count	Total area	Average size	%Area	Mean			TTEST		COUNT		Fragmentsize
Tg 0 nM	0.296042	0.933249	0.541503	0.932909	0.973354			Tg 0 vs Tg 10		0.110051		0.0736993
Tg 10 nM	0.0156796	0.33705	0.0402057	0.768226	0.75842			Tg 0 vs Tg 20		0.0371629		0.0744924
Tg 20 nM	0.0493102	0.366616	0.0413656	0.366584	1			Tg 0 vs Tg 100		0.00182114		0.0529143
Tg 100 nM	0.6861	0.269396	0.106511	0.269101	1			Tg 10 vs Tg 20		0.628029		8.41536e-05
								Tg 10 vs Tg 100		0.787137		2.77495e-05
								Tg 20 vs Tg 100		0.410742		2.81588e-05
[truncated: 5 more columns]
