# Supplementary material for: Dantrolene corrects cellular disease features of Darier disease and may be a novel treatment
Source: EMBO Mol Med. 2024 Jul 26;16(9):1986–2001. doi: 10.1038/s44321-024-00104-3 (PMC11392931; doi:10.1038/s44321-024-00104-3)
Supplement: Supplementary file 5 — Source data Fig. 2 [file 44321_2024_104_MOESM5_ESM.zip › Figure 2/2K/Figure 2K - siATP2A2 HEKa dispase analysis.xlsx]

## Sheet: Final result
siATP2A2						siATP2A2 + DL						siNEG						siNEG + DL
File name	Count	Total Area (mm)	Average size (um)	% Area		File name	Count	Total Area (mm)	Average size (um)	% Area		File name	Count	Total Area (mm)	Average size (um)	% Area		File name	Count	Total Area (mm)	Average size (um)	% Area
1	87	0.799	9	13.539		1	8	0.315	39	5.343		1	107	0.294	3	4.98		1		1.311	7	22.233	255
2	314	0.923	3	15.643		2	13	0.076	6	1.285		2	43	0.634	15	10.752		2	14	0.323	23	5.48	255
3	71	0.464	7	7.872		3	71	1.644	23	27.867		3	14	0.121	9	2.057		3	74	1.347	18	22.834	255
4	37	0.2	5	3.394		4	33	0.335	10	5.681		4	20	0.085	4	1.448		4	37	0.315	9	5.339	255
5	36	0.448	12	7.59		5	4	0.088	22	1.486		5	22	0.111	5	1.889		5	43	1.034	24	17.534	255
6	87	0.799	9	13.539		6	52	0.653	13	11.072		6	11	0.842	77	14.281		6	39	0.993	25	16.844	255
7	314	0.923	3	15.643		7	23	0.317	14	5.373		7	30	0.833	28	14.115		7	43	2.367	55	40.139	255
8	71	0.464	7	7.872		8	42	0.092		1.556		8	33	0.039	1	0.669		8	20	1.928	96	32.682	255
9	37	0.2	5	3.394		9	17	0.159	9	2.69		9	105	0.036	0.3418	0.608		11	16	0.44	28	7.468	255
10	36	0.448	12	7.59		10	5		9	0.727		10	26	0.041	2	0.697		12	14	1.335	95	22.633	255
16	113	2.091	19	35.458		11	2		40	1.364		11	9	0.178	20	3.015		13	32	0.243	8	4.123	255
17	54	0.099	2	1.684		12	3	0.227	76	3.857		12	15	0.433	29	7.339		14	26	0.467	18	7.911	255
18	30	0.205	7	3.468		13	10	0.01		0.172		13	12	0.188	16	3.182		15	8	1.337	167	22.667	255
19	22	0.194	9	3.294		14	9	0.04	4	0.678		14	12	0.032	3	0.539		16	5	0.092	18	1.553	255
20	43	0.092	2	1.553		15	8	0.049	6	0.831		15	11	0.096	9	1.629		17	16	0.029	2	0.494	255
21	100	1.373	14	23.277		16	17	0.338	20	5.729		16	27	0.653	24	11.074		18	10	0.044	4	0.752	255
22	18	1.006	56	17.06		17	30	0.067		1.132		17	16	0.533	33	9.038		19	10	0.136	14	2.301	255
23	31	2.023	65	34.298		18	62	1.217	20	20.628		18	30	0.213	7	3.616		20	18	0.083	5	1.405	255
24	28	1.563	56	26.504		19	16	2.128	133	36.076		19	22	0.278	13	4.716		21	2	0.17	85	2.875	255
25	24	1.323	55	22.423		20	10	0.197	20	3.332		20	57	0.204	4	3.459		22	16	0.272	17	4.607	255
26	11	0.338	31	5.728		21	5	0.1	20	1.697		21	45	0.11	2	1.87		23	9	0.113	13	1.911	255
27	14	0.144	10	2.448		22	11	2.127	193	36.057		22	20	0.378	19	6.409		24	16	0.22	14	3.731	255
28	18	0.013	0.7014	0.214		23	8	3.04	380	51.541		23	30	0.602	20	10.207		25	22	0.307	14	5.201	255
29	15	0.081	5	1.381		24	6	0.104	17	1.764		24	42	0.262	6	4.443		1		0.192	1	3.248	255
30	8	0.016	2	0.271		25	2	1.153	576	19.547		25	46	0.095	2	1.608		2	69	0.226	3	3.827	255
1	93	0.053	0.5698	0.899		1						26	6	0.13	22	2.205		3	63	0.361	6	6.122	255
2	36	0.065	2	1.107		2	67	0.358	5	6.074		27	30	0.006	0.1969	0.1		4	27	0.086	3	1.452	255
3	225	0.169	0.7523	2.87		3	37	0.135	4	2.29		28	4	0.008	2	0.143		5	115	0.13	1	2.207	255
4	58	0.026	0.455	0.447		4	92	0.145	2	2.462		29	16	0.051	3	0.866		6	136	0.706	5	11.966	255
5	151	0.132	0.8745	2.239		5	29	0.011		0.182		30	31	0.095	3	1.61		8	60	0.111	2	1.878	255
6	22	0.155	7	2.623								11	15	0.325	22	5.511		9	68	0.418	6	7.095	255
7	19	0.143	8	2.426								12	7	0.157	22	2.655		10	123	0.213	2	3.603	255
8	17	0.101	6	1.713								13	9	0.384	43	6.509		21	6	0.1	17	1.703	255
9	32	0.249	8	4.229								14	40	0.197	5	3.345		22	7	0.008	1	0.14	255
10	52	0.12	2	2.034		10						15	28	0.1	4	1.691		23	6	0.042	7	0.71	255
11	21	0.194	9	3.291		11	110	1.254	11	21.258		16	9	0.064	7	1.081		24	17	0.152	9	2.585	255
12	26	0.096	4	1.621		12	57	0.587	10	9.953		17	10	0.065	6	1.096		25	10	0.019	2	0.314	255
13	25	0.123	5	2.093		13	73	0.542	7	9.194		18	11	0.09	8	1.522		26	22	0.172	8	2.913	255
14	23	0.08	3	1.349		14	17	0.074	4	1.26		19	8	0.034	4	0.568		27	22	0.123	6	2.08	255
15	40	0.262	7	4.441		15	24	0.326	14	5.523		20	8	0.044	5	0.742		28	67	0.611	9	10.357	255
16	26	0.159	6	2.703		16	12	0.334	28	5.662		21	16	0.139	9	2.362		29	51	0.286	6	4.857	255
17	26	0.167	6	2.827		17	13	0.101	8	1.72		22	17	0.047	3	0.804		30	46	0.356	8	6.044	255
18	39	0.542	14	9.196		18	9	0.243	27	4.123		23	18	0.085	5	1.445		31	27	0.156	6	2.645	255
19	33	0.304	9	5.153		19	9	0.026	3	0.434		24	27	0.283	10	4.795		32	39	0.283	7	4.794	255
20	19	0.246	13	4.176		20	6	0.042	7	0.709		25	25	0.089	4	1.504		33	45	0.297	7	5.029	255
						21						26	41	0.364	9	6.18		34	34	0.185	5	3.143	255
						22	40	0.331	8	5.615		27	40	0.343	9	5.814		35	48	0.325	7	5.512	255
						23	38	0.356	9	6.041		28	56	0.515	9	8.725
						24	69	0.413	6	6.997		29	54	0.535	10	9.064
						25						30	46	0.304	7	5.161
						26	35	0.21	6	3.566
						27
						28	56	0.279	5	4.732
						29	59	0.493	8	8.35
						30	58	0.209	4	3.539
						31	54	0.475	9	8.055
						32
						33	73	0.3	4	5.089
						34	50	0.164	3	2.785
						35	86	0.31	4	5.259
SUMMARY
siATP2A2						siATP2A2+DL						siNEG						siNEG+DL
File name	Count	Total Area (mm)	Average size (mm)	% Area		File name	Count	Total Area (mm)	Average size (mm)	% Area		File name	Count	Total Area (mm)	Average size (mm)	% Area		File name	Count	Total Area (mm)	Average size (mm)	% Area
1 to 5	545		36	48.038		1 to 5	129	1.221	100	41.662		1 to 5	206	1.791	36	21.126		1 to 5
6 to 10	545	2.834	36	48.038		6 to 10	139	1.221	45	21.418		6 to 10	205	1.791	108.342	30.37		6 to 10	132	7.063	299	119.766
16 to 20	262	2.681	39	45.457								11 to 15	59	0.927	77	15.704		11 to 15	87	2.168	213	36.748
21 to 25	201			123.562		16 to 20	135	3.947	193	66.897		16 to 20	152	1.881	81	31.903
26 to 30												21 to 25	183	1.447	49	24.537		21 to 25	116	1.058	45	17.918
1 to 5	563	0.445	4.6516	7.562		11 to 15	281	2.783	46	47.188		26 to 30	87	0.29	30.1969	4.924		1 to 5
6 to 10	142	0.768	31	13.025								10 to 15	99	1.163	96	19.711		6 to 10
11 to 15	135	0.755	28	12.795		21 to 25	147			18.653		16 to 20	46	0.297	30	5.009		21 to 25
16 to 20	143	1.418	48	24.055								21 to 25	103	0.643	31	10.91		26 to 30	208	1.548	37	26.251
						31 to 35	263			21.188		26 to 30	237	2.061	44	34.944		31 to 35	193	1.246	32	21.123
AVERAGE	317	1.4835	31.8074	40.3165		AVERAGE	182.333	2.293	96	36.1677		AVERAGE	137.7	1.2291	58.2539	19.9138		AVERAGE	147.2	2.6166	125.2	44.3612
s.e.m.	36.9823	0.218171	2.67518	6.62073		s.e.m.	14.7042	0.323924	16.9996	3.12827		s.e.m.	11.4499	0.112638	5.01928	1.82601		s.e.m.	11.6299	0.402291	27.8261	6.8223
Fragment number								Total area								Average size (mm)
Mean	without DL	with DL		s.e.m	without DL	with DL		Mean	without DL	with DL		s.e.m	without DL	with DL		Mean	without DL	with DL		s.e.m	without DL	with DL
siNEG	137.7	147.2		siNEG	11.4499	11.6299		siNEG	1.2291	2.6166		siNEG	0.112638	0.402291		siNEG	58.2539	125.2		siNEG	5.01928	27.8261
siATP2A2	317	182.333		siATP2A2	36.9823	14.7042		siATP2A2	1.4835	2.293		siATP2A2	0.218171	0.323924		siATP2A2	31.8074	96		siATP2A2	2.67518	16.9996
TTEST		Fragment no.	Fragment size	Average size (mm)	% area
siNEG vs siATP2A2		0.00404169	0.556663	0.0448358	0.119837
siATP2A2 with vs without DL		0.020396	0.308896	0.0362909	0.810293
siNEG with vs withou DL		0.148043	0.115968	0.116614
