# Supplementary material for: Dantrolene corrects cellular disease features of Darier disease and may be a novel treatment
Source: EMBO Mol Med. 2024 Jul 26;16(9):1986–2001. doi: 10.1038/s44321-024-00104-3 (PMC11392931; doi:10.1038/s44321-024-00104-3)
Supplement: Supplementary file 6 — Source data Fig. 3 [file 44321_2024_104_MOESM6_ESM.zip]

Archive with 24 entries (12 files):
- Figure 3/3A/
- Figure 3/3A/3A DDK ER stress markers.xlsx
- Figure 3/3B/
- Figure 3/3B/Figure 3B - Tg HEKa ER stress qPCR.xlsx
- Figure 3/3C/
- Figure 3/3C/Figure 3C - siATP2A2 ER stress qPCR.xlsx
- Figure 3/3D/
- Figure 3/3D/3D Fibro ER stress markers.xlsx
- Figure 3/3E/
- Figure 3/3E/3E Cell viability DDK cells.xlsx
- Figure 3/3F/
- Figure 3/3F/Figure 3F - tg HEKa cell viability.xlsx
- Figure 3/3G/
- Figure 3/3G/Figure 3G - siATP2A2 cell viability.xlsx
- Figure 3/3H/
- Figure 3/3H/3H cell viability Fibro.xlsx
- Figure 3/3I/
- Figure 3/3I/3I Apoptosis DDK cells.xlsx
- Figure 3/3J/
- Figure 3/3J/Figure 3J - tg HEKa caspase 3_7.xlsx
- Figure 3/3K/
- Figure 3/3K/Figure 3K - siATP2A2 HEKa caspase 3_7.xlsx
- Figure 3/3L/
- Figure 3/3L/3L Apoptosis Fibro.xlsx
