# Supplementary material for: Dantrolene corrects cellular disease features of Darier disease and may be a novel treatment
Source: EMBO Mol Med. 2024 Jul 26;16(9):1986–2001. doi: 10.1038/s44321-024-00104-3 (PMC11392931; doi:10.1038/s44321-024-00104-3)
Supplement: Supplementary file 6 — Source data Fig. 3 [file 44321_2024_104_MOESM6_ESM.zip › Figure 3/3A/3A DDK ER stress markers.xlsx]

## Sheet: Sheet1
	Control DL-									Control DL+									DDK CELLS DL-									DDK CELLS DL+
CHOP	1	1	1	1	1	1	1	1	1	0.720218	0.853951	0.766188	0.758633	0.622472	0.931397	0.729141	1.02476	0.931397	2.82096	2.44707	2.14958	1.87	2.17297	1.8841	1.54052	2.20721	2.21282	2.25397	2.13974	1.83638	1.6852	1.66618	1.86938	1.62008	1.90846	1.38257
ERN1	1	1	1	1	1	1	1	1	1	0.748608	0.892978	0.809991	1.04594	0.840325	1.07788	1.17842586*	0.878719	0.955938	2.91337	3.28297	3.45134	2.84228	2.29996	2.57123	2.90769	4.25008	3.61893	4.83163	3.40944	3.0356	2.53796	2.69298	2.59014	2.73901	2.08358	3.31877
ERO1a	1	1	1	1	1	1	1	1	1	1.05025	0.786051	1.0785	0.767585	0.848158	0.873071	0.875241	1.07753	0.909666	1.83707	1.61282	1.79649	1.4136	1.35104	1.49866	1.29729	1.6103	1.38885	1.72666	1.0701	1.36834	1.04737	1.14515	1.20108	1.29166	0.812601	1.27606
GRP78	1	1	1	1	1	1	1	1	1	0.768975	0.839076	0.724318	0.649651	0.896091	0.714814	1.19864	0.982173	0.890338	2.45139	4.0448	2.28726	1.11139	0.776367	1.87594	1.41946	1.35597	1.50264	1.99849	1.99949	2.72208	1.13818	0.892071	1.34964	1.01776	1.82061	1.25111
ATF6	1	1	1	1	1	1	1	1	1	1.06517	0.994305	0.802597	1.01174	0.79576	0.97273	0.89626	0.990252	0.991233	1.57688	1.63039	1.80749	1.50139	1.19041	1.66631	1.03346	1.74459	1.24955	1.35262	1.69257	1.15793	1.18093	0.857582	1.39889	0.942838	0.937156	0.933487
s/usXBP1	1	1	1	1	1	1	1	1	1	0.675584	1.02949	0.936621	0.930085	0.942855	0.843172	1.47195816*	0.92645	1.52242026*	3.20655	2.42626	2.66063	2.33872	3.09334	2.82979	2.1653	2.91064	2.39486	3.13675	1.28196	3.65512	1.37519	2.82742	1.66837	2.02568	2.08677	1.65843
