# Supplementary material for: Dantrolene corrects cellular disease features of Darier disease and may be a novel treatment
Source: EMBO Mol Med. 2024 Jul 26;16(9):1986–2001. doi: 10.1038/s44321-024-00104-3 (PMC11392931; doi:10.1038/s44321-024-00104-3)
Supplement: Supplementary file 6 — Source data Fig. 3 [file 44321_2024_104_MOESM6_ESM.zip › Figure 3/3B/Figure 3B - Tg HEKa ER stress qPCR.xlsx]

## Sheet: CHOP
CHOP	CTRL			CTRL+DL			Tg			Tg + DL				Summary	Mean
														CHOP	CTRL	Tg
2021-11-21	1	1	1	0.930451	1.07718	0.750355	22.9468	13.6163	13.0203	23.4816	14.6955	14.6075		without DL	1	20.7759
2021-12-10	1	1	1	0.671716	0.126095	1.69738	28.1737		33.4513		5.5028			with DL	0.794084	8.93285
2021-12-31	1	1	1	0.447081	0.525096	0.921414			13.447	1.23421	1.32656	1.68176
MEAN	1			0.794084			20.7759			8.93285				Sem
SEM	0			0.139962			4.00639			3.05909				CHOP	CTRL	Tg
														without DL	0	4.00639
														with DL	0.139962	3.05909

## Sheet: ERO1
ERO1a	CTRL			CTRL+DL			Tg			Tg + DL
														Summary	Mean			Sem
2021-11-21	1	1	1	1.10378	1.2477	0.90584	6.58352	6.77916	7.14119	10.405	8.14234	5.07462		ERO1a	CTRL	Tg		ERO1a	CTRL	Tg
2021-12-10	1	1	1	0.88038	0.208559	1.10518	7.38847	1.315	8.03788	7.78307	2.32248	9.14361		without DL	1	4.59621		without DL	0	0.980008
2021-12-31	1	1	1	1.28669	1.37218	1.37659	1.48057	0.605853	2.03424	1.27995				with DL	1.0541	6.3073		with DL	0.114877	1.22102
MEAN	1			1.0541			4.59621			6.3073
SEM	0			0.114877			0.980008			1.22102

## Sheet: ERN1
ERN1	CTRL			CTRL+DL			Tg			Tg + DL
														Summary	Mean			Sem
2021-11-21	1	1	1	0.844292	1.17501	0.867239	9.01405	5.05296	7.54244	7.96357	6.31645	9.07627		ERN1	CTRL	Tg		ERN1	CTRL	Tg
2021-12-10	1	1	1		0.860541	1.17714	8.36392	6.33579	9.47882	8.27408	7.30998	11.1714		without DL	1	6.37866		without DL	0	0.902472
2021-12-31	1	1	1	1.5769	1.20143	1.03887	2.25391		2.98744	1.68141	1.71203	1.35272		with DL	1.09268	6.09532		with DL	0.0819217	1.14181
MEAN	1			1.09268			6.37866			6.09532
SEM	0			0.0819217			0.902472			1.14181

## Sheet: s_usXBP1
s/usXBP1	CTRL			CTRL+DL			Tg			Tg + DL
														Summary	Mean			Sem
2021-11-21	1	1	1	1.08362	1.34306	0.949443	1.8754	3.27396	2.29093	1.69997	2.14763	1.76195		s/usXBP1	CTRL	Tg		s/usXBP1	CTRL	Tg
2021-12-10	1	1	1		0.58785	1.41961	3.14394	1.00218	3.50364	3.19826	1.94108			without DL	1	1.93324		without DL	0	0.371885
2021-12-31	1	1	1	0.512586	0.619699	0.789658	0.705408	0.350836	1.25285	0.977827	0.656622	1.44963		with DL	0.913191	1.72912		with DL	0.114519	0.255355
MEAN	1			0.913191			1.93324			1.72912
SEM	0			0.114519			0.371885			0.255355

## Sheet: ATF6
ATF6 beta	CTRL			CTRL+DL			Tg			Tg + DL
															Summary	Mean			Sem
ATF6	1	1	1	1.2189	1.06385	0.976959	4.68135	2.48077	3.24653	5.01673	3.81796	4.13397			ATF6 beta	CTRL	Tg		ATF6 beta	CTRL	Tg
ATF6	1	1	1		1.50451	1.28719	2.68422	3.62957	3.21794	2.96307	3.90636	2.82832			without DL	1	2.78703		without DL	0	0.33888
ATF6	1	1	1	1.25811	1.86432	1.25494	1.7907	0.954471	2.39773	2.01187	1.70024	1.78167			with DL	1.3036	3.12891		with DL	0.0910722	0.366414
MEAN	1			1.3036			2.78703			3.12891
SEM	0			0.0910722			0.33888			0.366414

## Sheet: GRP78
GRP78	CTRL			CTRL+DL			Tg			Tg + dl
														Summary	Mean			Sem
	1	1	1	0.765109		0.691297	13.2519	11.7768	11.1935	15.6927	18.7909	18.1522		GRP78	CTRL	Tg		GRP78	CTRL	Tg
	1	1	1		0.395693	0.873357	18.2647	7.77553	20.1928	18.9639	10.0725	21.6308		without DL	1	9.85401		without DL	0	2.30683
	1	1	1	0.68735	0.393072	0.388006	2.01879	0.943208	3.26881	1.61941	1.32538			with DL	0.599126	13.281		with DL	0.0710629	2.65501
MEAN	1			0.599126			9.85401			13.281
SEM	0			0.0710629			2.30683			2.65501
