# Supplementary material for: Dantrolene corrects cellular disease features of Darier disease and may be a novel treatment
Source: EMBO Mol Med. 2024 Jul 26;16(9):1986–2001. doi: 10.1038/s44321-024-00104-3 (PMC11392931; doi:10.1038/s44321-024-00104-3)
Supplement: Supplementary file 6 — Source data Fig. 3 [file 44321_2024_104_MOESM6_ESM.zip › Figure 3/3C/Figure 3C - siATP2A2 ER stress qPCR.xlsx]

## Sheet: CHOP
CHOP	siNEG	siATP2A2			CHOP	siNEG	siATP2A2
without DL	1	1.60192			without DL	0.454457	0.454457
with DL	0.444094	3.57621			with DL	0.183542	0.46256
TTEST	0.0199624	0.0303999
TTEST beiween siNEG and siATP2A2		#REF!
						0.454457	0.454457
						0.183542	0.46256

## Sheet: ERO1a
ERO1a	siNEG	siATP2A2			ERO1a	siNEG	siATP2A2
without DL	1	0.792512			without DL	0.0578521	0.0578521
with DL	0.448248	0.59378			with DL	0.159193	0.0564871
TTEST	0.00745758	0.055324

## Sheet: ERN1
ERN1	siNEG	siATP2A2			ERN1	siNEG	siATP2A2
without DL	1	1.04779			without DL	0.181977	0.181977
with DL	0.338897	1.42545			with DL	0.178347	0.171288
TTEST	0.00513101	0.197807

## Sheet: XBP-1
s/usXBP-1	siNEG	siATP2A2			s/usXBP-1	siNEG	siATP2A2
without DL	1	0.758805			without DL	0.202716	0.202716
with DL	0.750567	1.638			with DL	0.302554	0.0451596
TTEST	0.469039	0.0139522

## Sheet: GRP78
GRP78	siNEG	siATP2A2			GRP78	siNEG	siATP2A2
without DL	1	1.21522			without DL	0.202708	0.202708
with DL	1.07137	1.67575			with DL	0.24294	0.309258
TTEST	0.755827	0.308596

## Sheet: ATF6b
ATF6b	siNEG	siATP2A2			ATF6b	siNEG	siATP2A2
without DL	1	1.70261			without DL	0.132609	0.132609
with DL	0.954705	1.29022			with DL	0.0877535	0.0681599
TTEST	0.540234	0.0384801
