# Supplementary material for: Dantrolene corrects cellular disease features of Darier disease and may be a novel treatment
Source: EMBO Mol Med. 2024 Jul 26;16(9):1986–2001. doi: 10.1038/s44321-024-00104-3 (PMC11392931; doi:10.1038/s44321-024-00104-3)
Supplement: Supplementary file 6 — Source data Fig. 3 [file 44321_2024_104_MOESM6_ESM.zip › Figure 3/3D/3D Fibro ER stress markers.xlsx]

## Sheet: Sheet1
	CHOP						ERO1a						ERN1						sXBP/usXBP						ATF6						BIP
	non-lesion DL-	non-lesion DL+	lesion	lesion DL+			non-lesion DL-	non-lesion DL+	lesion	lesion DL+			non-lesion DL-	non-lesion DL+	lesion	lesion DL+			non-lesion DL-	non-lesion DL+	lesion	lesion DL+			non-lesion DL-	non-lesion DL+	lesion	lesion DL+			non-lesion DL-	non-lesion DL+	lesion	lesion DL+
	1	0.873447	1	0.20056			1	0.500282	1	0.799554			1	0.500282	1	0.590133			1	1.07686	1	1.01775			1	0.653253	1	0.328113			1	0.42909	1	0.456139
	1	0.573447	1	0.240703			1	0.639712	1	0.408399			1	0.639712	1	0.463704			1	0.953856	1	0.989203			1	0.866724	1	0.894317			1	0.3973	1	1.09868
	1	0.118292	1	0.910656			1	0.54884	1	0.378201			1	0.54884	1	0.406572			1	0.947746	1	1.00329			1	0.487595	1	0.386271			1	0.600476	1	0.795459
	1	0.382961	1	1.00403			1	0.40784	1	0.655616			1	0.979632	1	0.71639			1	0.266831	1	1.03719			1	0.891394	1	0.26981			1	0.427426	1	0.983489
	1	0.441584	1	0.464598			1	0.841515	1	1.25859			1	1.29965	1	0.962069			1	0.388778	1	1.00972			1	0.894281	1	0.099235			1	0.431748	1	0.372961
	1	0.951302	1	0.419833			1	1.00994	1	0.131631			1	0.789894	1	0.181224			1	0.457137	1	1.02825			1	0.563527	1	0.856351			1	1.16046	1	0.291373
	1	0.86501	1	0.435242			1	0.789083	1	0.678773			1	0.686269	1	0.602327			1	0.98885	1	0.983318			1	0.792854	1	0.491207			1	0.616827	1	0.514936
	1	0.22718	1	0.799381			1	0.517701	1	0.780649			1	0.177682	1	0.861799			1	1.01732	1	1.05024			1	0.466055	1	0.756916			1	0.749461	1	0.337102
	1	0.181132	1	0.731093			1	1.14322	1	2.62866			1	0.090776	1	2.03434			1	1.05114	1	0.976986			1	0.227758	1	0.925334			1	0.482367	1	0.715093
	1	0.22524	1	0.282675			1	0.452701	1	0.287174			1	0.1602	1	0.324275			1	1.01553	1	0.99053			1	0.49427	1	0.383643			1	0.145099	1	0.586757
	1	0.175896	1	1.04279			1	0.953852	1	2.0804			1	0.323678	1	1.63255			1	0.97979	1	0.997869			1	0.991515	1	0.883798			1	0.440564	1	1.08589
	1	0.292639	1	1.01098			1	0.71065	1	0.75641			1	0.42197	1	0.997869			1	0.992035	1	1.00121			1	0.644601	1	1.20593			1	0.198623	1	0.996345
	1	0.177789	1	1.19308			1	0.788143	1	0.85641			1	0.777551	1	1.00121			1	0.979078	1	0.989742			1	0.76975	1	0.411197			1	0.512205	1	0.9825
	1	0.339516	1	0.886588			1	0.709804	1	1.00249			1	0.575365	1	0.934449			1	0.984902	1	1.0098			1	0.705329	1	0.784472			1	0.235534	1	0.704299
	1	0.373492	1	0.964783			1	0.463252	1	1.05516			1	0.675365	1	0.767703			1	1.00299	1	0.983764			1	0.677556	1	0.838339			1	0.251394	1	0.644499
	1	0.439516	1	0.22099			1	0.563252	1	1.03617			1	0.896639	1	0.995598			1	1.00698	1	0.988188			1	0.877556	1	0.379314			1	0.579017	1	0.26878
	1	0.641391	1	0.621184			1	0.986738	1	0.768115			1	1.37002	1	0.805456			1	0.985264	1	0.997512			1	0.980255	1	0.858783			1	0.551394	1	0.712253
	1	0.697227	1	0.838774			1	0.800599	1	1.00829			1	1.13399	1	0.305456			1	0.926858	1	0.998414			1	0.824355	1	0.643851			1	0.7241	1	0.822189
	1	0.649752	1	0.705512			1	0.95855	1	0.21998			1	0.854617	1	0.912205			1	0.914868	1	0.81332			1	0.995676	1	0.577599			1	0.687247	1	0.720598
	1	0.890621	1	0.698394			1	1.28755	1	0.424311			1	0.949093	1	0.699853			1	0.933381	1	0.747314			1	0.782755	1	0.454534			1	0.773704	1	0.358441
	1	0.983815	1	0.833108			1	0.858906	1	0.204468			1	0.558455	1	1.03784			1	0.832429	1	1.12003			1	0.886605	1	0.622381			1	0.761706	1	1.18831
	1	0.769759	1	0.796358			1	1.07368	1	1.00239			1	0.177682	1	1.08218			1	0.451781	1	1.48051			1	0.965551	1	0.933879			1	0.832027	1	0.957296
	1	0.1637	1	0.544866			1	0.452701	1	1.09921			1	0.0907762	1	1.02773			1	0.675412	1	1.2188			1	0.466055	1	0.987997			1	0.972491	1	0.427426
	1	0.469756	1	0.616408			1	0.953852	1	0.843804			1	0.1602	1	0.739143			1	0.266831	1	0.543242			1	0.227758	1	1.11567			1	0.482367	1	0.431748
	1	0.312381	1	0.295866			1	1.0848	1	0.988885			1	0.907017	1	0.588859			1	0.388778	1	0.681804			1	0.49427	1	1.13749			1	0.145099	1	0.589086
	1	0.22718	1	0.812091			1	0.928671	1	1.05887			1	0.89225	1	0.875038			1	0.457137	1	0.559144			1	0.821623	1	1.08686			1	0.440564	1	0.66385
	1	0.181132	1	0.877022			1	1.065	1	0.718186			1	0.817416	1	0.923939			1	0.942629	1	0.632961			1	0.907854	1	0.667516			1	0.246052	1	0.961919
	1	0.22524	1	1.72488			1	0.968063	1	0.524715			1	1.06652	1	0.988916			1	0.983448	1	0.464431			1	0.953816	1	0.617543			1	0.281945	1	0.531272
	1	0.923831	1	0.524715			1	1.0468	1	1.328			1	0.993523	1	0.923299			1	1.01704	1	0.993065			1	1.07858	1	0.774964			1	0.288624	1	0.756721
																			1	0.991415	1	0.990315			1	1.04328	1	0.839809			1	0.915011	1	0.689253
