# Supplementary material for: Dantrolene corrects cellular disease features of Darier disease and may be a novel treatment
Source: EMBO Mol Med. 2024 Jul 26;16(9):1986–2001. doi: 10.1038/s44321-024-00104-3 (PMC11392931; doi:10.1038/s44321-024-00104-3)
Supplement: Supplementary file 6 — Source data Fig. 3 [file 44321_2024_104_MOESM6_ESM.zip › Figure 3/3E/3E Cell viability DDK cells.xlsx]

## Sheet: Sheet1
Control cells			DDK CELLS
Veh	Dantrolene		Veh	Dantrolene
100	100.868		100	105.215
100	99.695		100	105.95
100	98.2032		100	100.369
100	96.9304		100	100.517
100	98.0922		100	93.6651
100	100.554		100	95.9444
100	103.365		100	93.1327
100	103.605		100	96.6235
100	99.3903		100	97.4596
100	97.0996		100	100.356
100	97.7761		100	87.876
100	112.48		100	106.943
100	109.693		100	103.03
100	103.34		100	99.3105
100	101.343		100	99.9023
100	96.4045		100	96.4577
