# Supplementary material for: Dantrolene corrects cellular disease features of Darier disease and may be a novel treatment
Source: EMBO Mol Med. 2024 Jul 26;16(9):1986–2001. doi: 10.1038/s44321-024-00104-3 (PMC11392931; doi:10.1038/s44321-024-00104-3)
Supplement: Supplementary file 6 — Source data Fig. 3 [file 44321_2024_104_MOESM6_ESM.zip › Figure 3/3F/Figure 3F - tg HEKa cell viability.xlsx]

## Sheet: Sheet1
	Dl-		Dl+
	Mean	SEM	Mean	SEM
0	100	0	102.319	6.57985
10	76.3761	2.79572	96.992	3.46302
20	56.0867	2.74066	66.1132	5.74032
50	55.5256	3.60935	61.0897	4.84496
