# Supplementary material for: Dantrolene corrects cellular disease features of Darier disease and may be a novel treatment
Source: EMBO Mol Med. 2024 Jul 26;16(9):1986–2001. doi: 10.1038/s44321-024-00104-3 (PMC11392931; doi:10.1038/s44321-024-00104-3)
Supplement: Supplementary file 6 — Source data Fig. 3 [file 44321_2024_104_MOESM6_ESM.zip › Figure 3/3G/Figure 3G - siATP2A2 cell viability.xlsx]

## Sheet: Sheet1
	Dl-			Dl+
siNEG	100	100	100	101	101.3	101.1
siATP2A2	96.8	103.9	98.4	99.5	105.9	98.4
