# Supplementary material for: Dantrolene corrects cellular disease features of Darier disease and may be a novel treatment
Source: EMBO Mol Med. 2024 Jul 26;16(9):1986–2001. doi: 10.1038/s44321-024-00104-3 (PMC11392931; doi:10.1038/s44321-024-00104-3)
Supplement: Supplementary file 6 — Source data Fig. 3 [file 44321_2024_104_MOESM6_ESM.zip › Figure 3/3H/3H cell viability Fibro.xlsx]

## Sheet: non-lesion
Control	Dantrolene
100	97.3415
100	115.651
100	95.7892
100	97.7027
100	98.6617
100	84.2184
100	102.892
100	97.6723
100	107.574
100	108.267
100	108.529
100	101.699
100	98.6314
100	95.4922
100	98.9574
100	99.055
100	98.373
100	104.229
100	96.5524
100	109.09
100	106.38
100	114.629
100	99.8503
100	98.3495
100	91.6668
100	98.1899
100	100.453
100	98.6304
100	101.872
100	98.2931
100	103.471
100	102.125
100	104.213
100	96.0421
100	101.317
100	95.8791
100	99.2327
100	97.9637
100	100.233
100	99.09
100	96.5937
100	102.973
100	102.574
100	97.1147
100	97.0004
100	100.029
100	94.1016
100	99.012
100	97.9119
100	103.436
100	103.459
100	98.9339
100	103.221
100	103.974
100	101.889
100	95.2508
100	99.8766
100	94.9933
100	104.404
100	100.217
100	98.5669
100	100.899
100	100.299
100	97.7913
100	103.335
100	113.412

## Sheet: lesion
Control	Dantrolene
100	98.1563
100	99.2405
100	98.3811
100	98.6936
100	97.3728
100	94.5799
100	97.7875
100	104.871
100	100.272
100	101.868
100	111.874
100	103.835
100	101.544
100	101.462
100	96.8982
100	98.5633
100	96.4459
100	91.8866
100	104.418
100	102.785
100	105.734
100	102.744
100	105.227
100	100.844
100	101.544
100	101.462
100	96.8982
100	98.5633
100	96.4459
100	91.8866
100	104.418
100	102.785
100	105.734
100	102.744
100	105.227
100	100.844
100	99.6983
100	100.209
100	96.6584
100	97.7161
100	100.139
100	90.5075
100	96.1426
100	102.463
100	100.992
100	108.797
100	105.095
100	100.807
100	100.655
100	101.682
100	98.2479
100	100.201
100	93.4525
100	89.3115
100	101.669
100	100.358
100	84.5143
100	100.654
100	106.253
100	94.5735
100	99.5572
100	99.3014
100	98.3544
100	98.4607
100	95.464
100	92.103
100	99.0815
100	97.4011
100	125.314
100	94.007
100	102.1
100	102.676
