# Supplementary material for: Dantrolene corrects cellular disease features of Darier disease and may be a novel treatment
Source: EMBO Mol Med. 2024 Jul 26;16(9):1986–2001. doi: 10.1038/s44321-024-00104-3 (PMC11392931; doi:10.1038/s44321-024-00104-3)
Supplement: Supplementary file 6 — Source data Fig. 3 [file 44321_2024_104_MOESM6_ESM.zip › Figure 3/3I/3I Apoptosis DDK cells.xlsx]

## Sheet: Sheet1
Control			DDK cells
Veh	Dantrolene		Veh	Dantrolene
1	0.780906		1	0.815976
1	0.745792		1	0.737598
1	0.806352		1	0.811916
1	0.96096		1	0.871836
1	0.823502		1	0.949639
1	0.725028		1	0.87517
1	0.620863		1	0.829863
1	0.626385		1	0.883267
1	0.950198		1	1.07115
1	0.865819		1	0.912508
1	0.844956		1	0.822542
1	0.831654
1	0.932126
