# Supplementary material for: Dantrolene corrects cellular disease features of Darier disease and may be a novel treatment
Source: EMBO Mol Med. 2024 Jul 26;16(9):1986–2001. doi: 10.1038/s44321-024-00104-3 (PMC11392931; doi:10.1038/s44321-024-00104-3)
Supplement: Supplementary file 6 — Source data Fig. 3 [file 44321_2024_104_MOESM6_ESM.zip › Figure 3/3J/Figure 3J - tg HEKa caspase 3_7.xlsx]

## Sheet: Sheet1
	Dl-		Dl+
	Mean	SEM	Mean	SEM
0	1	0	0.930331	0.060562
10	1.05614	0.070903	0.908243	0.072439
20	1.20106	0.064224	0.918593	0.053848
50	1.3409	0.104017	0.625728	0.269449
