# Supplementary material for: Dantrolene corrects cellular disease features of Darier disease and may be a novel treatment
Source: EMBO Mol Med. 2024 Jul 26;16(9):1986–2001. doi: 10.1038/s44321-024-00104-3 (PMC11392931; doi:10.1038/s44321-024-00104-3)
Supplement: Supplementary file 6 — Source data Fig. 3 [file 44321_2024_104_MOESM6_ESM.zip › Figure 3/3K/Figure 3K - siATP2A2 HEKa caspase 3_7.xlsx]

## Sheet: Sheet1
	Dl-		Dl+
	Mean	SEM	Mean	SEM
siNEG	1	0	0.784815	0.084799
siATP2A2	0.947686	0.118726	1.02048	0.14379
