# Supplementary material for: Dantrolene corrects cellular disease features of Darier disease and may be a novel treatment
Source: EMBO Mol Med. 2024 Jul 26;16(9):1986–2001. doi: 10.1038/s44321-024-00104-3 (PMC11392931; doi:10.1038/s44321-024-00104-3)
Supplement: Supplementary file 6 — Source data Fig. 3 [file 44321_2024_104_MOESM6_ESM.zip › Figure 3/3L/3L Apoptosis Fibro.xlsx]

## Sheet: non-lesion
Control	Dantrolene
1	0.968769
1	0.794025
1	0.871866
1	0.801601
1	0.9063
1	0.8273
1	0.8343
1	0.866985
1	0.892289
1	0.872413
1	0.991631
1	0.819669
1	0.9627
1	0.881
1	0.7428
1	0.883085
1	0.759299
1	1.20805
1	0.960982
1	0.773138
1	0.887412
1	0.889358
1	0.729
1	0.8872
1	0.7627
1	0.798027
1	0.880147
1	1.08459
1	0.994344
1	0.949326
1	0.965628
1	0.765898
1	0.9717
1	0.8357
1	0.8915
1	0.705359
1	0.743297
1	0.891089

## Sheet: lesion
Control	Dantrolene
1	0.966423
1	0.934556
1	0.711777
1	0.453657
1	0.710422
1	0.8648
1	0.849
1	0.7999
1	0.850317
1	0.582349
1	0.731434
1	0.906042
1	0.937172
1	0.952593
1	0.854341
1	0.901346
1	0.684918
1	0.7706
1	0.5792
1	0.7576
1	0.701814
1	0.739707
1	0.817533
1	0.839343
1	0.922696
1	0.320781
1	0.707369
1	0.872737
1	0.9185
1	0.8512
1	0.6991
1	0.807077
1	0.798597
1	0.614186
1	0.896157
1	0.917634
1	0.890403
1	0.71312
1	0.556498
1	0.780938
1	0.8174
1	0.5872
1	0.8169
1	0.951042
1	0.642644
1	0.566928
1	0.88507
