# Supplementary material for: Dantrolene corrects cellular disease features of Darier disease and may be a novel treatment
Source: EMBO Mol Med. 2024 Jul 26;16(9):1986–2001. doi: 10.1038/s44321-024-00104-3 (PMC11392931; doi:10.1038/s44321-024-00104-3)
Supplement: Supplementary file 7 — EV Figure Source Data [file 44321_2024_104_MOESM7_ESM.zip]

Archive with 4 entries (4 files):
- Figure_EV2.zip
- __MACOSX/._Figure_EV2.zip
- Figure_EV3.zip
- __MACOSX/._Figure_EV3.zip
